# Supplementary material for: Photoactivated SOPP3 enables APEX2-mediated proximity labeling with high spatio-temporal resolution in live cells
Source: Cell Res. 2024 Dec 10;35(2):149–52. doi: 10.1038/s41422-024-01061-9 (PMC11770099; doi:10.1038/s41422-024-01061-9)
Supplement: Supplementary file 4 — Supplementary information, Table S1 [file 41422_2024_1061_MOESM4_ESM.xlsx]

## Sheet: KEY
Sheet	Description
A	Rep1_MAM_proteome
B	Rep2_MAM_proteome
C	Final_MAM_proteome
D	Full_data with > or equal to 2 unique peptides
E	Gene ontology cellular component (GOCC)

## Sheet: A. Rep1_MAM_proteome
Uniprot ID	Gene symbol	Protein name	Unique peptides
Q14011	CIRBP	Cold-inducible RNA-binding protein	4
Q07021	C1QBP	Complement component 1 Q subcomponent-binding protein, mitochondrial	6
P43307	SSR1	Translocon-associated protein subunit alpha	3
Q3ZCM7	TUBB8	Tubulin beta-8 chain	2
Q13627	DYRK1A	Dual specificity tyrosine-phosphorylation-regulated kinase 1A	3
Q86VI3	IQGAP3	Ras GTPase-activating-like protein IQGAP3	2
Q9BXK5	BCL2L13	Bcl-2-like protein 13	14
O96000	NDUFB10	NADH dehydrogenase [ubiquinone] 1 beta subcomplex subunit 10	6
Q9HCJ3	RAVER2	Ribonucleoprotein PTB-binding 2	3
Q86X52	CHSY1	Chondroitin sulfate synthase 1	2
Q8TB36	GDAP1	Ganglioside-induced differentiation-associated protein 1	6
Q96TC7	RMDN3	Regulator of microtubule dynamics protein 3	23
P51151	RAB9A	Ras-related protein Rab-9A	6
Q5T8D3	ACBD5	Acyl-CoA-binding domain-containing protein 5	15
Q92530	PSMF1	Proteasome inhibitor PI31 subunit	3
Q9BWH2	FUNDC2	FUN14 domain-containing protein 2	5
Q9Y5J6	TIMM10B	Mitochondrial import inner membrane translocase subunit Tim10 B	2
Q10471	GALNT2	Polypeptide N-acetylgalactosaminyltransferase 2	29
O75381	PEX14	Peroxisomal membrane protein PEX14	11
Q6P1L8	MRPL14	39S ribosomal protein L14, mitochondrial	2
P00387	CYB5R3	NADH-cytochrome b5 reductase 3	16
O75880	SCO1	Protein SCO1 homolog, mitochondrial	2
Q9Y3D6	FIS1	Mitochondrial fission 1 protein	2
P30040	ERP29	Endoplasmic reticulum resident protein 29	6
Q9H7Z7	PTGES2	Prostaglandin E synthase 2	11
Q969Z3	MTARC2	Mitochondrial amidoxime reducing component 2	6
Q15011	HERPUD1	Homocysteine-responsive endoplasmic reticulum-resident ubiquitin-like domain member 1 protein	6
P33121	ACSL1	Long-chain-fatty-acid--CoA ligase 1	9
O94826	TOMM70	Mitochondrial import receptor subunit TOM70	30
Q9NR31	SAR1A	GTP-binding protein SAR1a	5
Q07065	CKAP4	Cytoskeleton-associated protein 4	37
Q9H3N1	TMX1	Thioredoxin-related transmembrane protein 1	4
Q08043	ACTN3	Alpha-actinin-3	2
Q96A73	KIAA1191	Putative monooxygenase p33MONOX	2
Q92520	FAM3C	Protein FAM3C	6
P24386	CHM	Rab proteins geranylgeranyltransferase component A 1	3
Q8N4Q1	CHCHD4	Mitochondrial intermembrane space import and assembly protein 40	2
Q969H8	MYDGF	Myeloid-derived growth factor	2
O00429	DNM1L	Dynamin-1-like protein	44
P80303	NUCB2	Nucleobindin-2	13
Q7Z401	DENND4A	C-myc promoter-binding protein	2
Q86UE4	MTDH	Protein LYRIC	26
O95292	VAPB	Vesicle-associated membrane protein-associated protein B/C	9
Q8NAN2	MIGA1	Mitoguardin 1	5
P05976	MYL1	Myosin light chain 1/3, skeletal muscle isoform	6
Q969Q5	RAB24	Ras-related protein Rab-24	2
P30626	SRI	Sorcin	10
P13073	COX4I1	Cytochrome c oxidase subunit 4 isoform 1, mitochondrial	6
P07237	P4HB	Protein disulfide-isomerase	33
Q3MHD2	LSM12	Protein LSM12 homolog	5
O95302	FKBP9	Peptidyl-prolyl cis-trans isomerase FKBP9	2
P31689	DNAJA1	DnaJ homolog subfamily A member 1	19
Q9BVV7	TIMM21	Mitochondrial import inner membrane translocase subunit Tim21	5
P28331	NDUFS1	NADH-ubiquinone oxidoreductase 75 kDa subunit, mitochondrial	2
Q9H3K2	GHITM	Growth hormone-inducible transmembrane protein	2
Q92667	AKAP1	A-kinase anchor protein 1, mitochondrial	34
Q96DB5	RMDN1	Regulator of microtubule dynamics protein 1	8
O43493	TGOLN2	Trans-Golgi network integral membrane protein 2	12
P55884	EIF3B	Eukaryotic translation initiation factor 3 subunit B	30
P27797	CALR	Calreticulin	16
P55072	VCP	Transitional endoplasmic reticulum ATPase	50
P56589	PEX3	Peroxisomal biogenesis factor 3	2
P21796	VDAC1	Voltage-dependent anion-selective channel protein 1	17
P27824	CANX	Calnexin	35
Q9Y2B0	CNPY2	Protein canopy homolog 2	3
P13861	PRKAR2A	cAMP-dependent protein kinase type II-alpha regulatory subunit	16
Q9BZE9	ASPSCR1	Tether containing UBX domain for GLUT4	3
P51970	NDUFA8	NADH dehydrogenase [ubiquinone] 1 alpha subcomplex subunit 8	6
Q7LGA3	HS2ST1	Heparan sulfate 2-O-sulfotransferase 1	3
Q15388	TOMM20	Mitochondrial import receptor subunit TOM20 homolog	4
Q9NZL4	HSPBP1	Hsp70-binding protein 1	7
Q9UHQ9	CYB5R1	NADH-cytochrome b5 reductase 1	6
P33527	ABCC1	Multidrug resistance-associated protein 1	5
P22392	NME2	Nucleoside diphosphate kinase B	3
Q9Y224	RTRAF	RNA transcription, translation and transport factor protein	8
Q13586	STIM1	Stromal interaction molecule 1	9
Q15596	NCOA2	Nuclear receptor coactivator 2	2
O43169	CYB5B	Cytochrome b5 type B	5
Q70UQ0	IKBIP	Inhibitor of nuclear factor kappa-B kinase-interacting protein	8
Q96AG4	LRRC59	Leucine-rich repeat-containing protein 59	14
Q96KC8	DNAJC1	DnaJ homolog subfamily C member 1	4
P55735	SEC13	Protein SEC13 homolog	11
P28070	PSMB4	Proteasome subunit beta type-4	2
Q92968	PEX13	Peroxisomal membrane protein PEX13	3
P02794	FTH1	Ferritin heavy chain	3
Q8IXI1	RHOT2	Mitochondrial Rho GTPase 2	11
Q9Y3E5	PTRH2	Peptidyl-tRNA hydrolase 2, mitochondrial	6
P57105	SYNJ2BP	Synaptojanin-2-binding protein	6
Q9NPL8	TIMMDC1	Complex I assembly factor TIMMDC1, mitochondrial	4
Q9NX14	NDUFB11	NADH dehydrogenase [ubiquinone] 1 beta subcomplex subunit 11, mitochondrial	2
Q9NX63	CHCHD3	MICOS complex subunit MIC19	14
Q86SF2	GALNT7	N-acetylgalactosaminyltransferase 7	15
P54819	AK2	Adenylate kinase 2, mitochondrial	17
Q9UDY4	DNAJB4	DnaJ homolog subfamily B member 4	14
Q9Y3B3	TMED7	Transmembrane emp24 domain-containing protein 7	4
Q96S66	CLCC1	Chloride channel CLIC-like protein 1	12
Q86UP2	KTN1	Kinectin	79
Q00765	REEP5	Receptor expression-enhancing protein 5	4
O95816	BAG2	BAG family molecular chaperone regulator 2	11
O60936	NOL3	Nucleolar protein 3	3
Q68CQ7	GLT8D1	Glycosyltransferase 8 domain-containing protein 1	5
P50402	EMD	Emerin	10
Q92575	UBXN4	UBX domain-containing protein 4	7
Q9Y3A6	TMED5	Transmembrane emp24 domain-containing protein 5	2
Q9Y6H1	CHCHD2	Coiled-coil-helix-coiled-coil-helix domain-containing protein 2	4
Q96BR5	COA7	Cytochrome c oxidase assembly factor 7	5
Q9P2W9	STX18	Syntaxin-18	2
O43464	HTRA2	Serine protease HTRA2, mitochondrial	3
Q9NWS0	PIH1D1	PIH1 domain-containing protein 1	4
P0DMV9	HSPA1B	Heat shock 70 kDa protein 1B	21
Q9Y2I1	NISCH	Nischarin	2
Q9UHP3	USP25	Ubiquitin carboxyl-terminal hydrolase 25	3
O15061	SYNM	Synemin	3
P51572	BCAP31	B-cell receptor-associated protein 31	10
P69849	NOMO3	Nodal modulator 3	14
Q9NY33	DPP3	Dipeptidyl peptidase 3	2
O95260	ATE1	Arginyl-tRNA--protein transferase 1	2
P30519	HMOX2	Heme oxygenase 2	11
Q9NZ45	CISD1	CDGSH iron-sulfur domain-containing protein 1	4
Q13190	STX5	Syntaxin-5	8
P38646	HSPA9	Stress-70 protein, mitochondrial	48
Q96S52	PIGS	GPI transamidase component PIG-S	2
P00403	MT-CO2	Cytochrome c oxidase subunit 2	3
Q7KZN9	COX15	Cytochrome c oxidase assembly protein COX15 homolog	3
Q8NBJ4	GOLM1	Golgi membrane protein 1	14
P12268	IMPDH2	Inosine-5-monophosphate dehydrogenase 2	14
Q7Z3B4	NUP54	Nucleoporin p54	5
Q9UIQ6	LNPEP	Leucyl-cystinyl aminopeptidase	3
P30711	GSTT1	Glutathione S-transferase theta-1	2
P14625	HSP90B1	Endoplasmin	49
O43318	MAP3K7	Mitogen-activated protein kinase kinase kinase 7	5
Q13217	DNAJC3	DnaJ homolog subfamily C member 3	6
O14925	TIMM23	Mitochondrial import inner membrane translocase subunit Tim23	4
Q16778	H2BC21	Histone H2B type 2-E	2
Q9UJY1	HSPB8	Heat shock protein beta-8	8
Q9NXW2	DNAJB12	DnaJ homolog subfamily B member 12	7
P24666	ACP1	Low molecular weight phosphotyrosine protein phosphatase	6
O60513	B4GALT4	Beta-1,4-galactosyltransferase 4	2
O95210	STBD1	Starch-binding domain-containing protein 1	2
Q96A49	SYAP1	Synapse-associated protein 1	22
Q9NVV0	TMEM38B	Trimeric intracellular cation channel type B	2
P49257	LMAN1	Protein ERGIC-53	16
Q9Y230	RUVBL2	RuvB-like 2	13
Q9Y217	MTMR6	Myotubularin-related protein 6	2
P56211	ARPP19	cAMP-regulated phosphoprotein 19	2
Q9UMX0	UBQLN1	Ubiquilin-1	6
Q16543	CDC37	Hsp90 co-chaperone Cdc37	17
P61962	DCAF7	DDB1- and CUL4-associated factor 7	4
Q99436	PSMB7	Proteasome subunit beta type-7	6
O95140	MFN2	Mitofusin-2	20
Q14165	MLEC	Malectin	8
P52756	RBM5	RNA-binding protein 5	2
Q16890	TPD52L1	Tumor protein D53	2

## Sheet: B. Rep2_MAM_proteome
Uniprot ID	Gene symbol	Protein name	Unique peptides
Q07021	C1QBP	Complement component 1 Q subcomponent-binding protein, mitochondrial	6
Q9HCJ3	RAVER2	Ribonucleoprotein PTB-binding 2	3
P43307	SSR1	Translocon-associated protein subunit alpha	3
O75880	SCO1	Protein SCO1 homolog, mitochondrial	2
O96000	NDUFB10	NADH dehydrogenase [ubiquinone] 1 beta subcomplex subunit 10	6
Q9BXK5	BCL2L13	Bcl-2-like protein 13	14
Q9Y3D6	FIS1	Mitochondrial fission 1 protein	2
P27797	CALR	Calreticulin	16
Q9BWH2	FUNDC2	FUN14 domain-containing protein 2	5
P24386	CHM	Rab proteins geranylgeranyltransferase component A 1	3
O75381	PEX14	Peroxisomal membrane protein PEX14	11
O94923	GLCE	D-glucuronyl C5-epimerase	2
P21796	VDAC1	Voltage-dependent anion-selective channel protein 1	17
Q96A73	KIAA1191	Putative monooxygenase p33MONOX	2
Q86UE4	MTDH	Protein LYRIC	26
Q9Y3B3	TMED7	Transmembrane emp24 domain-containing protein 7	4
Q969H8	MYDGF	Myeloid-derived growth factor	2
P33121	ACSL1	Long-chain-fatty-acid--CoA ligase 1	9
Q9Y2B0	CNPY2	Protein canopy homolog 2	3
Q8TB36	GDAP1	Ganglioside-induced differentiation-associated protein 1	6
Q9Y6H1	CHCHD2	Coiled-coil-helix-coiled-coil-helix domain-containing protein 2	4
Q9H7Z7	PTGES2	Prostaglandin E synthase 2	11
P00387	CYB5R3	NADH-cytochrome b5 reductase 3	16
O95302	FKBP9	Peptidyl-prolyl cis-trans isomerase FKBP9	2
Q9H3K2	GHITM	Growth hormone-inducible transmembrane protein	2
P30040	ERP29	Endoplasmic reticulum resident protein 29	6
P07237	P4HB	Protein disulfide-isomerase	33
Q8N4Q1	CHCHD4	Mitochondrial intermembrane space import and assembly protein 40	2
Q92520	FAM3C	Protein FAM3C	6
Q9Y5J6	TIMM10B	Mitochondrial import inner membrane translocase subunit Tim10 B	2
P80303	NUCB2	Nucleobindin-2	13
P05387	RPLP2	60S acidic ribosomal protein P2	4
O60513	B4GALT4	Beta-1,4-galactosyltransferase 4	2
Q08043	ACTN3	Alpha-actinin-3	2
Q9NPL8	TIMMDC1	Complex I assembly factor TIMMDC1, mitochondrial	4
Q01105	SET	Protein SET	2
Q7KZN9	COX15	Cytochrome c oxidase assembly protein COX15 homolog	3
P15586	GNS	N-acetylglucosamine-6-sulfatase	2
Q9NZ45	CISD1	CDGSH iron-sulfur domain-containing protein 1	4
Q96TC7	RMDN3	Regulator of microtubule dynamics protein 3	23
P27824	CANX	Calnexin	35
Q96L73	NSD1	Histone-lysine N-methyltransferase, H3 lysine-36 specific	2
Q9NX14	NDUFB11	NADH dehydrogenase [ubiquinone] 1 beta subcomplex subunit 11, mitochondrial	2
Q7Z3B4	NUP54	Nucleoporin p54	5
P55884	EIF3B	Eukaryotic translation initiation factor 3 subunit B	30
P69849	NOMO3	Nodal modulator 3	14
Q9H3N1	TMX1	Thioredoxin-related transmembrane protein 1	4
Q10471	GALNT2	Polypeptide N-acetylgalactosaminyltransferase 2	29
Q02818	NUCB1	Nucleobindin-1	16
P46379	BAG6	Large proline-rich protein BAG6	6
Q86SF2	GALNT7	N-acetylgalactosaminyltransferase 7	15
P28070	PSMB4	Proteasome subunit beta type-4	2
Q969Z3	MTARC2	Mitochondrial amidoxime reducing component 2	6
Q5T8D3	ACBD5	Acyl-CoA-binding domain-containing protein 5	15
Q96M27	PRRC1	Protein PRRC1	7
Q969Q5	RAB24	Ras-related protein Rab-24	2
P62820	RAB1A	Ras-related protein Rab-1A	5
Q9UJY1	HSPB8	Heat shock protein beta-8	8
P22392	NME2	Nucleoside diphosphate kinase B	3
P05455	SSB	Lupus La protein	3
Q07065	CKAP4	Cytoskeleton-associated protein 4	37
O00429	DNM1L	Dynamin-1-like protein	44
Q96DB5	RMDN1	Regulator of microtubule dynamics protein 1	8
O15143	ARPC1B	Actin-related protein 2/3 complex subunit 1B	2
Q9H0R8	GABARAPL1	Gamma-aminobutyric acid receptor-associated protein-like 1	2
P13073	COX4I1	Cytochrome c oxidase subunit 4 isoform 1, mitochondrial	6
Q8IV50	LYSMD2	LysM and putative peptidoglycan-binding domain-containing protein 2	3
P14625	HSP90B1	Endoplasmin	49
P05976	MYL1	Myosin light chain 1/3, skeletal muscle isoform	6
Q15011	HERPUD1	Homocysteine-responsive endoplasmic reticulum-resident ubiquitin-like domain member 1 protein	6
Q16891	IMMT	MICOS complex subunit MIC60	39
Q9NX63	CHCHD3	MICOS complex subunit MIC19	14
Q9UHQ9	CYB5R1	NADH-cytochrome b5 reductase 1	6
Q86X52	CHSY1	Chondroitin sulfate synthase 1	2
P51572	BCAP31	B-cell receptor-associated protein 31	10
O94826	TOMM70	Mitochondrial import receptor subunit TOM70	30
P09429	HMGB1	High mobility group protein B1	5
O75821	EIF3G	Eukaryotic translation initiation factor 3 subunit G	22
Q9UBS4	DNAJB11	DnaJ homolog subfamily B member 11	9
P14314	PRKCSH	Glucosidase 2 subunit beta	17
P23284	PPIB	Peptidyl-prolyl cis-trans isomerase B	10
P55072	VCP	Transitional endoplasmic reticulum ATPase	50
P25685	DNAJB1	DnaJ homolog subfamily B member 1	12
Q96BR5	COA7	Cytochrome c oxidase assembly factor 7	5
Q9HAD4	WDR41	WD repeat-containing protein 41	3
P61513	RPL37A	60S ribosomal protein L37a	5
Q14165	MLEC	Malectin	8
Q9NR31	SAR1A	GTP-binding protein SAR1a	5
Q9Y4P8	WIPI2	WD repeat domain phosphoinositide-interacting protein 2	2
P02794	FTH1	Ferritin heavy chain	3
Q9Y2I7	PIKFYVE	1-phosphatidylinositol 3-phosphate 5-kinase	5
P0DMV9	HSPA1B	Heat shock 70 kDa protein 1B	21
P51970	NDUFA8	NADH dehydrogenase [ubiquinone] 1 alpha subcomplex subunit 8	6
Q15172	PPP2R5A	Serine/threonine-protein phosphatase 2A 56 kDa regulatory subunit alpha isoform	3
Q92667	AKAP1	A-kinase anchor protein 1, mitochondrial	34
P00403	MT-CO2	Cytochrome c oxidase subunit 2	3
Q92968	PEX13	Peroxisomal membrane protein PEX13	3
Q86UP2	KTN1	Kinectin	79
P45880	VDAC2	Voltage-dependent anion-selective channel protein 2	17
Q9H9A5	CNOT10	CCR4-NOT transcription complex subunit 10	2
P30626	SRI	Sorcin	10
Q9UMX0	UBQLN1	Ubiquilin-1	6
P48449	LSS	Lanosterol synthase	2
O43464	HTRA2	Serine protease HTRA2, mitochondrial	3
P38646	HSPA9	Stress-70 protein, mitochondrial	48
Q15020	SART3	Squamous cell carcinoma antigen recognized by T-cells 3	6
P47755	CAPZA2	F-actin-capping protein subunit alpha-2	3
Q9Y3A6	TMED5	Transmembrane emp24 domain-containing protein 5	2
Q68CQ7	GLT8D1	Glycosyltransferase 8 domain-containing protein 1	5
O95816	BAG2	BAG family molecular chaperone regulator 2	11
O43493	TGOLN2	Trans-Golgi network integral membrane protein 2	12
Q9UDY4	DNAJB4	DnaJ homolog subfamily B member 4	14
Q96S66	CLCC1	Chloride channel CLIC-like protein 1	12
Q8TED1	GPX8	Probable glutathione peroxidase 8	4
Q96KC8	DNAJC1	DnaJ homolog subfamily C member 1	4
O00165	HAX1	HCLS1-associated protein X-1	3
Q6P3W7	SCYL2	SCY1-like protein 2	6
Q92504	SLC39A7	Zinc transporter SLC39A7	4

## Sheet: C. Final_MAM_proteome
Uniprot ID	Gene symbol	Protein name	Unique peptides
Q07021	C1QBP	Complement component 1 Q subcomponent-binding protein, mitochondrial	6
P43307	SSR1	Translocon-associated protein subunit alpha	3
Q9BXK5	BCL2L13	Bcl-2-like protein 13	14
O96000	NDUFB10	NADH dehydrogenase [ubiquinone] 1 beta subcomplex subunit 10	6
Q9HCJ3	RAVER2	Ribonucleoprotein PTB-binding 2	3
Q86X52	CHSY1	Chondroitin sulfate synthase 1	2
Q8TB36	GDAP1	Ganglioside-induced differentiation-associated protein 1	6
Q96TC7	RMDN3	Regulator of microtubule dynamics protein 3	23
Q5T8D3	ACBD5	Acyl-CoA-binding domain-containing protein 5	15
Q9BWH2	FUNDC2	FUN14 domain-containing protein 2	5
Q9Y5J6	TIMM10B	Mitochondrial import inner membrane translocase subunit Tim10 B	2
Q10471	GALNT2	Polypeptide N-acetylgalactosaminyltransferase 2	29
O75381	PEX14	Peroxisomal membrane protein PEX14	11
P00387	CYB5R3	NADH-cytochrome b5 reductase 3	16
O75880	SCO1	Protein SCO1 homolog, mitochondrial	2
Q9Y3D6	FIS1	Mitochondrial fission 1 protein	2
P30040	ERP29	Endoplasmic reticulum resident protein 29	6
Q9H7Z7	PTGES2	Prostaglandin E synthase 2	11
Q969Z3	MTARC2	Mitochondrial amidoxime reducing component 2	6
Q15011	HERPUD1	Homocysteine-responsive endoplasmic reticulum-resident ubiquitin-like domain member 1 protein	6
P33121	ACSL1	Long-chain-fatty-acid--CoA ligase 1	9
O94826	TOMM70	Mitochondrial import receptor subunit TOM70	30
Q9NR31	SAR1A	GTP-binding protein SAR1a	5
Q07065	CKAP4	Cytoskeleton-associated protein 4	37
Q9H3N1	TMX1	Thioredoxin-related transmembrane protein 1	4
Q08043	ACTN3	Alpha-actinin-3	2
Q96A73	KIAA1191	Putative monooxygenase p33MONOX	2
Q92520	FAM3C	Protein FAM3C	6
P24386	CHM	Rab proteins geranylgeranyltransferase component A 1	3
Q8N4Q1	CHCHD4	Mitochondrial intermembrane space import and assembly protein 40	2
Q969H8	MYDGF	Myeloid-derived growth factor	2
O00429	DNM1L	Dynamin-1-like protein	44
P80303	NUCB2	Nucleobindin-2	13
Q86UE4	MTDH	Protein LYRIC	26
P05976	MYL1	Myosin light chain 1/3, skeletal muscle isoform	6
Q969Q5	RAB24	Ras-related protein Rab-24	2
P30626	SRI	Sorcin	10
P13073	COX4I1	Cytochrome c oxidase subunit 4 isoform 1, mitochondrial	6
P07237	P4HB	Protein disulfide-isomerase	33
O95302	FKBP9	Peptidyl-prolyl cis-trans isomerase FKBP9	2
Q9H3K2	GHITM	Growth hormone-inducible transmembrane protein	2
Q92667	AKAP1	A-kinase anchor protein 1, mitochondrial	34
Q96DB5	RMDN1	Regulator of microtubule dynamics protein 1	8
O43493	TGOLN2	Trans-Golgi network integral membrane protein 2	12
P55884	EIF3B	Eukaryotic translation initiation factor 3 subunit B	30
P27797	CALR	Calreticulin	16
P55072	VCP	Transitional endoplasmic reticulum ATPase	50
P21796	VDAC1	Voltage-dependent anion-selective channel protein 1	17
P27824	CANX	Calnexin	35
Q9Y2B0	CNPY2	Protein canopy homolog 2	3
P51970	NDUFA8	NADH dehydrogenase [ubiquinone] 1 alpha subcomplex subunit 8	6
Q9UHQ9	CYB5R1	NADH-cytochrome b5 reductase 1	6
P22392	NME2	Nucleoside diphosphate kinase B	3
Q96KC8	DNAJC1	DnaJ homolog subfamily C member 1	4
P28070	PSMB4	Proteasome subunit beta type-4	2
Q92968	PEX13	Peroxisomal membrane protein PEX13	3
P02794	FTH1	Ferritin heavy chain	3
Q9NPL8	TIMMDC1	Complex I assembly factor TIMMDC1, mitochondrial	4
Q9NX14	NDUFB11	NADH dehydrogenase [ubiquinone] 1 beta subcomplex subunit 11, mitochondrial	2
Q9NX63	CHCHD3	MICOS complex subunit MIC19	14
Q86SF2	GALNT7	N-acetylgalactosaminyltransferase 7	15
Q9UDY4	DNAJB4	DnaJ homolog subfamily B member 4	14
Q9Y3B3	TMED7	Transmembrane emp24 domain-containing protein 7	4
Q96S66	CLCC1	Chloride channel CLIC-like protein 1	12
Q86UP2	KTN1	Kinectin	79
O95816	BAG2	BAG family molecular chaperone regulator 2	11
Q68CQ7	GLT8D1	Glycosyltransferase 8 domain-containing protein 1	5
Q9Y3A6	TMED5	Transmembrane emp24 domain-containing protein 5	2
Q9Y6H1	CHCHD2	Coiled-coil-helix-coiled-coil-helix domain-containing protein 2	4
Q96BR5	COA7	Cytochrome c oxidase assembly factor 7	5
O43464	HTRA2	Serine protease HTRA2, mitochondrial	3
P0DMV9	HSPA1B	Heat shock 70 kDa protein 1B	21
P51572	BCAP31	B-cell receptor-associated protein 31	10
P69849	NOMO3	Nodal modulator 3	14
Q9NZ45	CISD1	CDGSH iron-sulfur domain-containing protein 1	4
P38646	HSPA9	Stress-70 protein, mitochondrial	48
P00403	MT-CO2	Cytochrome c oxidase subunit 2	3
Q7KZN9	COX15	Cytochrome c oxidase assembly protein COX15 homolog	3
Q7Z3B4	NUP54	Nucleoporin p54	5
P14625	HSP90B1	Endoplasmin	49
Q9UJY1	HSPB8	Heat shock protein beta-8	8
O60513	B4GALT4	Beta-1,4-galactosyltransferase 4	2
Q9UMX0	UBQLN1	Ubiquilin-1	6
Q14165	MLEC	Malectin	8

## Sheet: D. Full_data
Uniprot ID	Gene symbol	Protein name	Unique peptides	SOPP3/NES1 (130C:129N)	SOPP3/NES2 (130C:129C)	SOPP3/WT (130C:126)	APEX2/NES1 (130N:129N)	APEX2/NES2 (130N:129C)	APEX2/WT (130N:126)	MAM+hv1/NES1 (127N:129N)	MAM+hv2/NES1 (127C:129N)	MAM+hv1/NES2 (127N:129C)	MAM+hv2/NES2 (127C:129C)	MAM+hv1/MAM-hv1 (127N:128N)	MAM+hv2/MAM-hv1 (127C:128N)	MAM+hv1/MAM-hv2 (127N:128C)	MAM+hv2/MAM-hv2 (127C:128C)	MAM+hv1/WT (127N:126)	MAM+hv2/WT (127C:126)	MAM+hv1/SOPP3 (127N:130C)	MAM+hv2/SOPP3 (127C:130C)	MAM+hv1/APEX2 (127N:130N)	MAM+hv2/APEX2 (127C:130N)	MAM-hv1/WT (128N:126)	MAM-hv2/WT (128C:126)	NES1/WT (129N:126)	NES2/WT (129C:126)
P0DPI2	GATD3	Glutamine amidotransferase-like class 1 domain-containing protein 3, mitochondrial	2	0.0277254	0.0253006	0.0619138	-0.216758	-0.22548	-0.188259	-0.161215	-0.157333	-0.148118	-0.169438	-0.0893625	-0.10521	-0.0687115	-0.0913576	-0.0558646	-0.0468996	-0.209231	-0.200312	0.0614077	0.0437378	-0.0702935	-0.102773	0.0642627	0.0275273
A0A0B4J2E5	LOC102724159	Utp12 domain-containing protein	3	-0.23611	-0.180165	-0.561453	-0.0854302	-0.0357817	-0.416463	-0.177107	-0.120213	-0.10564	-0.0739476	-0.117928	-0.080763	-0.0500585	-0.0196929	-0.431288	-0.369311	0.038713	0.100644	-0.0858116	-0.0504699	-0.417152	-0.496849	-0.295269	-0.390374
A0A590UK10	ARHGEF18	Rho guanine nucleotide exchange factor 18 (Fragment)	14	0.0234732	0.0720218	0.453659	-0.186656	-0.144404	0.23784	-0.484529	-0.380191	-0.420458	-0.341323	-0.386853	-0.302245	-0.291308	-0.213499	0.0168196	0.126239	-0.528292	-0.418918	-0.292007	-0.209222	0.299881	0.192508	0.46026	0.372551
A0AV96	RBM47	RNA-binding protein 47	5	-0.124678	-0.0592618	0.178935	0.0015545	0.0606742	0.299478	-0.0087898	-0.0943437	0.072149	-0.0386072	0.0217909	-0.0834928	0.143106	0.0310234	0.365987	0.285515	0.0955986	0.015081	-0.00447888	-0.111585	0.240404	0.107261	0.333688	0.229111
A0AVT1	UBA6	Ubiquitin-like modifier-activating enzyme 6	23	-0.614886	-0.627507	0.281746	-0.561915	-0.580833	0.329027	-0.252705	-0.268949	-0.249804	-0.29125	0.18569	0.149716	0.11358	0.0708071	0.715089	0.703927	0.34189	0.330683	0.315075	0.277279	0.425607	0.485889	0.926706	0.900167
A0FGR8	ESYT2	Extended synaptotagmin-2	15	0.00247768	-0.000436741	0.12315	0.0561584	0.046947	0.17114	0.0389405	0.0186304	0.0515482	0.00603587	0.00742791	-0.0326119	0.0298989	-0.0169398	0.230775	0.215547	0.0161727	0.000899015	-0.0113525	-0.0532151	0.119555	0.0852562	0.150746	0.1145
A0JNW5	UHRF1BP1L	UHRF1-binding protein 1-like	9	-0.456918	-0.319292	-0.461499	-0.50248	-0.371151	-0.512751	0.298193	0.226027	0.451341	0.353973	0.278178	0.186283	0.332221	0.233527	0.364774	0.297691	0.734821	0.667691	0.806538	0.71282	-0.0171957	-0.083067	0.0254934	-0.151293
A0MZ66	SHTN1	Shootin-1	27	-0.136136	-0.121268	0.477077	-0.330393	-0.321822	0.27713	-0.0980553	-0.0812298	-0.0676652	-0.076042	0.117017	0.114113	0.197383	0.18768	0.586321	0.608228	0.0177907	0.0396525	0.238203	0.233476	0.365512	0.273318	0.643288	0.589259
A1L0T0	ILVBL	2-hydroxyacyl-CoA lyase 2	2	1.18429	1.37097	1.01711	0.433526	0.613901	0.260656	-1.04607	-1.82884	-0.843873	-1.65185	-1.10501	-1.90751	-0.688767	-1.49807	-1.14208	-1.91977	-2.25065	-3.02839	-1.47373	-2.27805	-0.140869	-0.568938	-0.137106	-0.362938
A1L390	PLEKHG3	Pleckstrin homology domain-containing family G member 3	3	-0.05681	-0.269764	0.30537	-0.0815567	-0.300808	0.274933	-0.219558	-0.313503	-0.41699	-0.536137	-0.0958539	-0.209529	-0.0348335	-0.155307	0.213784	0.124922	-0.183038	-0.271946	-0.132136	-0.247633	0.205847	0.132998	0.392254	0.566048
A1X283	SH3PXD2B	SH3 and PX domain-containing protein 2B	36	-0.0225781	-0.00499037	0.204335	-0.328051	-0.31676	-0.106828	-0.00883859	-0.0366328	0.0242713	-0.0287252	0.285134	0.23761	0.306961	0.252638	0.289237	0.266525	-0.00655059	-0.0293084	0.325078	0.275731	-0.0996883	-0.133344	0.256987	0.20024
A2RTX5	TARS3	Threonine--tRNA ligase 2, cytoplasmic	4	-0.101132	-0.185629	0.190792	-0.0668001	-0.157594	0.219433	-0.113221	-0.0417866	-0.182196	-0.135964	-0.0446255	0.00707921	-0.0912115	-0.0463058	0.249865	0.326381	-0.0323795	0.0440913	-0.0405556	0.00932633	0.190699	0.225457	0.321998	0.367335
A3KMH1	VWA8	von Willebrand factor A domain-containing protein 8	11	-0.265976	-0.335513	-0.0520567	-0.18994	-0.265774	0.0182892	0.128429	0.159343	0.0744147	0.0801265	0.192921	0.204106	0.176037	0.180423	0.413511	0.449507	0.374115	0.410066	0.324235	0.333596	0.116798	0.121854	0.243994	0.27437
A3KN83	SBNO1	Protein strawberry notch homolog 1	9	-0.0971916	0.0923636	-0.0289886	-0.0253772	0.157881	0.0371356	-0.243682	-0.282485	-0.0386049	-0.10261	-0.114267	-0.1728	-0.081756	-0.147088	-0.104317	-0.138038	-0.166781	-0.200548	-0.21244	-0.272795	-0.0938412	-0.13818	0.0982772	-0.130438
A4D1E9	GTPBP10	GTP-binding protein 10	3	-0.289299	0.00982901	-0.0944817	-0.0923618	0.20047	0.0967657	-0.350059	-0.190267	-0.0354086	0.099181	-0.0939594	0.0461028	-0.199496	-0.0662333	-0.0840791	0.0807952	-0.0810498	0.0837784	-0.251832	-0.113593	-0.0939111	-0.00020225	0.224892	-0.113397
A4D1P6	WDR91	WD repeat-containing protein 91	3	-0.279941	-0.61167	0.498354	-0.298508	-0.636534	0.474097	0.00352442	0.043952	-0.312683	-0.297457	-0.126299	-0.105602	-0.0934155	-0.0795166	0.852982	0.898492	0.263175	0.308639	0.307897	0.326772	0.87549	0.830778	0.808369	1.10094
A5PLL7	PEDS1	Plasmanylethanolamine desaturase	2	-0.140399	-0.450345	0.457691	2.10299	1.78675	2.69539	-0.311934	-0.427499	-0.606359	-0.747126	-0.166966	-0.30226	-0.421724	-0.563818	0.357318	0.246835	-0.191826	-0.302354	-2.40906	-2.54618	0.420492	0.663422	0.628164	0.89895
A5YKK6	CNOT1	CCR4-NOT transcription complex subunit 1	43	-0.12578	-0.11027	-0.0423157	-0.0743152	-0.0651031	0.00345843	0.174529	0.244345	0.20556	0.250173	0.148519	0.198605	0.0668333	0.110121	0.329155	0.404053	0.280018	0.35487	0.254709	0.302973	0.0768444	0.146702	0.113538	0.0588688
A6NDG6	PGP	Glycerol-3-phosphate phosphatase	5	-0.590569	-0.610066	0.401814	-0.608398	-0.634192	0.378294	-0.0923298	-0.10819	-0.0963048	-0.137367	0.270795	0.235205	0.172448	0.13006	0.971215	0.960437	0.477949	0.467125	0.521934	0.484521	0.596629	0.683147	1.02246	1.00279
A6NDU8	C5orf51	UPF0600 protein C5orf51	6	-0.574389	-0.671979	0.292613	-0.502695	-0.606583	0.358616	-0.136689	-0.202494	-0.218758	-0.309765	0.30754	0.222006	0.0519397	-0.0403939	0.801475	0.740752	0.417409	0.356641	0.371871	0.284514	0.390143	0.633915	0.897076	0.955506
A6NFI3	ZNF316	Zinc finger protein 316	2	0.0412841	0.0288658	0.276651	0.0884257	0.0697105	0.318103	-0.693088	-0.571331	-0.689985	-0.59343	-0.563955	-0.461928	-0.595971	-0.500742	-0.386559	-0.259719	-0.754663	-0.627869	-0.775649	-0.675444	0.0736049	0.0937924	0.265441	0.238699
A6NHR9	SMCHD1	Structural maintenance of chromosomes flexible hinge domain-containing protein 1	28	0.0240037	0.0417439	-0.143659	0.0792876	0.0907309	-0.0940653	0.0735034	0.0820139	0.106766	0.090074	-0.00528346	-0.0165027	-0.110087	-0.128105	-0.0229969	-0.00940412	0.0292096	0.0427565	8.12423e-05	-0.0129608	-0.121505	-0.0285299	-0.137589	-0.194489
A6NJ78	METTL15	12S rRNA N4-methylcytidine (m4C) methyltransferase	3	-0.15702	-0.0851934	-0.140926	0.0404959	0.106026	0.0509002	-0.114393	-0.156674	-0.0270441	-0.094527	-0.355889	-0.417899	-0.194959	-0.263769	-0.027136	-0.0643343	0.0223371	-0.0149072	-0.149023	-0.212857	0.224961	0.0522036	0.0461687	-0.0648182
A6NKF1	SAC3D1	SAC3 domain-containing protein 1	4	-0.257341	-0.390931	0.172987	-0.40264	-0.542526	0.0219977	0.0237783	-0.0901149	-0.0942888	-0.233384	0.0954941	-0.0381287	0.140543	0.000121501	0.525269	0.416458	0.26083	0.151973	0.432284	0.296838	0.325983	0.269106	0.460402	0.554831
A7E2V4	ZSWIM8	Zinc finger SWIM domain-containing protein 8	6	-0.00108002	0.16509	0.188825	0.173037	0.33291	0.357251	-0.289311	-0.341784	-0.107619	-0.185294	-0.219416	-0.291619	-0.304868	-0.383869	-0.0282437	-0.0756344	-0.308521	-0.355958	-0.456482	-0.530508	0.0873813	0.161004	0.219979	0.0146487
Q96HA1	POM121	Nuclear envelope pore membrane protein POM 121	2	0.127283	-0.0516813	0.146869	-0.217272	-0.402533	-0.203376	-0.552398	-0.556972	-0.71584	-0.745616	-0.208385	-0.232689	-0.295029	-0.326132	-0.461649	-0.46114	-0.69997	-0.699508	-0.32926	-0.355387	-0.357055	-0.282239	0.0496609	0.189465
P0CG08	GPR89B	Golgi pH regulator B	2	0.444507	-0.824423	0.260342	0.514719	-0.760507	0.324864	0.0103468	-0.0641298	-1.24306	-1.34274	-0.165774	-0.25998	-0.719989	-0.820994	-0.102655	-0.172049	-0.45445	-0.52389	-0.498507	-0.594536	-0.0406725	0.501714	-0.15409	1.07568
E9PAV3	NACA	Nascent polypeptide-associated complex subunit alpha, muscle-specific form	2	-0.38129	-0.450942	-0.0239431	-0.156393	-0.232342	0.195263	0.195678	0.317539	0.141548	0.238207	0.289583	0.391714	0.106163	0.201495	0.624187	0.75113	0.556678	0.683575	0.357936	0.458245	0.230813	0.402404	0.387421	0.417913
H7BZ55	CROCC2	Ciliary rootlet coiled-coil protein 2	2	0.141522	0.163599	-0.0220458	0.160953	0.176733	-0.00830515	-0.196091	0.00150729	-0.158492	0.0139042	-0.0921683	0.0857003	-0.277891	-0.106821	-0.288497	-0.0858159	-0.357903	-0.155269	-0.351179	-0.175133	-0.30012	-0.126225	-0.133494	-0.194731
O00116	AGPS	Alkyldihydroxyacetonephosphate synthase, peroxisomal	10	-0.101856	0.0436885	-0.0175069	-0.105151	0.0340969	-0.0264917	-0.0718666	0.0027043	0.0892002	0.138569	0.0040531	0.0588942	0.0100772	0.0581193	0.083645	0.163298	0.0096994	0.0893066	0.0391496	0.0921679	-0.0241995	-0.0420518	0.114423	-0.0702814
O00139	KIF2A	Kinesin-like protein KIF2A	10	0.209211	-0.0109853	0.167366	0.249475	0.022982	0.20194	-0.313305	-0.2584	-0.517979	-0.488276	-0.402122	-0.366947	-0.374078	-0.345702	-0.283987	-0.224	-0.542806	-0.482864	-0.556914	-0.523562	0.0143437	-0.0255284	-0.0117704	0.169265
O00141	SGK1	Serine/threonine-protein kinase Sgk1	2	0.0149176	-0.0269342	0.391079	0.0740027	0.0258539	0.444474	-0.196399	-0.223415	-0.222729	-0.274947	-0.18272	-0.229466	-0.276719	-0.330264	0.250925	0.228991	-0.231607	-0.253587	-0.264537	-0.313105	0.329854	0.412025	0.406236	0.408928
O00148	DDX39A	ATP-dependent RNA helicase DDX39A	5	-0.0126329	-0.0412986	-0.0161345	-0.00360977	-0.0385724	-0.0128015	0.0702687	0.0699716	0.0571251	0.0316258	0.114371	0.094344	0.1365	0.109675	0.13793	0.142715	0.0626115	0.0673508	0.0797439	0.0578942	-0.0802327	-0.11419	0.0265727	0.0160782
O00151	PDLIM1	PDZ and LIM domain protein 1	19	-0.816731	-0.984027	0.331786	-0.819233	-0.992827	0.323593	0.224303	-0.0450828	0.0725284	-0.222059	0.796863	0.507748	0.764309	0.468395	1.44398	1.17968	1.02074	0.756395	1.0494	0.758463	0.543327	0.564054	1.17859	1.30673
O00154	ACOT7	Cytosolic acyl coenzyme A thioester hydrolase	7	0.121696	-0.0747624	-0.0426879	0.0450775	-0.157678	-0.124997	-0.382755	-0.371615	-0.563691	-0.577754	-0.439202	-0.447792	-0.417083	-0.432471	-0.475977	-0.459754	-0.524741	-0.508565	-0.421967	-0.43238	-0.140566	-0.174514	-0.13431	0.0229885
O00159	MYO1C	Unconventional myosin-Ic	32	0.526035	0.465666	0.237381	0.365935	0.299269	0.0715899	-0.137242	-0.185883	-0.182089	-0.255932	-0.294573	-0.362944	-0.164152	-0.239321	-0.354734	-0.398293	-0.683567	-0.727172	-0.497311	-0.567505	-0.163952	-0.306202	-0.258581	-0.237371
O00161	SNAP23	Synaptosomal-associated protein 23	6	-0.939284	-1.05077	0.340302	-0.887605	-1.00539	0.386291	-0.501099	-0.468177	-0.597068	-0.589348	0.252507	0.2657	0.251124	0.257517	0.849649	0.887654	0.417895	0.455853	0.392372	0.403742	0.493351	0.482906	1.30966	1.38199
O00165	HAX1	HCLS1-associated protein X-1	3	-0.197821	-0.139503	-0.0190414	-0.216048	-0.164026	-0.0429583	0.385207	0.596515	0.459049	0.645154	0.183967	0.375545	0.152224	0.337003	0.63515	0.85154	0.562739	0.779083	0.607121	0.796876	0.347391	0.367306	0.208854	0.111375
O00170	AIP	AH receptor-interacting protein	8	-0.599929	-0.812309	0.144394	-0.612919	-0.831596	0.125713	0.352246	0.249231	0.155388	0.0271706	0.623488	0.500743	0.495214	0.36567	1.16773	1.0698	0.931885	0.833906	0.971031	0.846463	0.440451	0.556897	0.774397	0.947617
O00178	GTPBP1	GTP-binding protein 1	10	-0.197854	-0.221685	-0.00693688	-0.139772	-0.1699	0.0454543	0.0695569	0.0866917	0.0612483	0.0531808	0.0789575	0.0763626	0.0274223	0.0180284	0.331636	0.353853	0.247121	0.269292	0.215195	0.210777	0.148887	0.188594	0.220991	0.205662
O00186	STXBP3	Syntaxin-binding protein 3	13	0.30479	0.255865	0.369475	0.201822	0.146601	0.260817	-0.472302	-0.398617	-0.505705	-0.457222	-0.476907	-0.422951	-0.654983	-0.607827	-0.336454	-0.257687	-0.797382	-0.718661	-0.668259	-0.616126	0.0366608	0.202909	0.0947597	0.104524
O00193	SMAP	Small acidic protein	3	-0.138696	-0.319716	0.571159	-0.470899	-0.658215	0.233267	0.0839016	0.119744	-0.0815961	-0.070956	0.406406	0.422519	0.364208	0.373522	0.86492	0.905844	0.202308	0.243187	0.560666	0.574955	0.354722	0.385092	0.73993	0.88179
O00203	AP3B1	AP-3 complex subunit beta-1	36	0.208581	0.219826	0.130397	0.0991584	0.104106	0.0152835	0.0623247	0.0731301	0.089091	0.0746941	0.0023467	-0.00657768	-0.0496465	-0.0653699	0.0553024	0.0711901	-0.166547	-0.150705	-0.0309682	-0.0417154	-0.0508357	-0.0106707	-0.0481105	-0.0985148
O00231	PSMD11	26S proteasome non-ATPase regulatory subunit 11	15	-0.406023	-0.290667	-0.0990194	-0.480422	-0.371364	-0.179109	0.166078	0.299826	0.296956	0.405501	0.43924	0.553258	0.409294	0.516513	0.544244	0.683074	0.551811	0.690595	0.652365	0.764561	0.00121252	0.0193305	0.337078	0.182562
O00232	PSMD12	26S proteasome non-ATPase regulatory subunit 12	12	0.0407698	-0.379531	0.0532247	-0.0597828	-0.486381	-0.0530181	-0.185654	-0.101909	-0.590433	-0.531891	-0.0818161	-0.0178008	-0.259231	-0.202015	-0.102037	-0.0132096	-0.246714	-0.157933	-0.120006	-0.0578135	-0.124012	0.0415744	0.0425291	0.42367
O00233	PSMD9	26S proteasome non-ATPase regulatory subunit 9	5	-0.603481	-0.684597	0.140986	-0.374577	-0.46199	0.3642	0.275813	0.324552	0.210219	0.233756	0.389517	0.418526	0.0130264	0.0352366	1.09144	1.14526	0.859004	0.912779	0.656256	0.683442	0.598134	0.962796	0.774541	0.816497
O00257	CBX4	E3 SUMO-protein ligase CBX4	4	0.165213	-0.030542	-0.142471	0.191164	-0.0108887	-0.122211	-0.10555	-0.117216	-0.285783	-0.322651	-0.246	-0.277395	-0.236753	-0.274947	-0.342072	-0.348655	-0.291054	-0.297683	-0.290848	-0.324066	-0.199863	-0.220938	-0.27761	-0.121015
O00264	PGRMC1	Membrane-associated progesterone receptor component 1	6	0.578101	0.113161	0.924098	0.104678	-0.366559	0.444985	0.0397458	-0.0587769	-0.409672	-0.533397	-0.0231087	-0.141361	-0.217984	-0.343036	0.456905	0.363465	-0.558645	-0.652131	-0.0590668	-0.179142	0.376223	0.55927	0.376071	0.801851
O00267	SUPT5H	Transcription elongation factor SPT5	7	-0.561074	-0.438566	-0.161851	-0.454616	-0.338406	-0.0610841	-0.0149066	0.00857405	0.123123	0.121401	0.249613	0.253364	0.161945	0.158897	0.455478	0.484041	0.525877	0.554394	0.445575	0.447503	0.102073	0.177914	0.429297	0.267629
O00273	DFFA	DNA fragmentation factor subunit alpha	10	-0.798692	-0.909157	-0.0899288	-0.491498	-0.608261	0.211574	0.0493999	0.152938	-0.0455437	0.0327921	0.398022	0.481831	0.375647	0.452656	0.829325	0.937945	0.827801	0.936376	0.546764	0.628749	0.327511	0.338059	0.738837	0.810142
O00291	HIP1	Huntingtin-interacting protein 1	13	-0.120347	-0.31637	0.158203	-0.155255	-0.357574	0.117605	0.119586	0.0967171	-0.0609143	-0.108985	0.0648924	0.0222938	-0.249522	-0.298919	0.469298	0.451512	0.219643	0.201811	0.280706	0.236285	0.300614	0.6032	0.308624	0.465486
O00299	CLIC1	Chloride intracellular channel protein 1	13	-0.696013	-0.558602	0.131965	-0.650247	-0.519133	0.172041	-0.173249	-0.101241	-0.0203157	0.0264906	0.352159	0.404438	0.248569	0.294049	0.725891	0.802982	0.502474	0.579519	0.482863	0.53332	0.269941	0.361703	0.858053	0.681481
O00303	EIF3F	Eukaryotic translation initiation factor 3 subunit F	8	0.0488648	0.414892	0.243011	-0.329148	0.0305824	-0.140692	-0.181332	-0.237089	0.200218	0.119259	-0.0537355	-0.129222	0.0965351	0.0142494	0.0839773	0.0333026	-0.250486	-0.301207	0.153682	0.0763724	0.0339214	-0.128177	0.224221	-0.180967
O00308	WWP2	NEDD4-like E3 ubiquitin-protein ligase WWP2	2	0.135572	-0.164961	0.152134	0.00226385	-0.304566	0.0131359	-0.387916	-0.237724	-0.672926	-0.547937	-0.363154	-0.232691	-0.111036	0.012627	-0.300191	-0.144917	-0.543778	-0.388549	-0.384314	-0.255675	-0.0408289	-0.304775	0.0466364	0.308009
O00330	PDHX	Pyruvate dehydrogenase protein X component, mitochondrial	7	0.0967317	0.0328462	0.0498657	0.0896528	0.0194703	0.0370967	0.231616	0.0562654	0.183252	-0.0173003	-0.0741331	-0.269213	0.00515036	-0.196729	0.255912	0.0856441	0.114594	-0.0557201	0.147828	-0.0490746	0.226254	0.135142	-0.0167917	0.00793359
O00401	WASL	Neural Wiskott-Aldrich syndrome protein	9	-0.300419	-0.358823	0.222195	-0.318273	-0.382974	0.198651	-0.156949	-0.101764	-0.199831	-0.169848	0.0754882	0.110944	-0.0680717	-0.0394151	0.436827	0.497095	0.12318	0.183401	0.167189	0.200822	0.257548	0.389279	0.552688	0.571932
O00410	IPO5	Importin-5	33	-0.309393	-0.610861	0.186914	-0.364151	-0.671916	0.126465	0.26792	0.231502	-0.0180261	-0.0796464	0.479624	0.423476	0.422652	0.359705	0.835389	0.804053	0.557023	0.525641	0.637936	0.579966	0.251973	0.297117	0.526381	0.788689
O00411	POLRMT	DNA-directed RNA polymerase, mitochondrial	7	0.422451	0.274204	-0.0273379	0.397929	0.243385	-0.0575494	0.134095	-0.00102246	0.00137014	-0.15895	-0.190218	-0.345066	-0.72425	-0.885896	-0.244531	-0.374566	-0.308646	-0.438727	-0.257969	-0.414639	-0.158104	0.364099	-0.419714	-0.310627
O00418	EEF2K	Eukaryotic elongation factor 2 kinase	4	-0.615604	-0.783027	0.335097	-0.696411	-0.870131	0.2486	-0.25021	-0.366621	-0.40211	-0.543724	0.211526	0.0753849	0.133746	-0.00919439	0.771654	0.660325	0.345104	0.233729	0.452067	0.314103	0.456336	0.522288	0.980776	1.10904
O00422	SAP18	Histone deacetylase complex subunit SAP18	3	0.0424933	-0.00732944	0.168814	0.244425	0.188306	0.365056	-0.341558	-0.145354	-0.375858	-0.204857	-0.493886	-0.317412	-0.441003	-0.271328	-0.144075	0.0572112	-0.404341	-0.203101	-0.580118	-0.405467	0.24602	0.181308	0.156395	0.167058
O00425	IGF2BP3	Insulin-like growth factor 2 mRNA-binding protein 3	19	-0.0959396	-0.0231045	0.0190404	-0.108105	-0.0415669	0.00118478	0.0538661	0.0711759	0.142223	0.134331	0.084353	0.0819331	0.108193	0.0989744	0.240008	0.262401	0.129516	0.151862	0.167837	0.163594	0.0518641	0.0161956	0.145054	0.0330589
O00429	DNM1L	Dynamin-1-like protein	44	0.0257029	-0.0918832	0.105639	-0.022299	-0.146182	0.0519468	0.887201	0.884371	0.785137	0.757105	0.611934	0.589375	0.586682	0.557324	1.0383	1.04055	0.841208	0.843415	0.915365	0.890983	0.322574	0.335997	0.11001	0.188436
O00442	RTCA	RNA 3-terminal phosphate cyclase	8	-0.00935499	0.00357708	0.369263	-0.038551	-0.0319159	0.334377	-0.153522	0.243623	-0.125067	0.246875	-0.024522	0.352893	-0.250212	0.120404	0.296259	0.698486	-0.164457	0.237725	-0.109105	0.266487	0.216989	0.430851	0.408692	0.3566
O00443	PIK3C2A	Phosphatidylinositol 4-phosphate 3-kinase C2 domain-containing subunit alpha	19	0.099676	0.102923	0.0443288	0.134061	0.131011	0.0730236	0.173828	0.14709	0.192597	0.140657	0.0802812	0.0338137	0.128538	0.075271	0.189643	0.167987	0.0538618	0.0321603	0.0456322	-0.00265818	0.00557033	-0.0545142	-0.025273	-0.0676801
O00458	IFRD1	Interferon-related developmental regulator 1	2	-0.226849	-0.210741	0.141543	-0.256087	-0.246275	0.106615	-0.073254	-0.105435	-0.0416235	-0.0990065	0.0706172	0.0187068	0.135791	0.0770814	0.3663	0.339202	0.133305	0.106161	0.188698	0.134965	0.191892	0.11489	0.398466	0.343197
O00459	PIK3R2	Phosphatidylinositol 3-kinase regulatory subunit beta	6	-0.0715296	-0.514891	0.414692	-0.0169272	-0.466586	0.463605	0.0538746	-0.11815	-0.373965	-0.571192	0.105012	-0.086743	-0.151693	-0.350246	0.611259	0.444316	0.105114	-0.0618745	0.0766672	-0.11691	0.402456	0.647332	0.516296	0.920498
O00461	GOLIM4	Golgi integral membrane protein 4	22	0.140402	-0.0819188	0.337194	0.290093	0.0614749	0.481194	0.468587	0.52613	0.261788	0.294129	-0.0418484	-0.0040351	0.0851455	0.11616	0.736541	0.799166	0.307894	0.370474	0.184359	0.22035	0.674598	0.535775	0.226865	0.410026
O00469	PLOD2	Procollagen-lysine,2-oxoglutarate 5-dioxygenase 2	15	-0.204943	-0.272682	0.123252	-0.0124226	-0.0864583	0.310082	0.320871	0.439893	0.268655	0.362474	0.238931	0.338222	0.232628	0.325121	0.720229	0.844332	0.505524	0.629582	0.339159	0.436628	0.377507	0.371981	0.358269	0.386848
O00471	EXOC5	Exocyst complex component 5	4	-0.412446	-0.246147	-0.17574	-0.31263	-0.152629	-0.0816142	0.181836	0.152308	0.363657	0.308927	0.420887	0.37163	0.422447	0.36639	0.489705	0.465259	0.573992	0.549501	0.500332	0.449251	-0.0349738	-0.0483617	0.266781	0.0613216
O00472	ELL2	RNA polymerase II elongation factor ELL2	2	-0.492704	-0.612662	0.379967	-0.239468	-0.365723	0.627512	-0.369394	-0.264814	-0.47383	-0.394452	0.0107959	0.0956461	-0.209056	-0.131005	0.574439	0.684101	0.10302	0.212636	-0.12406	-0.0410326	0.459851	0.667875	0.902745	0.983542
O00483	NDUFA4	Cytochrome c oxidase subunit NDUFA4	4	0.0530849	0.137763	-0.227304	0.0515672	0.129949	-0.234512	0.404444	0.442039	0.504644	0.517038	0.307227	0.325093	0.46435	0.475417	0.195218	0.237895	0.331069	0.373701	0.358742	0.374785	-0.215801	-0.384752	-0.250314	-0.374153
O00487	PSMD14	26S proteasome non-ATPase regulatory subunit 14	9	-0.124203	-0.025591	-0.251286	0.0320083	0.124324	-0.100764	0.168361	0.221435	0.282496	0.310368	-0.0603612	-0.0270168	-0.0461041	-0.0195586	0.112441	0.170598	0.272275	0.330385	0.142218	0.17374	0.069011	0.0429256	-0.0970082	-0.234781
O00499	BIN1	Myc box-dependent-interacting protein 1	4	-0.405499	-0.42284	0.592022	-0.830375	-0.854014	0.161455	-0.0636858	0.109241	-0.0655051	0.082219	0.610703	0.7639	0.488672	0.63507	1.005	1.18301	0.321523	0.499486	0.772555	0.923929	0.290503	0.400705	1.02759	1.00578
O00505	KPNA3	Importin subunit alpha-4	5	-0.446107	-0.390528	0.211359	-0.459637	-0.410354	0.192139	0.116597	0.170379	0.187699	0.216279	0.262497	0.296549	0.156806	0.184059	0.845226	0.90409	0.542414	0.601233	0.5821	0.614329	0.478937	0.5728	0.68754	0.5928
O00534	VWA5A	von Willebrand factor A domain-containing protein 5A	5	-0.965945	-0.993082	0.00233663	-0.652055	-0.685489	0.310536	-0.0531166	0.0259595	-0.0647314	-0.0108576	0.512157	0.571503	0.286146	0.338693	0.986327	1.07049	0.892538	0.97665	0.604804	0.662328	0.370379	0.584562	0.998356	0.986332
O00541	PES1	Pescadillo homolog	12	-0.0659873	-0.0272273	-0.147856	-0.0105804	0.0218827	-0.0981397	-0.0802292	-0.0759228	-0.0259471	-0.0468429	-0.100292	-0.115716	-0.0813349	-0.103557	-0.090936	-0.0815472	-0.034532	-0.0251893	-0.0637834	-0.0810296	-0.0944351	-0.125221	-0.0517949	-0.129715
O00560	SDCBP	Syntenin-1	4	-0.131438	-0.186977	0.188957	-0.0702807	-0.132116	0.244425	-0.0055106	0.112182	-0.0455267	0.0469641	0.101509	0.199472	0.189026	0.28019	0.386047	0.508823	0.105638	0.228367	0.0706355	0.166776	0.180747	0.0814018	0.35047	0.366848
O00567	NOP56	Nucleolar protein 56	10	-0.177117	-0.0849111	-0.0617504	-0.144504	-0.0585949	-0.0348275	-0.22286	-0.221611	-0.115131	-0.139085	-0.194787	-0.213268	-0.143804	-0.169084	-0.0363305	-0.0299995	-0.0660325	-0.0597475	-0.0724902	-0.0927941	0.0546646	-0.00814632	0.145441	0.0140747
O00571	DDX3X	ATP-dependent RNA helicase DDX3X	37	-0.163274	-0.341651	-0.13174	-0.135015	-0.31969	-0.109172	0.248584	0.10623	0.0857283	-0.0818275	0.334594	0.172511	0.271057	0.102175	0.351279	0.214008	0.391567	0.25425	0.389464	0.225558	-0.0871063	-0.0353976	0.0616074	0.200825
O00592	PODXL	Podocalyxin	4	-0.805047	-0.722537	-0.168409	-0.423945	-0.347731	0.207003	-0.00272454	0.2191	0.095308	0.29193	0.568114	0.770208	0.402029	0.597324	0.705076	0.931983	0.782033	1.00889	0.427086	0.627357	0.0331709	0.187428	0.666712	0.545042
O00622	CCN1	CCN family member 1	15	-0.410056	-0.272023	-0.0473093	-0.3364	-0.204664	0.020656	0.119131	-0.0192245	0.272687	0.109129	0.178166	0.0200808	0.0461803	-0.118704	0.55304	0.419767	0.508897	0.375578	0.461397	0.301489	0.271082	0.39124	0.392821	0.215627
O00712	NFIB	Nuclear factor 1 B-type	2	-0.451173	-0.156732	-0.170259	-0.403534	-0.11539	-0.12831	-0.0259525	0.085495	0.284011	0.370256	0.169876	0.261594	0.217351	0.30227	0.326124	0.442654	0.404931	0.521415	0.383447	0.473342	0.0524564	-0.0068469	0.310988	-0.0226127
O00743	PPP6C	Serine/threonine-protein phosphatase 6 catalytic subunit	4	0.339163	0.428864	0.444414	-0.0183466	0.0650578	0.0812147	0.0355362	0.0204925	0.14076	0.100514	0.0773918	0.0426183	-0.0512417	-0.0928142	0.21195	0.201989	-0.323917	-0.333924	0.0597482	0.0231519	0.0307669	0.147572	0.135326	0.00646413
O00750	PIK3C2B	Phosphatidylinositol 4-phosphate 3-kinase C2 domain-containing subunit beta	7	-0.376195	-0.38249	-0.0497585	-0.450154	-0.462746	-0.129408	0.313056	0.255403	0.322282	0.239427	0.503492	0.42611	0.504906	0.420725	0.710654	0.658084	0.66896	0.616344	0.769075	0.68987	0.10337	0.0901283	0.35651	0.323646
O00763	ACACB	Acetyl-CoA carboxylase 2	39	1.07859	-0.00852034	0.287749	1.06298	-0.0304246	0.266451	-0.436996	-0.615599	-1.50859	-1.71239	-1.15407	-1.3524	-0.907195	-1.11233	-1.15668	-1.3302	-1.53588	-1.70944	-1.49411	-1.69427	-0.106402	-0.365101	-0.760768	0.287183
O00764	PDXK	Pyridoxal kinase	3	-0.532544	-0.731613	0.246838	-0.490275	-0.695641	0.283416	0.0715393	-0.033832	-0.112008	-0.242581	0.340504	0.215403	0.365072	0.233172	0.922084	0.821795	0.583794	0.483459	0.56768	0.440756	0.477788	0.441392	0.809456	0.969365
O00767	SCD	Stearoyl-CoA desaturase	8	-0.139899	-0.14095	-0.0842754	-0.11363	-0.120978	-0.0636967	0.235687	0.056117	0.250159	0.045386	0.290236	0.0909358	0.411281	0.205182	0.362473	0.187985	0.355296	0.180762	0.355183	0.15406	-0.0315539	-0.164427	0.0856979	0.0475885
O14495	PLPP3	Phospholipid phosphatase 3	2	-1.22731	-1.23759	0.287684	-0.978987	-0.995565	0.530316	-0.514038	-0.467509	-0.508796	-0.487469	0.356229	0.383029	0.435721	0.455721	1.07212	1.12373	0.692981	0.744547	0.470815	0.495792	0.612097	0.520777	1.54507	1.51619
O14497	ARID1A	AT-rich interactive domain-containing protein 1A	2	-0.5649	-0.608771	0.0722683	-0.59791	-0.648078	0.0335685	0.42891	0.436552	0.400561	0.383	0.709652	0.697564	0.8198	0.800913	1.13724	1.14996	0.973521	0.986198	1.03269	1.01877	0.323798	0.201822	0.667243	0.671954
O14503	BHLHE40	Class E basic helix-loop-helix protein 40	2	-0.562501	-0.611925	0.45097	-0.569643	-0.625364	0.438137	0.10332	-0.0646602	0.0694179	-0.123764	0.333459	0.14575	-0.0091582	-0.203667	1.18795	1.02506	0.645531	0.482587	0.678828	0.489296	0.750702	1.08149	1.04355	1.05381
O14530	TXNDC9	Thioredoxin domain-containing protein 9	2	0.113983	0.121922	-0.0771368	-0.152364	-0.150721	-0.349174	0.237183	0.410799	0.260644	0.409058	0.189416	0.343303	-0.130069	0.0170187	0.117226	0.295924	0.10291	0.281563	0.395412	0.547476	-0.175982	0.131675	-0.161045	-0.208145
O14545	TRAFD1	TRAF-type zinc finger domain-containing protein 1	10	-0.439813	-0.422755	0.0547326	-0.44739	-0.436629	0.0414651	-0.0721494	-0.00977755	-0.0395692	-0.00239962	0.227576	0.270218	0.0279544	0.0637975	0.493559	0.561013	0.347374	0.414782	0.381106	0.421926	0.162191	0.349985	0.52462	0.468402
O14562	UBFD1	Ubiquitin domain-containing protein UBFD1	6	-0.785423	-0.783218	-0.0503179	-0.580842	-0.584933	0.148573	0.142111	0.331895	0.159839	0.32442	0.436123	0.606176	0.313921	0.477175	0.948379	1.14324	0.907244	1.10206	0.728818	0.897049	0.408464	0.518838	0.765179	0.723814
O14578	CIT	Citron Rho-interacting kinase	5	-0.543316	-0.610632	-0.000630349	-0.398851	-0.472463	0.138145	0.080821	0.212033	0.0290275	0.135037	0.318767	0.430249	0.404529	0.509212	0.694669	0.830963	0.603847	0.740095	0.485537	0.595196	0.27211	0.17452	0.57276	0.600915
O14579	COPE	Coatomer subunit epsilon	10	0.696039	0.569454	0.187373	0.666719	0.533837	0.152364	0.515027	0.620073	0.403964	0.483808	0.0424642	0.12778	-0.135392	-0.0568744	0.077524	0.187652	-0.201302	-0.0912197	-0.145827	-0.0623336	-0.0687317	0.0972959	-0.478591	-0.391166
O14617	AP3D1	AP-3 complex subunit delta-1	18	0.781919	0.581498	0.663218	0.429837	0.223119	0.305446	-0.200823	-0.263966	-0.385722	-0.474067	-0.443866	-0.526739	-0.438083	-0.527755	-0.248361	-0.306422	-1.00303	-1.06114	-0.624794	-0.70949	0.0917129	0.0741023	-0.0886267	0.0726341
O14618	CCS	Copper chaperone for superoxide dismutase	5	-1.12329	-0.792225	0.174847	-1.23289	-0.908116	0.0595627	-0.604568	-0.360033	-0.257979	-0.0386455	0.358337	0.583143	0.348931	0.566938	0.764734	1.01435	0.498434	0.748006	0.634184	0.857167	0.302605	0.300183	1.32821	0.957986
O14639	ABLIM1	Actin-binding LIM protein 1	2	-0.399512	-0.397924	0.120658	-0.513213	-0.517922	0.00126702	-0.317119	-0.359724	-0.300009	-0.367816	0.212271	0.149936	0.308328	0.239194	0.274213	0.236691	0.0621027	0.024534	0.201959	0.137802	-0.0418491	-0.149734	0.550244	0.509496
O14641	DVL2	Segment polarity protein dishevelled homolog DVL-2	4	0.0365754	0.0378948	0.187653	0.136767	0.131789	0.282154	-0.152298	-0.070309	-0.135456	-0.0786698	-1.12314	-1.06088	-0.226611	-0.171151	0.0699424	0.157013	-0.209163	-0.122138	-0.283199	-0.222763	1.08929	0.180933	0.181152	0.140672
O14646	CHD1	Chromodomain-helicase-DNA-binding protein 1	14	0.00180652	-0.0107629	-0.0594303	-0.00212354	-0.0209899	-0.0690506	0.0804172	0.132277	0.0833699	0.110027	0.0657465	0.0978764	0.111579	0.13691	0.0903427	0.147285	0.0583206	0.115216	0.0884061	0.118713	-0.0791953	-0.136856	-0.0311626	-0.0577534
O14647	CHD2	Chromodomain-helicase-DNA-binding protein 2	6	0.0645226	0.115663	-0.251777	0.162184	0.207027	-0.159806	0.0601148	0.075663	0.126777	0.117123	-0.0503666	-0.0545481	0.0865657	0.0755853	-0.185022	-0.164392	-0.024698	-0.00411337	-0.0962039	-0.102208	-0.238447	-0.387208	-0.286225	-0.376525
O14727	APAF1	Apoptotic protease-activating factor 1	2	0.461667	0.110929	0.864581	-0.132111	-0.489146	0.265113	-0.209124	-0.169281	-0.54434	-0.529699	-0.437883	-0.41777	-0.615443	-0.602129	0.264952	0.309877	-0.691081	-0.646202	-0.0711476	-0.0528573	0.599044	0.764775	0.432988	0.744566
O14730	RIOK3	Serine/threonine-protein kinase RIO3	2	-0.500237	-0.380007	0.044749	-0.700676	-0.586743	-0.16138	0.0147561	0.0295225	0.150508	0.140072	0.370323	0.36536	0.364294	0.352531	0.630904	0.650753	0.494703	0.514505	0.721297	0.714511	0.15679	0.150991	0.57506	0.41567
O14732	IMPA2	Inositol monophosphatase 2	5	0.0813409	-0.0355918	-0.115477	0.156825	0.0335953	-0.045683	0.221403	0.252311	0.119992	0.125698	0.0759612	0.0871394	-0.00475722	-0.000377908	0.0957476	0.131738	0.119772	0.155716	0.0704434	0.0797988	-0.084005	-0.0151149	-0.166743	-0.0889711
O14733	MAP2K7	Dual specificity mitogen-activated protein kinase kinase 7	6	0.0195866	0.0412176	-0.139543	0.0575317	0.0728657	-0.107288	0.185567	0.161411	0.22272	0.173362	0.0649614	0.0210758	0.150772	0.100088	0.0975997	0.0785261	0.14569	0.12657	0.1339	0.0881919	-0.0711531	-0.168792	-0.129055	-0.189846
O14734	ACOT8	Acyl-coenzyme A thioesterase 8	3	-0.147792	0.0253592	-0.133849	0.102331	0.269186	0.110584	-0.0823647	-0.073053	0.106309	0.0904182	-0.169098	-0.179516	-0.254009	-0.271226	0.00274105	0.0171351	0.0451374	0.0594854	-0.178831	-0.191071	0.0680474	0.141131	0.0440175	-0.168294
O14735	CDIPT	CDP-diacylglycerol--inositol 3-phosphatidyltransferase	3	-0.0486254	0.108389	0.0529341	-0.0527211	0.0979966	0.0431481	-0.147845	-0.053693	0.0246918	0.0936415	-0.216424	-0.142002	-0.179477	-0.111854	0.0248768	0.124111	-0.11951	-0.0203214	-0.0892585	-0.0166591	0.13751	0.0887346	0.131634	-0.0645412
O14737	PDCD5	Programmed cell death protein 5	6	-0.330071	-0.32814	0.624887	-0.750304	-0.754671	0.198964	0.214574	0.256914	0.232027	0.249164	0.695332	0.717941	0.664887	0.680698	1.2407	1.28812	0.524355	0.571731	0.970744	0.991531	0.441572	0.460188	0.985033	0.943942
O14744	PRMT5	Protein arginine N-methyltransferase 5	5	0.25822	-0.0505064	0.575435	0.0414976	-0.273525	0.353023	0.159585	-0.0222333	-0.133619	-0.34064	0.243499	0.041951	-0.0388116	-0.247159	0.547963	0.371227	-0.118925	-0.295707	0.123953	-0.0794181	0.200672	0.471155	0.34729	0.616856
O14745	SLC9A3R1	Na(+)/H(+) exchange regulatory cofactor NHE-RF1	8	0.0266188	-0.241132	0.535971	-0.554632	-0.82868	-0.0509702	-0.263338	-0.15709	-0.515567	-0.434521	-0.00956245	0.0769562	-0.19409	-0.11437	0.317177	0.428508	-0.310247	-0.198962	0.29716	0.381856	0.222948	0.395647	0.539427	0.768017
O14772	FPGT	Fucose-1-phosphate guanylyltransferase	3	-0.00132342	-0.0684034	0.295707	-0.176003	-0.24938	0.115336	0.0397843	0.0268674	-0.0117735	-0.0498927	0.160485	0.127839	0.0573271	0.0178815	0.407977	0.400142	0.0208177	0.012937	0.221653	0.187184	0.1437	0.23503	0.327104	0.355024
O14776	TCERG1	Transcription elongation regulator 1	14	-0.383801	-0.227514	-0.0843268	-0.289075	-0.139085	0.0047092	0.156013	0.19236	0.327823	0.338967	0.334412	0.351029	0.317114	0.326932	0.52665	0.568079	0.519524	0.560908	0.450954	0.465748	0.0884471	0.0939163	0.329549	0.134101
O14777	NDC80	Kinetochore protein NDC80 homolog	12	-0.729989	-0.531496	0.0152626	-0.644821	-0.452625	0.0947412	0.0752716	-0.0161794	0.289287	0.172634	0.488543	0.377363	0.532017	0.414037	0.891686	0.805317	0.784971	0.698556	0.725958	0.612954	0.299351	0.244049	0.775326	0.537673
O14787	TNPO2	Transportin-2	3	1.07477	0.964637	1.15666	0.172808	0.0563746	0.249009	-0.663897	-0.63805	-0.758511	-0.757867	-0.782832	-0.776715	-0.695539	-0.696222	-0.510843	-0.479915	-1.75896	-1.72808	-0.830839	-0.826546	0.168197	0.0690767	0.111965	0.182942
O14802	POLR3A	DNA-directed RNA polymerase III subunit RPC1	9	-0.387257	-0.266561	-0.0300688	-0.362602	-0.248202	-0.0111038	0.303402	0.0703804	0.439621	0.181397	0.436233	0.183481	0.460967	0.201417	0.731753	0.503814	0.670369	0.442384	0.67187	0.417295	0.191729	0.155166	0.387263	0.227406
O14818	PSMA7	Proteasome subunit alpha type-7	11	-0.203014	-0.292228	-0.254293	-0.136129	-0.231639	-0.193097	0.299786	0.354831	0.226094	0.255937	0.244677	0.279993	0.323922	0.352439	0.31967	0.379798	0.48251	0.542592	0.44178	0.475273	-0.0287987	-0.119872	-0.0212042	0.0288494
O14828	SCAMP3	Secretory carrier-associated membrane protein 3	10	0.470913	-0.0405608	0.830932	-0.298067	-0.815838	0.0562618	0.167167	0.169308	-0.328785	-0.351846	0.369176	0.351587	0.310423	0.286035	0.598348	0.605572	-0.324037	-0.316859	0.471099	0.451688	0.125381	0.172306	0.390093	0.862407
O14841	OPLAH	5-oxoprolinase	7	-0.406997	-0.432184	0.000501481	-0.340333	-0.371816	0.0614758	0.115638	-0.00645265	0.105973	-0.0413194	0.180843	0.0390232	0.19593	0.0473105	0.594299	0.477291	0.502345	0.385291	0.461836	0.318193	0.309664	0.28275	0.437573	0.423599
O14867	BACH1	Transcription regulator protein BACH1	14	-0.768187	-0.589416	0.269534	-0.736669	-0.564194	0.295363	-0.185945	-0.104921	0.00834826	0.0641699	0.285223	0.346517	0.150952	0.205447	0.922939	1.00904	0.561952	0.648012	0.556589	0.61606	0.533924	0.656367	1.0678	0.849864
O14874	BCKDK	[3-methyl-2-oxobutanoate dehydrogenase [lipoamide]] kinase, mitochondrial	4	0.17751	0.0732423	0.0469356	0.107538	-0.00302713	-0.028727	-0.149637	-0.039355	-0.238382	-0.153303	-0.316974	-0.226422	-0.226804	-0.143051	-0.209049	-0.0936849	-0.347437	-0.232119	-0.251309	-0.16258	0.00413355	-0.0978643	-0.1005	-0.0353926
O14879	IFIT3	Interferon-induced protein with tetratricopeptide repeats 3	8	-0.814993	-0.838362	-0.123303	-0.706278	-0.735944	-0.0202787	0.138177	0.195501	0.13033	0.162452	0.652063	0.689658	0.636906	0.667702	0.901029	0.963436	0.93288	0.995241	0.850321	0.886092	0.145174	0.148503	0.721764	0.705973
O14880	MGST3	Microsomal glutathione S-transferase 3	5	-0.670214	-0.874992	0.30631	-0.564313	-0.775389	0.406521	0.334178	0.103004	0.144921	-0.111454	0.642377	0.391475	0.680807	0.423105	1.38186	1.15577	0.984101	0.757964	0.904356	0.65163	0.635695	0.585437	1.0066	1.17222
O14893	GEMIN2	Gem-associated protein 2	2	0.144342	-0.169619	0.302678	0.120008	-0.200249	0.272654	0.112085	-0.178757	-0.186353	-0.502397	-0.150637	-0.461208	0.00894835	-0.308422	0.341584	0.0558243	-0.0525466	-0.338352	-0.00205774	-0.314452	0.388429	0.217016	0.188411	0.463211
O14907	TAX1BP3	Tax1-binding protein 3	2	0.162685	-0.109941	0.472385	-0.173367	-0.45229	0.130643	0.211045	-0.0803801	-0.0460592	-0.362687	-0.488491	-0.799647	-0.361497	-0.679451	0.591907	0.305564	0.0280698	-0.258319	0.390277	0.0772995	0.976607	0.837784	0.339774	0.57324
O14908	GIPC1	PDZ domain-containing protein GIPC1	4	-0.0980887	-0.335166	-0.00776091	-0.294937	-0.538312	-0.2103	0.188796	0.167184	-0.0327591	-0.0795739	0.228632	0.18729	0.177447	0.129306	0.350286	0.333756	0.266595	0.250019	0.489599	0.446434	0.0178629	0.0572194	0.120402	0.318319
O14920	IKBKB	Inhibitor of nuclear factor kappa-B kinase subunit beta	6	-0.148103	-0.109971	-0.0558338	-0.133012	-0.101177	-0.046433	0.0646813	0.167967	0.118336	0.196419	0.20277	0.286326	0.122533	0.19929	0.228113	0.336481	0.192494	0.300816	0.203559	0.285292	-0.0784485	-0.0100401	0.122343	0.0450509
O14925	TIMM23	Mitochondrial import inner membrane translocase subunit Tim23	4	-0.31415	-0.26269	-0.327435	0.0486469	0.0938095	0.029671	0.551709	0.524072	0.61869	0.565851	0.472719	0.425353	0.483107	0.428941	0.609585	0.587031	0.845568	0.822968	0.508927	0.459738	0.0330744	0.0108587	0.0167886	-0.0738312
O14929	HAT1	Histone acetyltransferase type B catalytic subunit	7	-0.422029	-0.488299	0.132804	-0.43404	-0.506608	0.115102	0.0871191	0.0154051	0.036371	-0.0605453	0.432489	0.341046	0.367811	0.269568	0.713114	0.646482	0.488857	0.42218	0.527025	0.433758	0.176833	0.229684	0.584907	0.612017
O14936	CASK	Peripheral plasma membrane protein CASK	6	-1.01664	-0.868506	0.238013	-0.798789	-0.656954	0.450172	-0.337992	-0.361569	-0.174337	-0.223117	0.397863	0.354555	0.330213	0.280107	0.987822	0.969327	0.658357	0.639816	0.466663	0.421533	0.486168	0.541989	1.28473	1.09743
P19105	MYL12A	Myosin regulatory light chain 12A	7	-0.727501	-0.977063	0.100751	-0.413895	-0.669754	0.408667	0.0756727	0.19188	-0.158367	-0.0673618	0.402876	0.499354	0.338961	0.42864	0.975087	1.09638	0.782884	0.904128	0.495433	0.590088	0.468419	0.520507	0.858326	1.06873
O14964	HGS	Hepatocyte growth factor-regulated tyrosine kinase substrate	18	-0.484556	-0.568625	0.202558	-0.581471	-0.671837	0.0999526	0.255364	0.258547	0.186818	0.164799	0.60648	0.589933	0.467255	0.44391	1.01364	1.02191	0.71963	0.72785	0.842701	0.824331	0.303369	0.430766	0.717189	0.762097
O14965	AURKA	Aurora kinase A	9	-0.536278	-0.478538	-0.278202	-0.46698	-0.415537	-0.214594	0.0913928	0.00111002	0.164655	0.04917	0.351101	0.241089	0.355602	0.238791	0.420631	0.335431	0.607381	0.522134	0.564238	0.452403	-0.0342615	-0.0505908	0.28815	0.19125
O14966	RAB29	Ras-related protein Rab-7L1	2	0.129148	0.162726	0.0638678	0.117401	0.144683	0.0464311	0.243623	0.314939	0.292723	0.338838	0.102453	0.154039	0.166286	0.211073	0.249505	0.325904	0.094185	0.170538	0.132087	0.181851	0.0432613	-0.0324001	-0.0352056	-0.107944
O14974	PPP1R12A	Protein phosphatase 1 regulatory subunit 12A	46	-1.05378	-0.987266	0.0146017	-0.870636	-0.810422	0.192052	-0.0989627	-0.0870731	-0.0169291	-0.0302418	0.567045	0.559204	0.462746	0.448107	1.04058	1.05755	0.934524	0.95145	0.777539	0.767876	0.369742	0.462213	1.09845	0.992781
O14975	SLC27A2	Very long-chain acyl-CoA synthetase	7	-0.0177525	0.00572742	-0.0571342	-0.0757755	-0.0585925	-0.120847	0.262877	0.115417	0.30188	0.129217	0.0576592	-0.109531	-0.0742859	-0.248275	0.294658	0.15228	0.26034	0.117916	0.344518	0.175505	0.133207	0.253324	-0.00930751	-0.0719476
O14976	GAK	Cyclin-G-associated kinase	18	-0.333974	-0.509547	0.315771	-0.421839	-0.603709	0.222216	0.0653145	-0.0151442	-0.0947365	-0.200398	0.177674	0.0774858	0.124264	0.0172765	0.786222	0.710846	0.378999	0.303576	0.493019	0.391007	0.504757	0.546339	0.67982	0.816233
O14979	HNRNPDL	Heterogeneous nuclear ribonucleoprotein D-like	10	-0.594153	-0.742385	-0.0930342	-0.311848	-0.466377	0.183581	0.267483	0.355714	0.134773	0.197801	0.426331	0.494832	0.223603	0.285305	0.839764	0.933077	0.841346	0.934613	0.585196	0.651875	0.309641	0.500541	0.531193	0.640265
O14980	XPO1	Exportin-1	33	0.0158587	0.125716	-0.0954204	0.050451	0.154012	-0.0665182	0.154551	0.10842	0.27993	0.208598	0.0717772	0.00591713	0.0910232	0.0183642	0.114434	0.0733859	0.118402	0.0773079	0.109965	0.0422821	-0.0611347	-0.0922089	-0.0812048	-0.230223
O14981	BTAF1	TATA-binding protein-associated factor 172	7	0.00264451	-0.0304413	0.0587455	-0.00894212	-0.0483249	0.0414687	-0.0495804	-0.123758	-0.067144	-0.166524	-0.154441	-0.248348	-0.204174	-0.30488	0.077683	0.00858794	-0.072515	-0.141656	-0.0347728	-0.130503	0.128332	0.166237	0.0861753	0.0801008
O14983	ATP2A1	Sarcoplasmic/endoplasmic reticulum calcium ATPase 1	2	0.0497604	-0.114066	-3.01713	-0.092465	-0.262588	-3.16505	0.0231563	-0.204052	-0.125147	-0.377558	-0.304627	-0.551565	-0.185176	-0.438914	-2.97257	-3.1947	-0.0468942	-0.269067	0.121487	-0.127275	-2.77174	-2.90302	-3.03682	-2.91215
O15013	ARHGEF10	Rho guanine nucleotide exchange factor 10	5	-0.574605	-0.511706	0.0833554	-0.609439	-0.552838	0.0428307	0.443241	0.251613	0.521662	0.304831	0.586491	0.375133	0.329169	0.111012	1.17236	0.985818	0.997556	0.810964	1.05855	0.845365	0.482082	0.727576	0.688035	0.585976
O15014	ZNF609	Zinc finger protein 609	4	-0.327109	-0.413877	0.0352125	-0.316914	-0.409979	0.0397171	0.292772	0.46235	0.221526	0.365901	0.451178	0.601026	0.40515	0.548198	0.726256	0.900916	0.599591	0.774205	0.615552	0.763577	0.171286	0.205487	0.392396	0.440004
O15020	SPTBN2	Spectrin beta chain, non-erythrocytic 2	16	-0.2191	-0.134169	0.335244	-0.271218	-0.192584	0.277436	-0.236063	-0.204813	-0.13561	-0.129562	-0.0530942	-0.0415743	-0.223006	-0.218285	0.389443	0.425775	-0.0372532	-0.000967304	0.0410205	0.0507176	0.338746	0.49683	0.584418	0.460327
O15021	MAST4	Microtubule-associated serine/threonine-protein kinase 4	2	-0.0881348	-0.0946286	-0.0550665	0.073314	0.0605233	0.100692	0.0284296	0.0157603	0.0374579	-0.00041359	0.220496	0.188097	0.142944	0.103746	0.13266	0.125073	0.0962743	0.0886414	-0.0390191	-0.0732409	-0.191627	-0.125903	0.0631426	0.0304761
O15027	SEC16A	Protein transport protein Sec16A	43	-0.153715	-0.0573366	-0.00356322	0.163156	0.253237	0.307617	-0.171955	-0.0808774	-0.0600546	0.00582047	-0.16849	-0.0971425	-0.134294	-0.0697456	0.0493591	0.145519	-0.0385302	0.0575835	-0.329245	-0.25972	0.114058	0.0680336	0.180226	0.0446874
O15031	PLXNB2	Plexin-B2	32	-0.514455	-0.502274	-0.101406	-0.161574	-0.15569	0.245785	-0.158011	-0.254134	-0.130308	-0.251633	0.246587	0.130735	0.118383	-0.00426871	0.326201	0.23516	0.336154	0.245068	0.00942856	-0.108247	-0.0241781	0.0921983	0.443123	0.391782
O15037	KHNYN	Protein KHNYN	6	-0.204222	-0.394817	0.538062	-0.483961	-0.680853	0.252633	-0.307657	-0.467233	-0.482729	-0.667508	-0.060133	-0.23944	0.0274552	-0.15865	0.50579	0.351296	-0.123724	-0.278265	0.18217	0.00104076	0.462132	0.362715	0.772359	0.923793
O15042	U2SURP	U2 snRNP-associated SURP motif-containing protein	21	-0.446608	-0.61265	0.259748	-0.282887	-0.455226	0.417779	-0.0619959	0.0840455	-0.212515	-0.0916763	0.237486	0.363798	0.183385	0.302898	0.715523	0.866647	0.364322	0.5154	0.226757	0.351246	0.374246	0.416519	0.736431	0.863312
O15047	SETD1A	Histone-lysine N-methyltransferase SETD1A	2	0.251907	0.362576	0.0774031	0.326686	0.431058	0.146492	-0.506712	-0.117467	-0.380521	-0.0164783	-0.570762	-0.201247	-0.678105	-0.315389	-0.610053	-0.215726	-0.778909	-0.384628	-0.827533	-0.45984	-0.143082	-0.047568	-0.14443	-0.294259
O15061	SYNM	Synemin	3	-0.198926	-0.293372	0.313922	-0.450741	-0.551483	0.0564174	0.602154	0.696571	0.52323	0.592445	0.545676	0.620364	0.610839	0.678728	1.18616	1.28566	0.78079	0.880244	1.05876	1.13162	0.536697	0.459706	0.542922	0.598208
O15066	KIF3B	Kinesin-like protein KIF3B	8	-0.0680076	-0.298688	0.122156	-0.182627	-0.419605	0.00184648	0.135532	0.094881	-0.0796264	-0.14548	0.1166	0.056219	0.150382	0.0832023	0.396858	0.36129	0.18325	0.147635	0.324025	0.261821	0.176467	0.130857	0.220238	0.411758
O15067	PFAS	Phosphoribosylformylglycinamidine synthase	26	-0.217005	-0.18431	0.26539	-0.439276	-0.412879	0.0374282	-0.0631504	-0.0278327	-0.0149339	-0.00481846	0.183848	0.199436	0.141406	0.150195	0.490407	0.530807	0.133564	0.173918	0.381991	0.395757	0.202767	0.233381	0.512469	0.440614
O15068	MCF2L	Guanine nucleotide exchange factor DBS	2	-0.474425	-0.429784	0.0587101	-0.48811	-0.449766	0.0393352	0.335612	0.287523	0.395775	0.322484	0.596788	0.528969	0.613145	0.538527	0.93991	0.896904	0.789747	0.746695	0.829588	0.759946	0.239331	0.211146	0.56321	0.479408
O15078	CEP290	Centrosomal protein of 290 kDa	2	-0.113116	-0.487205	0.353546	-0.0289432	-0.409329	0.432029	-0.0624107	0.0495415	-0.420977	-0.334227	0.185606	0.277829	-0.122974	-0.0375507	0.475414	0.592448	0.0304151	0.147404	-0.0276021	0.0627976	0.186016	0.482769	0.496736	0.831665
O15084	ANKRD28	Serine/threonine-protein phosphatase 6 regulatory ankyrin repeat subunit A	5	-0.799366	-0.707042	-0.030748	-0.598905	-0.512877	0.164023	0.153234	0.314193	0.261081	0.396838	0.62598	0.76721	0.510985	0.645416	0.993015	1.15906	0.93231	1.09831	0.758004	0.897411	0.263243	0.36641	0.798692	0.667208
O15085	ARHGEF11	Rho guanine nucleotide exchange factor 11	7	-0.707755	-0.655099	-0.123617	-0.492641	-0.446282	0.0858071	-0.177962	-0.200907	-0.109783	-0.157931	0.26237	0.219695	0.232548	0.183074	0.477339	0.459476	0.509504	0.491595	0.320545	0.276047	0.111178	0.129172	0.614213	0.522396
O15091	PRORP	Mitochondrial ribonuclease P catalytic subunit	4	0.0726359	-0.0418512	-0.221725	0.131446	0.0106623	-0.168605	0.0651594	0.0890805	-0.0338056	-0.0350867	0.051386	0.0555774	0.185078	0.18247	-0.15804	-0.129036	-0.0277666	0.00119085	-0.0604216	-0.058053	-0.313217	-0.458737	-0.264287	-0.18896
O15111	CHUK	Inhibitor of nuclear factor kappa-B kinase subunit alpha	4	-0.359379	-0.784436	-0.324112	-0.148296	-0.57965	-0.118719	0.324933	0.010418	-0.0846016	-0.424319	0.387064	0.0528191	-0.157431	-0.498474	0.431363	0.12193	0.664022	0.354543	0.479094	0.143027	-0.0594927	0.473174	0.0653414	0.451238
O15118	NPC1	NPC intracellular cholesterol transporter 1	4	0.0657618	0.273734	0.493789	-0.292304	-0.090629	0.130033	-0.512592	-0.28259	-0.289099	-0.0842979	-0.243802	-0.0335287	-0.246757	-0.0432823	-0.0134028	0.221682	-0.598644	-0.363605	-0.214423	-0.00597291	0.126608	0.117734	0.458102	0.21097
O15126	SCAMP1	Secretory carrier-associated membrane protein 1	5	-0.696943	-0.705122	0.0388138	-0.394762	-0.409238	0.335305	0.0691295	0.183985	0.0764725	0.166126	0.57905	0.674176	0.441797	0.530124	0.876049	0.995987	0.745782	0.865674	0.469757	0.56306	0.193207	0.318632	0.765831	0.73485
O15143	ARPC1B	Actin-related protein 2/3 complex subunit 1B	2	-0.916429	-0.537522	-0.93509	-0.838973	-0.466363	-0.863323	0.225033	0.379358	0.619462	0.748585	0.624283	0.758878	0.503321	0.631117	0.277535	0.436943	1.12117	1.28053	1.06987	1.20264	-0.450539	-0.341405	0.011414	-0.406653
O15144	ARPC2	Actin-related protein 2/3 complex subunit 2	3	-0.755522	-0.615057	-0.330011	-0.47536	-0.341192	-0.0555387	0.179247	0.119071	0.335234	0.249856	0.340104	0.260198	0.292433	0.205728	0.675921	0.620827	0.91448	0.85934	0.660473	0.578744	0.232026	0.267868	0.455585	0.27596
O15145	ARPC3	Actin-related protein 2/3 complex subunit 3	2	-0.735704	-0.563837	-0.149138	-0.444076	-0.278506	0.1368	0.112442	0.285343	0.299831	0.44753	0.452113	0.605285	0.280344	0.426716	0.770171	0.948154	0.827856	1.00579	0.562384	0.713732	0.214266	0.374207	0.61664	0.405614
O15160	POLR1C	DNA-directed RNA polymerases I and III subunit RPAC1	7	-0.424911	-0.618638	-0.0172495	-0.379834	-0.579858	0.0221377	-0.101158	-0.0584397	-0.279363	-0.261847	-0.0711834	-0.0481947	-0.0996794	-0.0834896	0.377666	0.425466	0.303463	0.351218	0.284541	0.305707	0.345058	0.361725	0.437736	0.592303
O15164	TRIM24	Transcription intermediary factor 1-alpha	2	0.0379121	0.196738	0.732252	-0.436379	-0.283849	0.252271	-0.508065	-0.482803	-0.333717	-0.333657	-0.37156	-0.366028	-0.220474	-0.22174	0.257437	0.287782	-0.566267	-0.535969	-0.065821	-0.0621112	0.525206	0.362291	0.724414	0.526428
O15169	AXIN1	Axin-1	5	-0.0360797	-0.272901	0.28263	-0.112799	-0.355918	0.20022	-0.156892	0.0497566	-0.378191	-0.196745	-0.132582	0.0543374	-0.210523	-0.0304028	0.23298	0.444711	-0.141103	0.0705826	-0.0382275	0.146869	0.26177	0.327883	0.348784	0.546445
O15173	PGRMC2	Membrane-associated progesterone receptor component 2	6	-0.236261	-0.42459	0.285566	-0.14104	-0.335665	0.375097	0.225625	0.205284	0.0528185	0.00727534	0.277532	0.237461	0.135659	0.0887893	0.818614	0.803356	0.441596	0.426292	0.37253	0.330637	0.437291	0.567336	0.551901	0.70107
O15212	PFDN6	Prefoldin subunit 6	5	-0.349345	-0.409787	-0.305882	-0.345098	-0.411838	-0.307326	0.505455	0.652098	0.460534	0.581975	0.514437	0.641351	0.40687	0.526985	0.620079	0.771804	0.834509	0.986188	0.856418	0.981509	0.00185034	0.0975893	0.0735363	0.0948191
O15213	WDR46	WD repeat-containing protein 46	2	0.420247	0.101456	-0.191647	0.38179	0.0567018	-0.235794	-0.882643	-0.407896	-1.18591	-0.736367	-1.56905	-1.11403	-1.33929	-0.891075	-1.42338	-0.943546	-1.32318	-0.843397	-1.25857	-0.805373	0.0418801	-0.199702	-0.58182	-0.302189
O15226	NKRF	NF-kappa-B-repressing factor	21	0.314146	0.274776	0.240555	0.168032	0.122366	0.0887516	-0.0499312	-0.104935	-0.0737784	-0.153985	-0.182232	-0.256966	-0.0438612	-0.125394	-0.0523594	-0.102281	-0.384367	-0.434334	-0.212098	-0.288655	0.0260811	-0.124118	-0.0435164	-0.0433072
O15230	LAMA5	Laminin subunit alpha-5	5	-0.522537	-0.340484	-0.314572	-0.224506	-0.0487504	-0.0222315	-0.262753	-0.167842	-0.0651779	0.00453071	0.0141469	0.0893281	0.0459293	0.114311	0.0163744	0.116368	0.239494	0.339441	-0.0323812	0.0409771	-0.101564	-0.145175	0.238039	0.0168261
O15234	CASC3	Protein CASC3	3	-0.563565	-0.725938	0.187909	-0.711202	-0.879872	0.0345816	0.444653	0.285882	0.297802	0.113829	0.734953	0.556452	0.763464	0.578165	1.26729	1.1136	0.987928	0.834193	1.16172	0.981397	0.428544	0.388205	0.781548	0.904761
O15235	MRPS12	28S ribosomal protein S12, mitochondrial	4	0.00817133	0.0631479	0.0242858	0.0873316	0.136011	0.0977558	0.0430178	-0.0147923	0.113517	0.0305041	-0.0349148	-0.112455	-0.0216836	-0.106022	0.130295	0.0775669	0.0145564	-0.0382174	-0.0384483	-0.117811	0.061418	0.0363586	0.0461887	-0.0479481
O15258	RER1	Protein RER1	2	-0.154916	-0.0191332	0.119311	-0.0235852	0.105901	0.244952	-0.394057	-0.2606	-0.242752	-0.134497	-0.363993	-0.250266	-0.384402	-0.277474	-0.0486675	0.0898717	-0.259431	-0.120938	-0.364606	-0.252702	0.211534	0.220115	0.304301	0.129358
O15260	SURF4	Surfeit locus protein 4	3	0.0711806	0.231539	0.298675	-0.0563524	0.0977093	0.165452	-0.0961639	-0.419757	0.0797168	-0.269078	0.00122703	-0.342095	0.0104168	-0.339705	0.202493	-0.116018	-0.187635	-0.506191	-0.0339462	-0.379091	0.0974742	0.0764561	0.257568	0.0580496
O15269	SPTLC1	Serine palmitoyltransferase 1	7	0.0237669	0.194052	0.0821461	-0.084664	0.0793241	-0.031975	-0.0929118	-0.133768	0.0928954	0.0268367	-0.0972822	-0.157868	-0.00550655	-0.0728916	0.0366298	0.000855704	-0.136969	-0.172789	-0.00238238	-0.0647913	0.0301206	-0.0734833	0.0884534	-0.120992
O15270	SPTLC2	Serine palmitoyltransferase 2	5	-0.554729	-0.50428	0.19843	-0.560594	-0.516442	0.186874	-0.0499863	-0.0132266	0.0159847	0.0275421	0.34988	0.36691	0.272052	0.282283	0.774334	0.816176	0.484452	0.526248	0.516473	0.53168	0.320663	0.386663	0.783232	0.693623
O15294	OGT	UDP-N-acetylglucosamine--peptide N-acetylglucosaminyltransferase 110 kDa subunit	8	0.393045	0.429591	0.92368	-0.0785305	-0.0482808	0.446415	-0.220665	-0.110486	-0.168596	-0.0836194	-0.115473	-0.025023	-0.199368	-0.115717	0.381133	0.496394	-0.634	-0.518784	-0.136269	-0.0476426	0.392814	0.464881	0.56071	0.485003
O15305	PMM2	Phosphomannomutase 2	9	-0.512387	-0.689185	0.129693	-0.533974	-0.717069	0.102416	0.0472271	0.109564	-0.114049	-0.076914	0.43377	0.476378	0.339409	0.375217	0.76047	0.827889	0.539324	0.606698	0.587067	0.627851	0.222908	0.305441	0.672154	0.809792
O15344	MID1	E3 ubiquitin-protein ligase Midline-1	11	-0.483098	-0.39523	0.165261	-0.420632	-0.33906	0.222037	-0.098036	-0.116306	0.0053546	-0.0381176	0.202633	0.164633	0.198597	0.153798	0.621485	0.608298	0.364772	0.351539	0.328461	0.288639	0.315061	0.307269	0.678433	0.551405
O15355	PPM1G	Protein phosphatase 1G	18	-0.950418	-0.852972	-0.0362487	-0.878431	-0.787282	0.0300485	0.0831479	0.100486	0.196116	0.188251	0.600609	0.598217	0.515528	0.506337	1.06848	1.0909	1.01328	1.03565	0.967444	0.963229	0.364079	0.437332	0.944244	0.807638
O15357	INPPL1	Phosphatidylinositol 3,4,5-trisphosphate 5-phosphatase 2	32	0.342593	0.228073	0.667869	0.0901389	-0.0306785	0.409724	-0.189023	-0.065664	-0.288022	-0.189865	-0.110482	-0.00685271	-0.260965	-0.164134	0.207415	0.335856	-0.551906	-0.423511	-0.273297	-0.17149	0.214106	0.35276	0.35535	0.43071
O15371	EIF3D	Eukaryotic translation initiation factor 3 subunit D	17	-0.176374	-0.283951	-0.270731	-0.078037	-0.191911	-0.178084	0.282744	0.304115	0.190689	0.186858	0.309866	0.311507	0.269093	0.263935	0.25955	0.286003	0.438828	0.465235	0.366646	0.366465	-0.154107	-0.125162	-0.0642821	0.00413482
O15372	EIF3H	Eukaryotic translation initiation factor 3 subunit H	11	-0.759951	-0.800442	-0.159049	-0.60548	-0.652268	-0.0102681	0.128823	0.0916184	0.103855	0.0414478	0.597686	0.540751	0.453696	0.389963	0.800888	0.768766	0.868484	0.836316	0.740169	0.681412	0.0994108	0.231572	0.630977	0.632307
O15381	NVL	Nuclear valosin-containing protein-like	16	0.248125	0.229964	0.241417	0.166582	0.142124	0.154184	-0.177191	-0.143146	-0.17983	-0.170988	-0.187327	-0.173012	-0.109068	-0.101553	-0.112736	-0.0736096	-0.445606	-0.406525	-0.337907	-0.325415	-0.029201	-0.119288	0.0233662	0.00236718
O15397	IPO8	Importin-8	6	-0.0372118	-0.155224	-0.119303	0.197405	0.0730963	0.109623	0.00117395	0.029206	-0.101316	-0.0984858	-0.0448264	-0.0365241	-0.104343	-0.10284	-0.00975531	0.0233591	0.0180957	0.0511641	-0.190366	-0.183886	-0.0687203	-0.0210316	-0.0520174	0.0268341
O15400	STX7	Syntaxin-7	2	-0.717146	-0.646437	0.241872	-0.740903	-0.67649	0.212425	0.0695535	0.16335	0.155785	0.22438	0.459848	0.533915	0.351927	0.419195	1.09973	1.19861	0.766409	0.865243	0.816321	0.888566	0.536095	0.632187	0.989092	0.879223
O15427	SLC16A3	Monocarboxylate transporter 4	9	-0.123287	0.154966	0.394899	-0.127561	0.144395	0.384935	-0.286622	-0.347473	0.0071543	-0.0788992	-0.0649619	-0.145543	-0.0980716	-0.185451	0.302727	0.246958	-0.183624	-0.239439	-0.153195	-0.235598	0.263897	0.285179	0.54826	0.230846
O15439	ABCC4	ATP-binding cassette sub-family C member 4	4	-0.670285	-0.420014	-0.288011	-0.445064	-0.20109	-0.0684804	0.0244398	-0.0701247	0.290233	0.170466	0.533999	0.419705	0.591874	0.470781	0.477876	0.388394	0.674434	0.584906	0.475369	0.359252	-0.159914	-0.229618	0.412348	0.122917
O15446	POLR1G	DNA-directed RNA polymerase I subunit RPA34	2	-0.519748	-0.479985	-0.0642809	-0.448398	-0.414931	0.00137929	0.00337868	-0.12556	0.0586641	-0.0954765	0.190067	0.0413987	0.206446	0.050979	0.530008	0.406152	0.502837	0.378935	0.457642	0.307151	0.23615	0.207943	0.485541	0.406618
O15460	P4HA2	Prolyl 4-hydroxylase subunit alpha-2	14	0.173125	0.212011	0.425627	0.0209366	0.0535254	0.267748	0.232186	0.146692	0.286593	0.175898	0.00685798	-0.0983653	0.135722	0.0237	0.55585	0.475439	0.0387704	-0.0416868	0.217114	0.110068	0.445201	0.304508	0.282576	0.20453
O15479	MAGEB2	Melanoma-associated antigen B2	7	-0.867897	-0.880684	0.392036	-0.890714	-0.909798	0.363528	-0.18345	-0.189737	-0.180715	-0.212204	0.380002	0.353986	0.23476	0.201945	1.14765	1.14644	0.664157	0.662906	0.71313	0.68529	0.663851	0.797265	1.29001	1.26363
O15498	YKT6	Synaptobrevin homolog YKT6	5	-0.247085	-0.361194	0.229935	-0.386818	-0.507223	0.0845123	0.239452	0.316665	0.140865	0.192876	0.278967	0.33645	0.333103	0.383787	0.787635	0.86993	0.466247	0.548496	0.632135	0.687795	0.404876	0.338912	0.507094	0.582043
O15530	PDPK1	3-phosphoinositide-dependent protein kinase 1	2	0.19935	0.385106	0.219921	-0.129653	0.0498058	-0.114772	-0.121754	-0.376396	0.0795236	-0.200321	-0.17668	-0.451053	0.216514	-0.0646575	-0.0300205	-0.279581	-0.341394	-0.591	0.0137641	-0.262431	0.0428686	-0.362154	0.0506454	-0.17427
O15533	TAPBP	Tapasin	3	0.188929	0.326302	0.61588	-0.0752858	0.0557905	0.345975	-0.276123	-0.135025	-0.123228	-0.00733232	-0.116163	0.00520529	-0.328423	-0.213854	0.22199	0.368171	-0.485343	-0.339208	-0.194972	-0.0754268	0.234362	0.434794	0.457026	0.280492
O15534	PER1	Period circadian protein homolog 1	5	-0.480182	-0.304984	-0.0436415	-0.45255	-0.283649	-0.0216998	0.176201	0.220434	0.366921	0.385951	0.228088	0.252591	0.256246	0.27395	0.683904	0.733219	0.636093	0.685362	0.634617	0.657296	0.352024	0.312038	0.466614	0.252257
O15541	RNF113A	E3 ubiquitin-protein ligase RNF113A	3	-1.04916	-0.960374	-0.150148	-0.681228	-0.598738	0.212094	0.272284	0.37066	0.376593	0.449768	0.844611	0.923258	0.906208	0.978056	1.24246	1.34592	1.30115	1.40457	0.959377	1.0362	0.294056	0.220631	0.929087	0.801139
O43143	DHX15	Pre-mRNA-splicing factor ATP-dependent RNA helicase DHX15	28	-0.0452018	-0.153252	0.575218	-0.302385	-0.416732	0.312345	-0.300522	-0.33439	-0.393049	-0.45212	0.0140735	-0.0395249	0.0111699	-0.0492274	0.391061	0.362274	-0.27561	-0.304442	0.00772916	-0.0476921	0.273196	0.264271	0.650494	0.719384
O43148	RNMT	mRNA cap guanine-N7 methyltransferase	9	-0.313792	-0.389869	0.335419	-0.37616	-0.458535	0.26736	0.0580749	0.0426914	-0.00248008	-0.0430659	0.329863	0.29475	0.31267	0.270758	0.778448	0.768147	0.351576	0.341229	0.440101	0.403165	0.344793	0.350158	0.679285	0.716202
O43149	ZZEF1	Zinc finger ZZ-type and EF-hand domain-containing protein 1	3	-0.130288	-0.27892	0.281017	-0.344353	-0.499281	0.0612617	0.132253	-0.158084	-0.000856415	-0.316395	0.12222	-0.187846	0.247849	-0.0690159	0.61472	0.329466	0.242251	-0.0430492	0.482471	0.170582	0.388709	0.251251	0.441379	0.55085
O43150	ASAP2	Arf-GAP with SH3 domain, ANK repeat and PH domain-containing protein 2	3	-0.919844	-3.18405	0.22287	-0.888088	-3.1586	0.248936	0.317589	-0.115831	-1.9311	-2.38972	0.574007	0.120858	-1.98668	-2.44663	1.53147	1.10313	1.21714	0.788759	1.21154	0.75657	0.853666	3.40253	1.17279	3.39784
O43159	RRP8	Ribosomal RNA-processing protein 8	12	-0.262251	-0.144275	-0.175967	-0.173527	-0.0618474	-0.0929333	0.242147	0.186846	0.375645	0.295142	0.308308	0.233278	0.357027	0.275197	0.399593	0.349374	0.484108	0.433843	0.421539	0.344686	-0.0125071	-0.0730537	0.116358	-0.0407786
O43164	PJA2	E3 ubiquitin-protein ligase Praja-2	6	-1.04274	-0.966112	0.359891	-1.21337	-1.14304	0.18357	0.0139369	-0.0971667	0.106083	-0.0302233	0.696749	0.565915	0.803921	0.666288	1.48773	1.3817	1.03638	0.930315	1.23317	1.10051	0.687185	0.568185	1.4327	1.31692
O43169	CYB5B	Cytochrome b5 type B	5	-0.515525	-0.517225	0.169854	-0.403039	-0.411035	0.276651	0.73128	0.542515	0.745103	0.531135	0.885129	0.676634	0.89687	0.681576	1.48782	1.30414	1.22652	1.04279	1.14018	0.929866	0.498902	0.475333	0.715454	0.677993
O43172	PRPF4	U4/U6 small nuclear ribonucleoprotein Prp4	13	0.107819	-0.746848	0.0714211	-0.00462102	-0.865585	-0.0467088	0.0756457	0.125456	-0.763499	-0.738891	0.0287257	0.058806	-0.140437	-0.117156	0.11041	0.165303	-0.0524631	0.0023833	0.0861321	0.11439	-0.0221066	0.135228	-0.00632338	0.809183
O43175	PHGDH	D-3-phosphoglycerate dehydrogenase	23	-0.296752	-0.264374	-0.0408978	-0.209796	-0.183716	0.0403676	0.0109818	0.105497	0.0588815	0.128194	0.194879	0.269664	0.138001	0.205987	0.337998	0.437596	0.287444	0.386995	0.226644	0.299606	0.0393282	0.0843778	0.285928	0.214391
O43237	DYNC1LI2	Cytoplasmic dynein 1 light intermediate chain 2	10	-0.520827	-0.490971	-0.235264	-0.288283	-0.264723	-0.00841021	0.0147811	0.0918567	0.0601599	0.112033	0.197793	0.255139	0.141437	0.191984	0.371506	0.453664	0.515318	0.59743	0.30893	0.364453	0.0699222	0.11445	0.315637	0.24662
O43242	PSMD3	26S proteasome non-ATPase regulatory subunit 3	27	0.336245	0.236054	0.0886885	0.333639	0.227151	0.0803925	-0.140457	-0.166126	-0.225125	-0.275997	-0.416515	-0.461914	-0.197756	-0.249954	-0.316851	-0.337438	-0.496992	-0.517625	-0.46823	-0.515452	-0.00412679	-0.234714	-0.217482	-0.156452
Q9NWB1	RBFOX1	RNA binding protein fox-1 homolog 1	4	0.260384	0.232262	0.205219	0.420781	0.386362	0.359925	-0.435277	-0.365483	-0.447877	-0.403285	-0.552728	-0.502663	-0.542041	-0.498776	-0.41928	-0.344403	-0.715951	-0.641121	-0.850192	-0.801951	0.0296565	0.00714165	-0.0250911	-0.0361291
O43252	PAPSS1	Bifunctional 3-phosphoadenosine 5-phosphosulfate synthase 1	11	-0.730498	-0.762637	-0.204162	-0.705626	-0.744062	-0.18498	0.415003	0.362186	0.398387	0.320367	0.77761	0.705063	0.762758	0.683412	1.0125	0.964766	1.12521	1.07743	1.12649	1.05212	0.1311	0.134124	0.55641	0.549388
O43264	ZW10	Centromere/kinetochore protein zw10 homolog	11	0.0394263	0.143943	0.0676308	0.0711399	0.16936	0.0936543	-0.0807672	0.0156085	0.0392715	0.110445	-0.107651	-0.0310054	-0.0772746	-0.00742763	0.0185997	0.120058	-0.140484	-0.0390716	-0.146042	-0.0712186	0.0224596	-0.0197453	0.0582788	-0.085398
O43290	SART1	U4/U6.U5 tri-snRNP-associated protein 1	6	-0.585912	-0.416569	0.261359	-0.710737	-0.547691	0.130844	0.268575	0.0171541	0.453441	0.176817	0.523646	0.252496	0.551398	0.273449	1.18701	0.94067	0.834197	0.587813	0.985177	0.712204	0.559571	0.51999	0.877345	0.668842
O43292	GPAA1	Glycosylphosphatidylinositol anchor attachment 1 protein	2	-0.403384	-0.0583813	-0.564491	-0.396631	-0.0579252	-0.563428	0.182764	0.121955	0.543289	0.457277	0.342541	0.262002	0.445049	0.357711	0.0928199	0.0370929	0.565858	0.510085	0.58526	0.502899	-0.353513	-0.467849	-0.131033	-0.515195
O43293	DAPK3	Death-associated protein kinase 3	3	-0.496053	-0.407192	-0.187247	-0.16709	-0.0845255	0.136026	0.457323	-0.167986	0.561706	-0.0888047	0.571825	-0.0732126	0.747624	0.0957866	0.837291	0.217065	0.933086	0.312814	0.630278	-0.0165832	0.161674	-0.0259521	0.33888	0.210859
O43303	CCP110	Centriolar coiled-coil protein of 110 kDa	3	-0.324663	-0.190295	0.173838	-0.270099	-0.142028	0.222713	0.345149	-0.130921	0.495039	-0.00623272	0.269211	-0.226588	0.489715	-0.0128833	0.914813	0.443826	0.649523	0.178489	0.621113	0.123491	0.541811	0.309478	0.528576	0.355048
O43310	CTIF	CBP80/20-dependent translation initiation factor	4	-0.48441	-0.565771	0.397886	-0.432656	-0.520314	0.44395	-0.194196	-0.31196	-0.260034	-0.403001	0.161398	0.0239044	0.0820295	-0.062263	0.759263	0.646581	0.269925	0.157197	0.244326	0.105009	0.494073	0.561614	0.91237	0.954571
O43318	MAP3K7	Mitogen-activated protein kinase kinase kinase 7	5	-0.615965	-0.528132	-0.362306	-0.514812	-0.433275	-0.266842	0.55441	0.558223	0.657766	0.636376	0.596959	0.581041	0.610726	0.588009	0.879232	0.888127	1.15009	1.15893	1.07509	1.05735	0.178482	0.152887	0.283734	0.15674
O43324	EEF1E1	Eukaryotic translation elongation factor 1 epsilon-1	3	-0.143509	-0.326544	0.0470048	-0.151769	-0.3411	0.0330553	0.332644	0.152534	0.165131	-0.0401806	0.289718	0.0898785	0.31821	0.111571	0.59432	0.419293	0.455863	0.28079	0.490278	0.288616	0.200811	0.160491	0.220588	0.364463
O43353	RIPK2	Receptor-interacting serine/threonine-protein kinase 2	9	-0.583882	-0.531306	-0.154083	-0.434508	-0.388228	-0.0103992	-0.109337	0.0336855	-0.0412385	0.0765818	0.189797	0.31309	0.147252	0.263746	0.391624	0.539729	0.454255	0.602314	0.331036	0.452506	0.0980361	0.128752	0.459873	0.368136
O43379	WDR62	WD repeat-containing protein 62	5	-0.410568	-0.00720277	0.217359	-0.391096	0.0059726	0.231141	-0.285772	-0.331205	0.133116	0.0624807	0.122018	0.0568553	0.278912	0.206951	0.413318	0.372968	0.104506	0.0641099	0.11119	0.0442041	0.187509	0.0187861	0.658002	0.215476
O43390	HNRNPR	Heterogeneous nuclear ribonucleoprotein R	16	-0.847308	-0.79624	0.0612991	-0.564343	-0.519572	0.338574	0.127901	0.179412	0.194491	0.2208	0.534078	0.56586	0.351896	0.376879	1.10767	1.16426	0.954918	1.01147	0.698109	0.728068	0.4698	0.640154	0.938681	0.848453
O43395	PRPF3	U4/U6 small nuclear ribonucleoprotein Prp3	14	0.161303	0.226436	0.156277	0.0510856	0.109922	0.0403698	-0.0552792	0.041317	0.0253761	0.09677	-0.0467366	0.0301299	-0.157868	-0.0878005	0.0108576	0.112536	-0.236872	-0.13524	-0.100499	-0.0254557	-0.0461972	0.0531059	0.0250486	-0.0792448
O43396	TXNL1	Thioredoxin-like protein 1	9	-0.580216	-0.779315	0.150568	-0.505438	-0.710834	0.219656	0.0363276	0.17724	-0.14725	-0.0315399	0.381918	0.503101	0.2225	0.336883	0.838274	0.984268	0.596253	0.742202	0.547631	0.666991	0.352564	0.500155	0.760858	0.920797
O43399	TPD52L2	Tumor protein D54	10	-0.625293	-0.530692	0.10657	-0.646198	-0.557894	0.0799745	0.138443	0.234053	0.248565	0.318973	0.325072	0.400953	0.449821	0.518903	0.941467	1.04216	0.743445	0.844092	0.790506	0.864564	0.512604	0.376027	0.761936	0.628176
O43402	EMC8	ER membrane protein complex subunit 8	5	0.0298082	-0.0153027	0.301681	-0.10885	-0.160257	0.157333	0.416392	0.395292	0.386803	0.340501	0.221137	0.180308	0.143009	0.0953805	0.759427	0.74341	0.366294	0.35023	0.531107	0.488455	0.434499	0.500799	0.301947	0.307898
O43426	SYNJ1	Synaptojanin-1	8	-0.283889	-0.197994	0.0212639	-0.253469	-0.173871	0.0459936	0.020493	0.148259	0.12191	0.224473	0.137241	0.245277	0.0580833	0.15932	0.396809	0.529657	0.284092	0.416894	0.279828	0.386041	0.155776	0.223106	0.335228	0.210172
O43432	EIF4G3	Eukaryotic translation initiation factor 4 gamma 3	20	-0.329774	-0.300411	-0.125078	-0.262108	-0.239042	-0.0631023	0.20168	0.0243766	0.246565	0.0440597	0.358812	0.161779	0.400845	0.197013	0.477538	0.305317	0.511164	0.338897	0.469654	0.270798	0.014935	-0.038926	0.23477	0.166247
O43447	PPIH	Peptidyl-prolyl cis-trans isomerase H	2	-1.69333	-1.53301	-0.322478	-1.39112	-1.2371	-0.0259649	0.00037975	0.173833	0.176221	0.324472	0.887914	1.04164	0.935838	1.08276	1.44239	1.62093	1.67342	1.85191	1.39737	1.54927	0.450685	0.390932	1.40092	1.20144
O43464	HTRA2	Serine protease HTRA2, mitochondrial	3	-0.509932	-0.464226	-0.0784824	-0.283629	-0.24422	0.142131	0.612131	0.635477	0.673359	0.671503	0.532348	0.535964	0.550618	0.547435	1.11474	1.14317	1.10177	1.13016	0.901625	0.903419	0.478604	0.448506	0.461524	0.376658
O43491	EPB41L2	Band 4.1-like protein 2	36	-1.01667	-1.0085	0.17305	-0.906303	-0.904433	0.277723	-0.548291	-0.504891	-0.524602	-0.506405	0.264943	0.288613	0.206128	0.222999	0.712588	0.761069	0.448085	0.496521	0.363878	0.385725	0.343853	0.39084	1.21979	1.17246
O43493	TGOLN2	Trans-Golgi network integral membrane protein 2	12	-0.0378802	-0.244261	0.335829	0.102176	-0.110502	0.470195	0.797053	0.870875	0.606194	0.654814	0.483272	0.537365	0.345145	0.39244	1.24192	1.32083	0.814643	0.893502	0.700742	0.753012	0.654861	0.781159	0.403783	0.571004
O43505	B4GAT1	Beta-1,4-glucuronyltransferase 1	3	0.393972	0.459534	0.644984	-0.179964	-0.120699	0.0653578	0.265044	0.263623	0.346128	0.319504	0.237804	0.216652	0.353577	0.325627	0.587218	0.590879	-0.149218	-0.145603	0.450873	0.427899	0.245623	0.118021	0.281086	0.176364
O43583	DENR	Density-regulated protein	7	-1.03889	-0.654671	0.0163311	-1.01286	-0.634938	0.0366713	-0.216531	-0.144834	0.183214	0.229709	0.519454	0.571421	0.520052	0.56522	0.909857	0.986636	0.802073	0.878806	0.802198	0.852343	0.286612	0.274185	1.0853	0.661916
O43592	XPOT	Exportin-T	11	0.255211	0.19134	0.0856349	0.290215	0.220046	0.114948	0.0165151	-0.0622638	-0.0318346	-0.135816	-0.107614	-0.206123	-0.166784	-0.272092	-0.081899	-0.155596	-0.258986	-0.332729	-0.267834	-0.368166	-0.0780762	-0.0307344	-0.139502	-0.114791
O43598	DNPH1	2-deoxynucleoside 5-phosphate N-hydrolase 1	2	-0.18071	0.00464644	0.0882139	-0.161001	0.0180579	0.102232	0.0985704	0.179456	0.299449	0.355133	0.1512	0.212357	-0.0600642	-0.00570678	0.438656	0.524625	0.25899	0.344913	0.265437	0.324771	0.183665	0.383101	0.298998	0.0744814
O43615	TIMM44	Mitochondrial import inner membrane translocase subunit TIM44	9	-0.0654342	-0.374423	-0.18038	-0.0606354	-0.375921	-0.181271	0.117303	0.206014	-0.176164	-0.112654	0.0461061	0.115088	-0.147996	-0.0858125	0.0735192	0.167313	0.162447	0.256195	0.183803	0.250963	-0.0763783	0.105895	-0.0848716	0.184957
O43617	TRAPPC3	Trafficking protein particle complex subunit 3	2	-0.375085	-0.384255	0.241625	-0.262535	-0.278003	0.348485	-0.0809954	-0.150488	-0.0746435	-0.169338	0.110145	0.020923	0.216964	0.120943	0.606877	0.542467	0.2738	0.209344	0.187405	0.0963606	0.392941	0.274294	0.646784	0.616794
O43660	PLRG1	Pleiotropic regulator 1	2	-0.524532	-0.433644	0.202299	-0.639406	-0.554815	0.081735	-0.352959	-0.422243	-0.246549	-0.341035	0.130138	0.0411244	0.112152	0.0163399	0.445034	0.380833	0.151283	0.0870353	0.292312	0.201476	0.211105	0.217262	0.756905	0.626857
O43663	PRC1	Protein regulator of cytokinesis 1	2	-0.60827	-0.505396	0.504346	-0.859264	-0.762686	0.247663	-0.294791	-0.463724	-0.176395	-0.37053	0.352542	0.16388	0.338728	0.143267	0.888988	0.725138	0.293189	0.129293	0.570338	0.379853	0.432654	0.43464	1.14269	1.00066
O43670	ZNF207	BUB3-interacting and GLEBS motif-containing protein ZNF207	2	0.336508	0.192743	0.856655	-0.0736598	-0.223721	0.440798	-0.130999	-0.0486529	-0.259241	-0.202097	-0.185961	-0.123345	-0.318021	-0.262203	0.460311	0.54774	-0.487796	-0.400414	-0.0514735	0.00931981	0.542481	0.662712	0.550222	0.654826
O43674	NDUFB5	NADH dehydrogenase [ubiquinone] 1 beta subcomplex subunit 5, mitochondrial	2	0.226408	-0.383414	0.0623977	0.0513973	-0.564721	-0.118303	0.54794	0.658376	-0.0463596	0.0388743	0.277909	0.368615	0.138841	0.222749	0.455092	0.570611	0.301242	0.416715	0.502408	0.591292	0.0733923	0.200631	-0.133936	0.436726
O43681	GET3	ATPase GET3	5	-0.385277	-0.239055	-0.0018696	-0.249678	-0.109753	0.128039	0.251297	0.375447	0.413041	0.511989	0.278852	0.383273	0.213122	0.310744	0.705867	0.835099	0.616284	0.745471	0.506841	0.609439	0.323223	0.377125	0.413482	0.228099
O43683	BUB1	Mitotic checkpoint serine/threonine-protein kinase BUB1	5	-0.101313	-0.0111213	0.12315	-0.12288	-0.0389846	0.0958932	-0.15408	-0.235011	-0.0483664	-0.154499	-0.140557	-0.241217	-0.152103	-0.259562	0.141545	0.0656968	-0.0730574	-0.148951	-0.0253355	-0.127818	0.178311	0.178028	0.254537	0.125185
O43684	BUB3	Mitotic checkpoint protein BUB3	9	-0.491768	-0.552879	-0.0501424	-0.396839	-0.464247	0.0390959	0.144199	0.0827758	0.0986104	0.0119846	0.208783	0.127629	0.3924	0.304448	0.656987	0.600646	0.615677	0.55929	0.546904	0.463928	0.344413	0.148967	0.471699	0.49365
O43707	ACTN4	Alpha-actinin-4	29	-0.83353	-0.886549	-0.112069	-0.802087	-0.861403	-0.0863161	-0.145428	-0.202527	-0.182925	-0.265227	0.404649	0.32782	0.424199	0.340571	0.647195	0.595178	0.667812	0.615749	0.662524	0.583872	0.138755	0.107377	0.751535	0.765395
O43719	HTATSF1	HIV Tat-specific factor 1	20	-0.552949	-0.485701	0.0507022	-0.569936	-0.508986	0.0280247	0.0212125	0.0515015	0.103982	0.109069	0.288764	0.299323	0.303716	0.307476	0.696026	0.731397	0.553871	0.589196	0.597014	0.60575	0.303471	0.27669	0.633725	0.527318
O43734	TRAF3IP2	E3 ubiquitin ligase TRAF3IP2	2	0.288577	-0.554946	0.543262	0.182024	-0.667797	0.431019	-0.0137676	-0.0723562	-0.841769	-0.92556	-0.246399	-0.324717	-2.21245	-2.29757	0.31208	0.258573	-0.322635	-0.376187	-0.189926	-0.270067	0.454687	2.40891	0.284759	1.08912
O43739	CYTH3	Cytohesin-3	2	-0.439926	-0.389551	0.306992	-0.381439	-0.337362	0.359788	0.0215771	-0.248386	0.0874736	-0.207692	0.373887	0.0841942	0.177195	-0.119297	0.839657	0.574777	0.441213	0.176286	0.408882	0.117366	0.361979	0.546842	0.776992	0.687457
O43741	PRKAB2	5-AMP-activated protein kinase subunit beta-2	2	1.00666	0.113893	1.51766	0.175473	-0.723586	0.680785	0.0417984	-0.173999	-0.835442	-1.07644	-0.0616123	-0.297139	-0.692706	-0.935032	0.623963	0.413248	-0.985148	-1.19591	-0.12781	-0.365159	0.581784	1.20105	0.541076	1.39468
O43747	AP1G1	AP-1 complex subunit gamma-1	11	-0.3409	-0.253096	-0.27554	-0.203653	-0.122146	-0.143984	0.135863	0.153446	0.239189	0.23157	0.293306	0.291159	0.244052	0.235106	0.272385	0.29505	0.456473	0.479092	0.345381	0.341411	-0.124712	-0.087287	0.0954337	-0.0315304
O43752	STX6	Syntaxin-6	2	-0.1144	-0.153985	0.020285	0.0411868	-0.00469611	0.170181	-0.0704037	0.0104147	-0.0944675	-0.0388514	-0.195317	-0.134228	-0.141272	-0.0869822	0.135443	0.221344	0.0237057	0.10956	-0.105725	-0.0464593	0.226969	0.161095	0.164759	0.165184
O43760	SYNGR2	Synaptogyrin-2	2	-0.642937	-0.430921	0.517076	-0.584032	-0.378313	0.570291	-0.52421	-0.621403	-0.296672	-0.419067	-0.00531987	-0.122242	-0.117194	-0.240915	0.706965	0.614855	0.0984369	0.00628039	0.0656873	-0.0530581	0.608494	0.708539	1.19009	0.938911
O43765	SGTA	Small glutamine-rich tetratricopeptide repeat-containing protein alpha	3	0.973815	1.24937	1.23556	0.429059	0.698315	0.685115	-1.06335	-0.753878	-0.77227	-0.488005	-1.11611	-0.82637	-1.07199	-0.789052	-0.730437	-0.415887	-2.05745	-1.74295	-1.48654	-1.19862	0.281879	0.225934	0.29182	-0.0228929
O43768	ENSA	Alpha-endosulfine	3	-0.509296	-0.426604	-0.0316082	-0.39256	-0.316165	0.0794381	-0.00767921	0.0404118	0.090535	0.113424	0.20842	0.236781	0.275688	0.297251	0.541171	0.594345	0.481327	0.534454	0.390746	0.417285	0.22896	0.149863	0.507762	0.38591
O43772	SLC25A20	Mitochondrial carnitine/acylcarnitine carrier protein	4	0.0428813	0.0815774	0.0367635	-0.162288	-0.129889	-0.174096	0.172195	0.223056	0.226414	0.252072	0.0934145	0.124545	0.175794	0.200126	0.23724	0.293183	0.109024	0.164921	0.340348	0.369656	0.0400339	-0.054174	0.0239564	-0.0538999
O43776	NARS1	Asparagine--tRNA ligase, cytoplasmic	15	-1.03001	-1.25743	-0.0929107	-0.866352	-1.10008	0.0650538	0.0594637	0.235574	-0.15244	-0.00153225	0.624636	0.781016	0.394526	0.544108	1.06772	1.24891	1.06918	1.25033	0.931681	1.08624	0.339295	0.557576	0.96717	1.15544
O43795	MYO1B	Unconventional myosin-Ib	28	0.537381	0.595093	0.514999	0.100099	0.151513	0.0720258	-0.328773	-0.468671	-0.25554	-0.42064	-0.234457	-0.394084	-0.0371423	-0.203569	-0.279993	-0.414809	-0.886444	-1.02131	-0.423006	-0.584457	-0.149328	-0.358471	0.00769155	-0.08918
O43809	NUDT21	Cleavage and polyadenylation specificity factor subunit 5	5	-0.218878	0.0275319	0.408779	-0.338626	-0.0985124	0.283341	0.129287	0.0411066	0.391219	0.277837	0.183691	0.0757811	0.18747	0.0727617	0.828106	0.745008	0.327875	0.244731	0.473778	0.364045	0.540624	0.525016	0.657731	0.372161
O43813	LANCL1	Glutathione S-transferase LANCL1	6	-0.632629	-0.79107	0.0949509	-0.56656	-0.731298	0.155329	-0.0711226	-0.104507	-0.214041	-0.272628	0.290782	0.237668	0.259276	0.199363	0.727619	0.699317	0.541216	0.512868	0.501303	0.446366	0.333046	0.352724	0.757654	0.876935
O43815	STRN	Striatin	18	-0.559802	-0.512557	0.0671385	-0.413756	-0.372809	0.207493	0.124834	0.257728	0.187601	0.295292	0.221877	0.335041	0.251931	0.358296	0.822937	0.960913	0.664346	0.802276	0.544456	0.655797	0.497268	0.455386	0.657014	0.57061
O43819	SCO2	Protein SCO2 homolog, mitochondrial	5	-0.237174	-0.268462	0.0509215	-0.206548	-0.244133	0.0758574	0.263466	0.336558	0.2477	0.29559	0.283385	0.336748	0.271887	0.31845	0.622723	0.700898	0.480349	0.558478	0.475879	0.527419	0.235547	0.235217	0.31817	0.310297
O43823	AKAP8	A-kinase anchor protein 8	10	-0.416462	-0.301769	0.122366	-0.361481	-0.253086	0.171657	-0.0201825	-0.00461091	0.110032	0.100401	0.0625507	0.0583925	0.251456	0.240499	0.589808	0.610462	0.375989	0.396597	0.347164	0.341183	0.423466	0.222733	0.568902	0.41505
O43837	IDH3B	Isocitrate dehydrogenase [NAD] subunit beta, mitochondrial	10	0.0953129	0.139907	-0.05852	0.0815547	0.119852	-0.0779684	0.0876125	0.0309365	0.147729	0.0658504	0.0108268	-0.0655789	0.0683571	-0.0148476	0.00494199	-0.0466517	-0.0279905	-0.0796302	0.0119232	-0.0663053	-0.109676	-0.179035	-0.123759	-0.207513
O43847	NRDC	Nardilysin	28	-0.397468	-0.469122	0.486612	-0.557353	-0.635304	0.321037	-0.211727	-0.214284	-0.26786	-0.295619	0.233974	0.211688	0.230824	0.201739	0.743515	0.74604	0.16545	0.16793	0.351491	0.327381	0.405749	0.397071	0.914154	0.946648
O43852	CALU	Calumenin	17	-0.885162	-1.59352	0.0182011	-0.781883	-1.49654	0.11579	-0.403301	-0.249028	-1.09614	-0.967067	-0.043964	0.0905798	-0.120299	0.00744582	0.571224	0.73058	0.461571	0.620881	0.384448	0.517168	0.511397	0.575904	0.933437	1.60264
O43865	AHCYL1	S-adenosylhomocysteine hydrolase-like protein 1	14	-0.431034	-0.605112	0.3021	-0.0217147	-0.20209	0.705728	0.112181	0.110293	-0.0463754	-0.0734647	0.562902	0.541285	0.413629	0.385214	0.916476	0.919671	0.522924	0.526073	0.139761	0.116321	0.249783	0.387227	0.763207	0.898125
O43896	KIF1C	Kinesin-like protein KIF1C	15	-0.313696	-0.339447	0.0210457	-0.351552	-0.383599	-0.0225	0.235143	0.17316	0.224915	0.137729	0.414675	0.332962	-0.126546	-0.215058	0.641048	0.584146	0.528549	0.471602	0.59256	0.509024	0.122581	0.651974	0.364816	0.351407
O43913	ORC5	Origin recognition complex subunit 5	2	0.0308413	0.138933	-0.122594	0.178485	0.28028	0.0193591	-0.0836407	0.0160468	0.0399736	0.114459	-0.14893	-0.0689721	-0.0358772	0.0372815	-0.165914	-0.0611438	-0.134772	-0.0300483	-0.25626	-0.178125	-0.120775	-0.245656	-0.123361	-0.270613
O43933	PEX1	Peroxisome biogenesis factor 1	9	-0.101238	-0.151777	0.167576	-0.154064	-0.210901	0.109059	0.399292	0.426852	0.364275	0.366633	0.259439	0.267269	0.172797	0.173829	0.739268	0.771911	0.48024	0.512837	0.559222	0.56523	0.376038	0.450852	0.298888	0.310267
O60216	RAD21	Double-strand-break repair protein rad21 homolog	11	0.401649	0.161082	0.235271	0.188466	-0.0583971	0.0163989	0.306992	-0.0204432	0.0819474	-0.27069	-0.0712732	-0.418438	-0.382336	-0.7363	0.211777	-0.110576	-0.114947	-0.437346	0.124391	-0.224597	0.179259	0.478493	-0.136303	0.0651032
O60231	DHX16	Pre-mRNA-splicing factor ATP-dependent RNA helicase DHX16	9	0.00960397	-0.251454	0.338457	-0.26919	-0.536545	0.053973	-0.13012	-0.0986607	-0.375655	-0.369398	-0.147712	-0.135983	-0.140162	-0.135232	0.269896	0.306437	-0.160014	-0.123518	0.144935	0.154842	0.313816	0.294438	0.358927	0.580825
O60232	ZNRD2	Protein ZNRD2	7	-0.403212	-0.226277	0.0538966	-0.509634	-0.338996	-0.0582156	0.338978	0.400318	0.531435	0.567572	0.539082	0.580692	0.50014	0.534951	0.867249	0.933671	0.7219	0.788276	0.854477	0.894265	0.224376	0.25149	0.487183	0.271088
O60237	PPP1R12B	Protein phosphatase 1 regulatory subunit 12B	2	0.0997024	-0.321219	0.580749	-0.0635807	-0.490799	0.411776	-0.412213	-0.711268	-0.817612	-1.14187	-0.913475	-1.23226	-0.905718	-1.2313	0.139996	-0.153977	-0.532205	-0.826224	-0.342767	-0.663374	0.94968	0.930095	0.511121	0.892882
O60245	PCDH7	Protocadherin-7	9	-0.629539	-0.649474	0.0135636	-0.285567	-0.311799	0.351846	-0.36547	-0.350298	-0.369883	-0.379913	0.0793659	0.0748083	-0.0781738	-0.0895304	0.348795	0.36905	0.243779	0.263988	-0.0740377	-0.0804181	0.165638	0.31135	0.673177	0.653952
O60256	PRPSAP2	Phosphoribosyl pyrophosphate synthase-associated protein 2	3	0.223785	-0.195281	0.276193	0.105103	-0.32026	0.151822	0.201694	0.0547452	-0.20185	-0.374001	-0.0430642	-0.209742	0.0629575	-0.11052	0.325265	0.183398	-0.0423813	-0.184293	0.102456	-0.0660451	0.264537	0.146688	0.0824828	0.462388
O60264	SMARCA5	SWI/SNF-related matrix-associated actin-dependent regulator of chromatin subfamily A member 5	43	0.114845	0.199634	0.0849418	0.109601	0.188092	0.0740072	-0.0987241	-0.0550493	0.00158665	0.0200591	-0.078455	-0.0545099	-0.152515	-0.135369	-0.057465	-0.00870788	-0.233859	-0.185148	-0.202459	-0.180337	-0.0828014	-0.0205698	0.000170961	-0.123778
O60271	SPAG9	C-Jun-amino-terminal kinase-interacting protein 4	43	-0.181919	-0.373748	0.464717	-0.475159	-0.673286	0.165786	0.37304	0.347165	0.196732	0.145655	0.543712	0.498108	0.439687	0.387284	1.09084	1.07005	0.534668	0.51383	0.854064	0.806637	0.443333	0.53553	0.676709	0.829379
O60287	URB1	Nucleolar pre-ribosomal-associated protein 1	6	0.372707	0.330732	0.223662	0.251858	0.203586	0.0971233	-0.162328	-0.133116	-0.188781	-0.184771	-0.373569	-0.364087	-0.281586	-0.278902	-0.240211	-0.205916	-0.555325	-0.521076	-0.408321	-0.400661	0.0295669	-0.0742446	-0.118971	-0.116156
O60292	SIPA1L3	Signal-induced proliferation-associated 1-like protein 3	2	-0.252103	-0.144567	0.379276	-0.275645	-0.174406	0.350044	-0.204874	-0.203705	-0.0818149	-0.105848	-0.0760581	-0.0946191	-0.0472024	-0.0725624	0.497668	0.503919	0.0269397	0.0331448	0.0766371	0.0562533	0.469935	0.429251	0.661453	0.514757
O60293	ZFC3H1	Zinc finger C3H1 domain-containing protein	5	-0.0677693	0.0605191	-0.329168	0.247744	0.369736	-0.0193444	-0.0515288	0.0914888	0.0922817	0.210097	-0.170749	-0.0474608	-0.124847	-0.00835809	-0.241765	-0.0936649	-0.00404958	0.144004	-0.293408	-0.171943	-0.174808	-0.232538	-0.231324	-0.398773
O60306	AQR	RNA helicase aquarius	10	0.522957	0.35336	0.518833	0.042619	-0.133275	0.0328046	-0.252098	-0.475479	-0.406173	-0.654756	-0.189025	-0.432135	-0.0223869	-0.272296	-0.18506	-0.403358	-0.795345	-1.01369	-0.288852	-0.533785	-0.0998265	-0.278293	0.0259501	0.156387
O60313	OPA1	Dynamin-like 120 kDa protein, mitochondrial	35	0.00126818	-0.0883541	-0.108772	0.111364	0.0154444	-0.00436627	0.565635	0.632667	0.491535	0.533365	0.313704	0.361007	0.300231	0.340735	0.526758	0.598872	0.544077	0.616145	0.460137	0.505617	0.109262	0.110907	-0.0799655	-0.0295034
O60318	MCM3AP	Germinal-center associated nuclear protein	7	-0.25104	-0.209909	-0.484468	-0.0947143	-0.05988	-0.333832	-0.0113015	-0.089284	0.045352	-0.0578328	0.0283929	-0.0693193	0.061547	-0.0429642	-0.173567	-0.246467	0.219448	0.146502	0.0892783	-0.0102568	-0.305751	-0.350734	-0.203354	-0.283645
O60333	KIF1B	Kinesin-like protein KIF1B	7	-0.13951	-0.576213	0.398654	-0.365937	-0.808937	0.166536	0.000483291	-0.0350882	-0.420698	-0.481471	0.120987	0.0656853	-0.486411	-0.548512	0.60981	0.57932	0.119703	0.0891676	0.372286	0.315162	0.385031	0.980601	0.568238	0.965781
O60341	KDM1A	Lysine-specific histone demethylase 1A	9	0.023291	-0.260856	0.0581541	-0.0155317	-0.305976	0.0136412	-0.0882832	0.0753449	-0.356908	-0.218483	-0.265364	-0.121466	-0.474279	-0.337179	0.0177423	0.186453	-0.131864	0.0368001	-0.066886	0.0751895	0.179315	0.376401	0.0649373	0.309924
O60343	TBC1D4	TBC1 domain family member 4	15	-0.643016	-0.487171	0.0529833	-0.540649	-0.391101	0.149661	0.0612529	0.0581891	0.23262	0.204354	0.425173	0.40238	0.272224	0.242631	0.828415	0.830433	0.683979	0.685952	0.607767	0.583151	0.29945	0.440572	0.726074	0.531069
O60427	FADS1	Acyl-CoA (8-3)-desaturase	3	-0.161529	0.108555	0.0529901	0.00408643	0.267873	0.212915	-0.390381	-0.370342	-0.104775	-0.109938	-0.314442	-0.314133	-0.195008	-0.201498	-0.104699	-0.0795782	-0.249142	-0.224067	-0.388602	-0.390116	0.105951	-0.0253107	0.244593	-0.0646509
O60437	PPL	Periplakin	11	-0.647342	-0.581039	0.191466	-0.580958	-0.520952	0.25216	0.150962	0.137911	0.232788	0.194535	0.402774	0.369993	0.166238	0.126659	1.06093	1.05296	0.778014	0.769999	0.737786	0.703182	0.554368	0.779075	0.868882	0.763419
O60443	GSDME	Gasdermin-E	5	-0.490602	-0.51999	0.459192	-0.701892	-0.737577	0.242212	0.0665717	0.0189673	0.0527058	-0.020101	0.48829	0.420956	0.397989	0.323856	1.08753	1.04501	0.536884	0.494316	0.774329	0.705172	0.495448	0.57392	0.979869	0.970097
O60447	EVI5	Ecotropic viral integration site 5 protein homolog	8	-0.135817	-0.0722054	0.0790009	-0.0514376	0.00587683	0.15769	0.0790766	0.127096	0.15821	0.181028	0.0933018	0.121592	0.128148	0.149639	0.365057	0.418159	0.194603	0.247659	0.13638	0.162847	0.167964	0.121289	0.244892	0.14212
O60488	ACSL4	Long-chain-fatty-acid--CoA ligase 4	15	-0.272614	-0.947945	0.162988	-0.272463	-0.954092	0.157448	0.455403	0.506224	-0.204407	-0.178788	0.169544	0.200636	0.080536	0.104829	0.962166	1.01807	0.707726	0.763584	0.733731	0.763	0.688831	0.766011	0.465676	1.10185
O60493	SNX3	Sorting nexin-3	6	-0.246109	-0.218488	0.204166	-0.208937	-0.187613	0.235648	-0.0516949	-0.027196	-0.00855179	-0.00925515	0.100162	0.104931	-0.000548633	-0.00257841	0.469743	0.499324	0.174124	0.20366	0.163107	0.166054	0.265789	0.354672	0.48035	0.413568
O60499	STX10	Syntaxin-10	2	-0.251099	-0.586077	-0.404398	-0.446927	-0.788202	-0.605916	0.438218	0.203264	0.118762	-0.141394	0.384022	0.129338	-0.740763	-1.00225	0.356081	0.126209	0.669027	0.439109	0.89101	0.634503	-0.131732	0.981225	-0.123225	0.172593
O60502	OGA	Protein O-GlcNAcase	17	-0.427111	-0.383461	-0.0591064	-0.269963	-0.232611	0.0923509	0.177114	0.149343	0.236286	0.183312	0.336608	0.289107	0.344488	0.290189	0.616281	0.593592	0.583935	0.5612	0.452943	0.403619	0.175882	0.156173	0.398079	0.315269
O60503	ADCY9	Adenylate cyclase type 9	4	-0.347174	-0.31413	0.0386335	-0.29007	-0.263323	0.0900477	-0.397923	-0.379699	-0.349357	-0.356336	-0.0867353	-0.0882413	-0.063782	-0.072087	0.0590469	0.0823529	-0.0710391	-0.047779	-0.101988	-0.105317	0.0419908	0.00720924	0.415882	0.343678
O60504	SORBS3	Vinexin	7	-0.101565	-0.00777776	0.443373	-0.211918	-0.124428	0.327329	-0.212202	-0.184583	-0.102892	-0.100476	-0.105725	-0.0978364	-0.0439448	-0.0428549	0.403899	0.4366	-0.130927	-0.098272	0.00558225	0.0116484	0.405832	0.332224	0.575012	0.442065
O60506	SYNCRIP	Heterogeneous nuclear ribonucleoprotein Q	22	-0.382221	-0.453874	0.503731	-0.402921	-0.480871	0.477341	-0.187759	0.054776	-0.243889	-0.0265568	0.0928615	0.315666	0.0586259	0.274632	0.769356	1.01697	0.174173	0.421744	0.221028	0.44201	0.572703	0.595111	0.916027	0.948519
O60513	B4GALT4	Beta-1,4-galactosyltransferase 4	2	-0.316463	-0.0921812	-0.0395915	0.0217169	0.239701	0.292898	0.5411	0.725116	0.780904	0.939717	0.466385	0.630671	0.265025	0.422512	0.889134	1.07823	0.837273	1.02632	0.525248	0.687712	0.318957	0.508489	0.306945	0.0435037
O60518	RANBP6	Ran-binding protein 6	2	-0.00317966	-0.474145	-0.258566	-0.154159	-0.631422	-0.415236	0.191249	-0.0335716	-0.264194	-0.514217	0.159462	-0.0850884	0.0360437	-0.215306	0.00702552	-0.212713	0.174139	-0.0456457	0.351274	0.104901	-0.256228	-0.144638	-0.225312	0.206494
O60524	NEMF	Nuclear export mediator factor NEMF	12	-0.573627	-0.558454	-0.0598003	-0.570512	-0.561637	-0.062376	0.260643	0.297181	0.291337	0.302673	0.498492	0.5153	0.289224	0.299234	0.845631	0.887252	0.813979	0.855554	0.83702	0.852006	0.243348	0.440788	0.543901	0.489568
O60547	GMDS	GDP-mannose 4,6 dehydratase	19	-0.270145	-0.307344	0.170275	-0.282438	-0.325934	0.152292	-0.0669056	0.0429684	-0.0885823	-0.00391048	0.112605	0.20275	-0.0374868	0.0458586	0.444677	0.559633	0.182949	0.297859	0.221398	0.309719	0.22828	0.366544	0.470494	0.468533
O60563	CCNT1	Cyclin-T1	10	0.04289	0.00898961	0.28829	-0.0317405	-0.0719379	0.207969	-0.189968	-0.0650647	-0.208346	-0.108645	-0.0527989	0.0523744	-0.216916	-0.118542	0.126595	0.25658	-0.253148	-0.123208	-0.152362	-0.0490113	0.0756022	0.227892	0.275474	0.270215
O60566	BUB1B	Mitotic checkpoint serine/threonine-protein kinase BUB1 beta	33	-0.610838	-0.600585	0.204959	-0.639088	-0.635131	0.171019	-0.259635	-0.328603	-0.233859	-0.328029	0.270641	0.181943	0.2371	0.141603	0.627324	0.563439	0.330913	0.266982	0.385319	0.294798	0.252892	0.274605	0.845871	0.796457
O60568	PLOD3	Multifunctional procollagen lysine hydroxylase and glycosyltransferase LH3	9	-0.0877954	-0.413309	-0.00323596	0.0905343	-0.241276	0.169404	0.488086	0.605061	0.178094	0.269867	0.161368	0.258613	0.126728	0.217175	0.643808	0.765865	0.555591	0.677602	0.403417	0.498839	0.378648	0.40146	0.114634	0.400987
O60573	EIF4E2	Eukaryotic translation initiation factor 4E type 2	4	-0.460936	-0.462743	0.207792	-0.339555	-0.34766	0.323482	0.501341	0.352226	0.515055	0.340739	0.534449	0.365605	0.556682	0.381039	1.24123	1.0972	0.941987	0.797908	0.846761	0.676094	0.602991	0.56893	0.698802	0.661449
O60610	DIAPH1	Protein diaphanous homolog 1	50	0.0990719	0.18062	0.40439	-0.0489728	0.0262784	0.250656	-0.100795	0.00485281	-0.00372461	0.0767208	0.0518142	0.137732	-0.0731135	0.00600549	0.275686	0.386416	-0.220157	-0.109473	-0.0459567	0.0381384	0.12008	0.23318	0.335393	0.214684
O60645	EXOC3	Exocyst complex component 3	7	-0.153265	-0.178153	-0.134073	-0.105571	-0.136756	-0.0920697	0.124336	0.109981	0.11497	0.0754129	0.227053	0.192968	-0.441141	-0.482025	0.21469	0.205417	0.257311	0.247992	0.235773	0.199865	-0.116154	0.540212	0.049266	0.0349937
O60664	PLIN3	Perilipin-3	20	-0.566653	-0.796141	0.241857	-0.511088	-0.746873	0.291732	0.239099	0.329205	0.0251325	0.0900361	0.621793	0.692169	0.508909	0.572486	1.11877	1.21396	0.785462	0.880604	0.756052	0.824605	0.393187	0.494242	0.838584	1.02891
O60671	RAD1	Cell cycle checkpoint protein RAD1	2	-0.771769	-0.359216	-0.156427	0.0256693	0.431925	0.635321	-0.264402	-0.225009	0.163673	0.177864	0.197329	0.216992	0.0719837	0.0848484	0.422102	0.466578	0.487077	0.531507	-0.284206	-0.266365	0.120982	0.234499	0.645416	0.193703
O60675	MAFK	Transcription factor MafK	3	-0.232293	-0.115708	0.220812	-0.27044	-0.160152	0.176975	0.120516	0.153479	0.252623	0.260384	0.335986	0.349219	0.0724501	0.0788844	0.644784	0.682829	0.332519	0.370518	0.396822	0.408232	0.205007	0.456714	0.48318	0.327434
O60678	PRMT3	Protein arginine N-methyltransferase 3	12	-0.363409	-0.450255	0.105255	-0.313805	-0.406948	0.149169	0.168382	0.171252	0.0970586	0.0747256	0.31019	0.29333	0.337692	0.314033	0.708209	0.71616	0.511502	0.519407	0.488053	0.46937	0.294227	0.254897	0.498738	0.546424
O60684	KPNA6	Importin subunit alpha-7	9	0.357494	0.182448	0.362637	0.0714807	-0.109862	0.0709335	0.0410416	0.0718043	-0.118482	-0.112922	-0.0140114	-0.00297845	-0.133696	-0.129462	0.117347	0.153192	-0.336743	-0.300944	-0.0245738	-0.0153636	0.0275669	0.135424	0.0352172	0.171103
O60701	UGDH	UDP-glucose 6-dehydrogenase	16	0.0680709	0.0317205	-0.0672349	0.0185829	-0.0240645	-0.122413	0.178501	0.242019	0.157672	0.195989	0.0906098	0.134399	0.0848555	0.121845	0.114357	0.182958	0.0901398	0.158695	0.165783	0.207749	-0.0800439	-0.0861178	-0.105232	-0.108041
O60716	CTNND1	Catenin delta-1	31	-0.582041	-0.570318	0.089723	-0.592879	-0.587453	0.0731948	-0.264758	-0.270002	-0.237513	-0.26796	0.216909	0.191934	0.265682	0.233909	0.478168	0.478006	0.296993	0.296784	0.333986	0.307189	0.157468	0.0968665	0.701838	0.650955
O60725	ICMT	Protein-S-isoprenylcysteine O-methyltransferase	2	0.425291	-0.216805	0.32752	0.49727	-0.151122	0.39381	-0.813521	-0.77567	-1.4401	-1.42745	-1.05551	-1.03739	-1.2725	-1.26117	-0.840129	-0.797196	-1.2591	-1.21621	-1.30493	-1.28863	0.111589	0.316747	-0.0676962	0.53524
O60749	SNX2	Sorting nexin-2	14	-0.16701	-0.128757	-0.0695516	0.164673	0.196629	0.256441	-0.0298678	-0.00785182	0.0239073	0.020721	0.133849	0.136135	0.0578315	0.0533188	0.138753	0.165851	0.116852	0.143905	-0.188675	-0.188212	-0.0988871	-0.0346981	0.127533	0.0501196
O60762	DPM1	Dolichol-phosphate mannosyltransferase subunit 1	9	0.201533	0.276782	-0.138805	0.268079	0.33703	-0.0779499	0.256216	0.129983	0.346986	0.195551	0.00353382	-0.142429	0.10309	-0.049671	-0.01296	-0.13411	0.0343924	-0.086804	-0.00599733	-0.153783	-0.120285	-0.23167	-0.310264	-0.424672
O60763	USO1	General vesicular transport factor p115	28	-0.126703	-0.0694028	-0.149517	-0.0949705	-0.043967	-0.123475	0.271928	0.287064	0.344751	0.334684	0.273952	0.269358	0.255868	0.244474	0.320276	0.340494	0.378341	0.398513	0.372764	0.366347	-0.057467	-0.0512108	0.00726005	-0.0892006
O60784	TOM1	Target of Myb protein 1	6	-0.183969	-0.329574	0.573933	-0.348887	-0.500788	0.403325	-0.204046	-0.189744	-0.334128	-0.345029	-0.186648	-0.192075	-0.118099	-0.130326	0.625018	0.644402	-0.0403671	-0.021029	0.150706	0.143455	0.707874	0.627498	0.787976	0.894421
Q99879	H2BC14	Histone H2B type 1-M	2	0.296898	0.174745	-0.0673899	0.230827	0.102377	-0.139151	-0.092438	-0.0587847	-0.199069	-0.190618	-0.185181	-0.171257	-0.163738	-0.156613	-0.385564	-0.346828	-0.409626	-0.370937	-0.3174	-0.305299	-0.304174	-0.337446	-0.334214	-0.251221
O60825	PFKFB2	6-phosphofructo-2-kinase/fructose-2,6-bisphosphatase 2	6	-0.377988	-0.261102	0.368877	-0.503224	-0.392635	0.237951	-0.21955	-0.222747	-0.0871426	-0.115542	0.141545	0.118618	0.0953787	0.0656529	0.598477	0.600362	0.138148	0.139987	0.289539	0.264789	0.353141	0.387479	0.776939	0.620893
O60826	CCDC22	Coiled-coil domain-containing protein 22	6	-0.0560338	-0.576859	0.243246	-0.0061093	-0.533232	0.28748	0.406334	0.290234	-0.0989696	-0.240271	0.358129	0.2223	0.26601	0.123382	0.776775	0.665758	0.442077	0.331014	0.418308	0.280657	0.314855	0.395146	0.329354	0.811019
O60828	PQBP1	Polyglutamine-binding protein 1	2	-0.912413	-1.02749	-0.0826566	-0.76589	-0.887261	0.0581754	0.257266	0.351382	0.157714	0.226628	0.631406	0.705793	0.595958	0.663546	1.15818	1.25738	1.14939	1.24854	1.02902	1.10159	0.422986	0.446607	0.85983	0.935744
O60832	DKC1	H/ACA ribonucleoprotein complex subunit DKC1	5	-0.030401	-0.116695	0.479494	-0.328141	-0.420733	0.176064	0.1073	-0.00461497	0.0365278	-0.100589	0.1943	0.0626557	0.211559	0.0731152	0.688358	0.581525	0.117411	0.0105323	0.441307	0.307839	0.390266	0.361179	0.539969	0.587103
O60841	EIF5B	Eukaryotic translation initiation factor 5B	54	-0.146741	-0.158879	0.354699	-0.235514	-0.253949	0.260236	0.152117	0.250371	0.155501	0.228552	0.308513	0.387037	0.232956	0.304681	0.72472	0.828056	0.278568	0.381858	0.393496	0.470198	0.312415	0.376144	0.531514	0.504492
O60869	EDF1	Endothelial differentiation-related factor 1	4	-0.144904	-0.0874438	0.444165	-0.582387	-0.531223	0.000992287	0.131853	0.348089	0.204836	0.395869	0.129868	0.326374	0.378419	0.568126	0.792085	1.0134	0.256467	0.477739	0.720105	0.914788	0.558425	0.298046	0.619143	0.522523
O60870	KIN	DNA/RNA-binding protein KIN17	2	-0.72776	-0.600768	-0.218155	-0.678772	-0.558077	-0.174857	0.022515	0.0545049	0.165029	0.171816	0.418975	0.431235	0.438966	0.444427	0.603282	0.640355	0.729985	0.767011	0.707152	0.71759	0.0805165	0.0486965	0.539679	0.373527
O60884	DNAJA2	DnaJ homolog subfamily A member 2	14	-0.190715	-0.235695	0.251413	-0.107148	-0.158424	0.329291	0.359724	0.362414	0.330266	0.307754	0.320938	0.303898	0.314389	0.29055	0.873014	0.880787	0.530149	0.537875	0.472737	0.453874	0.448285	0.443006	0.472203	0.478022
O60888	CUTA	Protein CutA	3	-0.27119	-0.204808	0.0604628	-0.216285	-0.1562	0.109678	0.249035	0.207373	0.33094	0.264076	0.423094	0.361702	0.535237	0.467046	0.651851	0.615271	0.499936	0.46331	0.471186	0.407971	0.124965	0.000994607	0.361727	0.256184
O60890	OPHN1	Oligophrenin-1	4	-0.0128882	-0.0574708	-0.0548253	0.136228	0.0853488	0.0886011	0.0599081	0.0126368	0.0308477	-0.041626	-0.113029	-0.18003	-0.0445116	-0.118312	0.0891334	0.0469444	0.0525062	0.0102712	-0.0704548	-0.139279	0.0983706	0.0180253	-0.0118629	-0.00644049
O60921	HUS1	Checkpoint protein HUS1	3	-0.567123	-0.927812	-0.22379	-0.440131	-0.807117	-0.102488	0.196798	0.377796	-0.148369	0.00742652	0.521553	0.682821	0.192678	0.347147	0.611294	0.797374	0.743631	0.929665	0.642795	0.80224	-0.0140504	0.302996	0.373407	0.694936
O60925	PFDN1	Prefoldin subunit 1	7	0.30896	0.37475	0.533335	0.0810609	0.140554	0.299746	0.393141	0.471787	0.474454	0.527897	0.31006	0.368976	0.114206	0.166323	0.688679	0.772407	0.0638913	0.147573	0.317946	0.375039	0.274827	0.458853	0.25445	0.149499
O60927	PPP1R11	E3 ubiquitin-protein ligase PPP1R11	2	-0.23526	-0.174312	0.158904	-0.178871	-0.124221	0.209603	-0.346534	-0.322346	-0.270064	-0.271079	-0.432799	-0.428342	-0.323825	-0.326166	0.118793	0.148063	-0.131564	-0.10234	-0.161797	-0.159162	0.447801	0.326998	0.424238	0.324131
O60934	NBN	Nibrin	12	-0.441342	-0.450835	-0.211255	-0.318223	-0.334013	-0.0938265	-0.0647518	-0.00855413	-0.0587226	-0.0277271	0.167549	0.204017	0.0385839	0.0682529	0.236497	0.297777	0.3563	0.417534	0.259337	0.293982	-0.0348434	0.0822937	0.260161	0.230494
O60936	NOL3	Nucleolar protein 3	3	-0.306149	-0.145704	-0.119421	-0.332385	-0.178237	-0.151347	0.629534	0.443002	0.805501	0.593767	0.596063	0.3898	0.785054	0.571993	0.887425	0.705975	0.915393	0.733897	0.967784	0.759699	0.187571	-0.0132487	0.216802	0.0171975
O75027	ABCB7	Iron-sulfur clusters transporter ABCB7, mitochondrial	8	-0.014505	-0.636314	0.392426	-0.260166	-0.888272	0.141075	-0.285352	-0.247865	-0.891639	-0.879355	-0.0582547	-0.0404977	-0.249139	-0.238181	0.192742	0.235311	-0.291137	-0.248614	-0.0193202	-0.00338611	0.147205	0.326261	0.437005	1.01965
O75030	MITF	Microphthalmia-associated transcription factor	4	-0.48873	-0.660199	0.129721	-0.474694	-0.652461	0.138067	-0.18852	-0.171896	-0.344467	-0.353046	0.0228682	0.0197619	-0.263369	-0.273274	0.501094	0.522799	0.27992	0.30158	0.29204	0.287111	0.374434	0.648843	0.648525	0.780835
O75044	SRGAP2	SLIT-ROBO Rho GTPase-activating protein 2	14	-0.18863	-0.251551	0.534669	-0.539894	-0.609113	0.177714	-0.0412282	0.0261022	-0.0886276	-0.0464994	0.252335	0.299936	0.132772	0.173573	0.753233	0.825646	0.127111	0.199478	0.504531	0.550309	0.397106	0.504842	0.753373	0.777134
O75054	IGSF3	Immunoglobulin superfamily member 3	9	-0.838152	-0.826924	-0.177703	-0.369643	-0.364712	0.285117	-0.0193029	-0.0320661	0.00744709	-0.0305183	0.42162	0.389127	0.313478	0.274186	0.712309	0.704628	0.798559	0.790833	0.356205	0.32189	0.186897	0.283211	0.690524	0.640136
O75061	DNAJC6	Putative tyrosine-protein phosphatase auxilin	6	-0.470892	-0.565174	0.416828	-0.899497	-1.00008	-0.0174672	0.251533	0.1874	0.172773	0.083438	0.780757	0.696895	0.15391	0.0632492	1.21042	1.15136	0.702135	0.643039	1.1569	1.07121	0.325867	0.940885	0.917794	0.972916
O75063	FAM20B	Glycosaminoglycan xylosylkinase	2	0.229921	0.191171	0.107599	0.24937	0.204323	0.121358	0.108401	0.291685	0.0851723	0.243254	-0.196384	-0.0328296	-0.184753	-0.0279975	0.0572411	0.245608	-0.141811	0.0465101	-0.135104	0.0266275	0.149834	0.126375	-0.0922478	-0.0926574
O75083	WDR1	WD repeat-containing protein 1	11	-0.865411	-0.902158	-0.0872813	-0.740206	-0.78325	0.0322335	0.367169	0.410101	0.345943	0.363674	0.802695	0.825898	0.772774	0.789177	1.21646	1.26448	1.21229	1.26026	1.11324	1.13462	0.309974	0.328067	0.808204	0.805791
O75113	N4BP1	NEDD4-binding protein 1	11	-0.736708	-0.824483	0.225625	-0.635648	-0.72972	0.320995	-0.0438698	-0.0998814	-0.116123	-0.197337	0.206764	0.131023	0.144666	0.0621257	0.989625	0.938696	0.672548	0.621572	0.597643	0.520079	0.67907	0.72934	0.992407	1.04102
O75116	ROCK2	Rho-associated protein kinase 2	44	-0.860144	-0.720703	0.00255984	-0.77846	-0.645315	0.0785542	0.113479	0.120986	0.268443	0.250747	0.555821	0.543598	0.569398	0.550376	1.04735	1.05993	0.953334	0.965876	0.897805	0.883759	0.387733	0.362329	0.892779	0.714177
O75122	CLASP2	CLIP-associating protein 2	17	-0.38798	-0.341576	-0.121079	-0.28059	-0.240483	-0.0193787	0.279308	0.319242	0.341234	0.355966	0.399761	0.419966	0.399178	0.412584	0.617371	0.662388	0.646998	0.691968	0.565763	0.584145	0.113819	0.102574	0.296976	0.211412
O75127	PTCD1	Pentatricopeptide repeat-containing protein 1, mitochondrial	4	-0.483602	-0.840636	-0.060401	-0.463206	-0.826536	-0.0456946	-0.279889	-0.687685	-0.6214	-1.0544	-0.0718904	-0.499416	-0.560972	-0.995296	0.214475	-0.188239	0.183423	-0.219336	0.189182	-0.240166	0.182574	0.659827	0.453276	0.771149
O75128	COBL	Protein cordon-bleu	9	-1.15297	-1.09783	0.0576064	-0.883435	-0.834585	0.321454	-0.415257	-0.270595	-0.344588	-0.225128	0.325516	0.450449	0.229225	0.347359	0.866484	1.01623	0.717425	0.867124	0.474043	0.597153	0.437176	0.521639	1.24065	1.14635
O75131	CPNE3	Copine-3	19	-0.0273392	-0.0473402	0.65505	-0.355688	-0.381986	0.321011	0.065631	0.155656	0.0611521	0.125975	0.298692	0.368987	0.266152	0.329649	0.819182	0.91429	0.0726801	0.167742	0.427184	0.495657	0.416699	0.437411	0.712463	0.693304
O75146	HIP1R	Huntingtin-interacting protein 1-related protein	24	-0.00348246	-0.329559	-0.29354	0.0507276	-0.281646	-0.24502	0.183114	0.110307	-0.12744	-0.225449	0.183004	0.0904671	0.132008	0.032672	-0.0357808	-0.103505	0.166307	0.0985362	0.138252	0.0438927	-0.322576	-0.283408	-0.259983	0.0269328
O75147	OBSL1	Obscurin-like protein 1	8	-0.417615	-0.173784	0.436896	-0.535097	-0.297563	0.313725	-0.358183	-0.350466	-0.0988301	-0.116315	-0.107924	-0.119937	0.0546063	0.0357948	0.567491	0.58029	0.039142	0.0518955	0.182779	0.168943	0.571623	0.397265	0.884586	0.601595
O75150	RNF40	E3 ubiquitin-protein ligase BRE1B	6	-0.754495	-1.12035	-0.00755592	-0.500682	-0.87283	0.240567	-0.213756	-0.125668	-0.564085	-0.501199	0.0977799	0.166138	-0.00582929	0.0557302	0.604346	0.697517	0.52045	0.613574	0.292792	0.359327	0.402775	0.494556	0.777014	1.1037
O75152	ZC3H11A	Zinc finger CCCH domain-containing protein 11A	19	-0.554005	-0.33114	-0.0851352	-0.398479	-0.181911	0.0647009	0.0483709	0.1353	0.286758	0.348485	0.331973	0.399172	0.268034	0.328434	0.588403	0.680415	0.582086	0.674051	0.452715	0.518092	0.152639	0.204749	0.498944	0.236919
O75153	CLUH	Clustered mitochondria protein homolog	37	-0.420972	-0.410605	0.281514	-0.520997	-0.516927	0.175798	0.00253323	0.02148	0.0284225	0.0221669	0.337217	0.336434	0.235444	0.227862	0.776181	0.80021	0.403215	0.427198	0.529396	0.52679	0.335172	0.425118	0.73256	0.683032
O75157	TSC22D2	TSC22 domain family protein 2	2	-0.64822	-0.672449	0.264668	-0.724454	-0.75498	0.182744	0.270965	0.45508	0.262258	0.421172	0.553764	0.71815	0.489736	0.647323	1.25502	1.44421	0.898895	1.08805	1.00128	1.16385	0.59746	0.64966	0.942962	0.928031
O75165	DNAJC13	DnaJ homolog subfamily C member 13	22	0.0754062	0.00154288	0.0457659	-0.0500926	-0.130253	-0.0854231	0.179361	-0.0512579	0.12102	-0.134801	0.107432	-0.142917	0.150282	-0.106865	0.220883	-0.00465359	0.0836644	-0.141918	0.235319	-0.0168525	0.0096597	-0.045019	0.000433884	0.035137
O75170	PPP6R2	Serine/threonine-protein phosphatase 6 regulatory subunit 2	8	-0.539862	-0.375384	0.0400212	-0.508255	-0.350073	0.0659389	0.0178259	0.082503	0.197826	0.237301	0.320399	0.365347	0.255939	0.294088	0.668872	0.738631	0.537398	0.607112	0.531946	0.57507	0.244681	0.297313	0.609958	0.40632
O75175	CNOT3	CCR4-NOT transcription complex subunit 3	5	-0.300605	-0.2796	0.223255	-0.170529	-0.155821	0.347642	0.144784	0.398892	0.181311	0.410217	0.165886	0.400264	0.122166	0.349745	0.739807	0.998997	0.425099	0.684244	0.321178	0.553733	0.47013	0.502022	0.553935	0.49377
O75179	ANKRD17	Ankyrin repeat domain-containing protein 17	23	-0.288193	-0.305669	0.318031	-0.304916	-0.328689	0.295618	-0.100066	-0.10515	-0.102019	-0.132305	0.135858	0.111044	0.100868	0.0692551	0.577321	0.577319	0.167837	0.16779	0.210716	0.184079	0.337672	0.360834	0.636299	0.614614
O75190	DNAJB6	DnaJ homolog subfamily B member 6	3	0.2001	0.105129	0.252802	0.151464	0.0501965	0.198477	-0.331555	-0.258038	-0.411004	-0.362689	-0.48579	-0.432002	-0.506593	-0.459605	-0.20769	-0.129091	-0.551945	-0.473392	-0.477154	-0.425189	0.174308	0.183284	0.0827771	0.138588
O75223	GGCT	Gamma-glutamylcyclotransferase	6	-0.113708	-0.3695	0.608735	-0.454379	-0.716468	0.262374	-0.407371	-0.457459	-0.647641	-0.722931	-0.132919	-0.202737	-0.188418	-0.265035	0.386234	0.341229	-0.313953	-0.359005	0.0528733	-0.0187674	0.415362	0.459033	0.752518	0.969149
O75251	NDUFS7	NADH dehydrogenase [ubiquinone] iron-sulfur protein 7, mitochondrial	3	0.471563	0.299802	0.236355	0.139216	-0.0388418	-0.101682	0.224236	0.316893	0.0679971	0.135452	-0.0251754	0.047752	-1.15313	-1.087	0.0601901	0.157929	-0.267617	-0.169924	0.0908852	0.16199	-0.0184259	1.0977	-0.205134	-0.0725332
O75306	NDUFS2	NADH dehydrogenase [ubiquinone] iron-sulfur protein 2, mitochondrial	2	-0.0929354	-0.217309	-0.11711	0.0987233	-0.0319474	0.0688581	-0.146887	0.055172	-0.255739	-0.078882	-0.421696	-0.239366	-0.598776	-0.423245	-0.0998999	0.107242	-0.0742419	0.132854	-0.239745	-0.0592385	0.218004	0.383256	0.00589917	0.0911127
O75312	ZPR1	Zinc finger protein ZPR1	7	-0.403476	-0.663492	0.0796976	-0.426423	-0.692735	0.0510611	0.248842	0.210057	0.00434816	-0.0596389	0.381334	0.32282	0.373553	0.308239	0.803178	0.769475	0.632028	0.598279	0.68113	0.620792	0.318052	0.314005	0.513248	0.734103
O75330	HMMR	Hyaluronan mediated motility receptor	15	-0.870901	-0.426587	0.136184	-0.678712	-0.240696	0.322682	-0.416897	-0.574397	0.0429382	-0.139763	0.175903	-0.00132563	0.209126	0.0250982	0.66135	0.508933	0.433713	0.28125	0.26768	0.0886284	0.381655	0.336604	1.03716	0.553685
O75340	PDCD6	Programmed cell death protein 6	9	-0.113934	-0.144243	-0.114507	-0.0336169	-0.070223	-0.0398806	0.454862	0.498069	0.440075	0.45808	0.388577	0.412054	0.398626	0.415303	0.525451	0.57374	0.548506	0.596749	0.494345	0.515999	0.0330824	0.0112059	0.0295008	0.0206496
O75347	TBCA	Tubulin-specific chaperone A	4	-0.664381	-0.857727	0.36991	-0.721984	-0.921627	0.306617	0.077774	0.15948	-0.100049	-0.0435459	0.451741	0.513716	0.0856763	0.140853	1.18323	1.27002	0.721865	0.808607	0.805624	0.865777	0.627696	0.981931	1.06437	1.21855
O75348	ATP6V1G1	V-type proton ATPase subunit G 1	3	-0.594044	-0.756035	0.326213	-0.696707	-0.864996	0.217859	-0.00475537	0.0199294	-0.151225	-0.151743	0.28706	0.292015	0.2263	0.224456	0.986664	1.01643	0.568998	0.598719	0.697817	0.70095	0.595812	0.644745	0.950331	1.07316
O75351	VPS4B	Vacuolar protein sorting-associated protein 4B	8	-0.421662	-0.328997	-0.0158171	-0.369409	-0.283041	0.030746	0.170194	0.172319	0.278382	0.255305	0.302893	0.285288	0.246205	0.221801	0.647202	0.65441	0.571567	0.578728	0.545469	0.526041	0.240518	0.285378	0.43592	0.304094
O75362	ZNF217	Zinc finger protein 217	3	0.147514	0.143185	0.593345	-0.198062	-0.208688	0.242078	-0.0705386	-0.0970451	-0.0593455	-0.111054	-0.149903	-0.19614	-0.167114	-0.220149	0.446454	0.42503	-0.238343	-0.259813	0.133389	0.0853294	0.492566	0.497948	0.475905	0.441073
O75367	MACROH2A1	Core histone macro-H2A.1	4	-0.235771	-0.162761	-0.533762	-0.102888	-0.0361745	-0.406568	-0.0364323	0.0366817	0.0520999	0.100012	-0.00447359	0.0489107	0.0321017	0.078687	-0.263261	-0.185064	0.179049	0.257199	0.0723208	0.123882	-0.362578	-0.410982	-0.267916	-0.380087
O75369	FLNB	Filamin-B	116	-0.739026	-0.601111	0.334104	-0.811765	-0.680146	0.255675	-0.298541	-0.265276	-0.145103	-0.137041	0.420241	0.433776	0.394753	0.401489	0.845752	0.884099	0.420195	0.458496	0.519089	0.530801	0.321719	0.335379	1.1032	0.926129
O75376	NCOR1	Nuclear receptor corepressor 1	8	-0.678543	-0.640047	0.0366632	-0.50717	-0.47497	0.202347	-0.234367	-0.157066	-0.180348	-0.12825	0.134172	0.191743	-0.0871681	-0.036396	0.552002	0.634385	0.423886	0.506223	0.278668	0.334416	0.314039	0.52355	0.745281	0.667624
O75381	PEX14	Peroxisomal membrane protein PEX14	11	-0.0167039	-0.0226197	0.36494	-0.20199	-0.214203	0.173963	1.021	1.1941	1.03061	1.17851	0.764908	0.918278	0.67838	0.824951	1.47381	1.65199	1.01741	1.19555	1.22886	1.3804	0.605107	0.679807	0.411718	0.378473
O75391	SPAG7	Sperm-associated antigen 7	2	-0.595291	-0.786125	0.334932	-0.578112	-0.775242	0.346422	0.317581	-0.101993	0.142269	-0.302507	0.365986	-0.0733182	0.460237	0.0141348	1.31897	0.904475	0.892582	0.478044	0.901558	0.460431	0.84919	0.743109	0.960298	1.11197
O75396	SEC22B	Vesicle-trafficking protein SEC22b	11	0.0479729	-0.0474388	0.0259014	0.140491	0.0387828	0.11273	0.0701946	0.0627926	-0.00969496	-0.0422992	-0.0554244	-0.0825561	-0.0764846	-0.110415	0.119285	0.116966	0.00193159	-0.000434041	-0.0644315	-0.093386	0.0709185	0.0801504	0.00800276	0.0642542
O75400	PRPF40A	Pre-mRNA-processing factor 40 homolog A	13	0.183829	0.271806	0.472001	-0.0464074	0.0352726	0.236074	0.164278	-0.0304278	0.267777	0.047869	0.169216	-0.0452187	0.262749	0.0415146	0.523612	0.333988	-0.0398419	-0.229511	0.21655	0.000292464	0.250604	0.145243	0.318246	0.191109
O75410	TACC1	Transforming acidic coiled-coil-containing protein 1	6	-0.292008	-0.350664	0.606212	-0.530728	-0.595681	0.361802	0.129869	-0.00520707	0.0867349	-0.0735432	0.178575	0.0237696	0.11201	-0.0495947	1.09925	0.969258	0.401587	0.271548	0.666462	0.509834	0.816885	0.871622	0.928295	0.94779
O75420	GIGYF1	GRB10-interacting GYF protein 1	6	-0.17824	-0.289576	0.202958	-0.195303	-0.312936	0.180205	-0.285759	-0.370222	-0.381572	-0.491238	-0.230926	-0.335119	-0.177066	-0.288058	0.166602	0.0872212	-0.127809	-0.207235	-0.0845899	-0.190605	0.293737	0.228049	0.411272	0.483448
O75427	LRCH4	Leucine-rich repeat and calponin homology domain-containing protein 4	2	-0.098111	-0.219405	0.0679141	-0.0962841	-0.223876	0.0640507	0.29515	-0.0438772	0.189377	-0.174852	0.104478	-0.254279	0.222348	-0.143208	0.532337	0.198393	0.372971	0.03898	0.397299	0.0367197	0.324068	0.19437	0.196099	0.278234
O75431	MTX2	Metaxin-2	2	0.732685	0.477962	0.606536	0.33189	0.0708699	0.200052	0.270003	0.194055	0.0308022	-0.0703488	-0.168484	-0.264162	-0.0172065	-0.119684	0.215017	0.144151	-0.482972	-0.553884	-0.0560214	-0.153523	0.27971	0.116604	-0.0960742	0.119489
O75436	VPS26A	Vacuolar protein sorting-associated protein 26A	7	-0.519964	-0.603712	-0.218746	-0.306508	-0.396553	-0.0109805	0.491682	0.596345	0.423456	0.502917	0.569447	0.65438	0.424131	0.502265	0.864062	0.973808	0.991356	1.10106	0.804056	0.887166	0.190824	0.324312	0.331292	0.37588
O75439	PMPCB	Mitochondrial-processing peptidase subunit beta	9	-0.644494	-0.497274	-0.455508	-0.55644	-0.415517	-0.373144	0.140336	0.194236	0.303078	0.331775	0.502193	0.536363	0.473161	0.500532	0.400485	0.459467	0.76454	0.823476	0.702641	0.734989	-0.205499	-0.188295	0.21906	0.0326808
O75448	MED24	Mediator of RNA polymerase II transcription subunit 24	2	-0.111143	-0.0819645	-0.158157	-0.0964437	-0.0735621	-0.149148	-0.081586	-0.0480639	-0.0368853	-0.0285655	0.0232653	0.0370577	0.0109217	0.0179151	-0.0574379	-0.0188335	0.00926698	0.0478254	0.0207231	0.0326926	-0.184495	-0.183979	-0.0169401	-0.0852788
O75449	KATNA1	Katanin p60 ATPase-containing subunit A1	3	-0.204071	0.00473628	-0.0571446	0.124889	0.327399	0.266125	-0.598139	-0.665015	-0.37381	-0.465888	-0.933909	-1.02052	-0.485999	-0.579404	-0.38005	-0.441844	-0.414358	-0.476198	-0.717162	-0.805591	0.450067	-0.00967109	0.177	-0.0709668
O75475	PSIP1	PC4 and SFRS1-interacting protein	9	-0.692994	-0.456045	-0.210223	-0.631068	-0.400417	-0.153988	0.0202691	0.0890544	0.27274	0.316323	0.332157	0.381212	0.326434	0.368691	0.574202	0.648069	0.692973	0.766794	0.657203	0.704436	0.138254	0.132148	0.512844	0.236736
O75477	ERLIN1	Erlin-1	3	0.162265	0.0863856	-0.188806	0.170056	0.0878797	-0.186706	-0.0715746	-0.0751909	-0.131932	-0.16075	-0.11338	-0.136726	-0.0740881	-0.104233	-0.351483	-0.350017	-0.25413	-0.252709	-0.235765	-0.260934	-0.341895	-0.393015	-0.320997	-0.284278
O75489	NDUFS3	NADH dehydrogenase [ubiquinone] iron-sulfur protein 3, mitochondrial	2	0.393067	-0.157361	0.141022	0.0316537	-0.525071	-0.226081	0.0844901	-0.291948	-0.450415	-0.852055	-0.0560441	-0.452211	-0.0616579	-0.464624	-0.0963923	-0.467748	-0.328866	-0.700268	0.0587019	-0.339288	-0.14414	-0.150354	-0.221971	0.289297
O75494	SRSF10	Serine/arginine-rich splicing factor 10	3	0.289107	-0.0773003	0.102257	-0.0756731	-0.448377	-0.268213	-0.297847	-0.124834	-0.648732	-0.500921	-0.593097	-0.439814	-0.616439	-0.469955	-0.413534	-0.235439	-0.607244	-0.429194	-0.216308	-0.0648481	0.0757707	0.0872851	-0.156776	0.170471
O75496	GMNN	Geminin	3	-1.26422	-1.13194	-0.492084	-0.796348	-0.670367	-0.0299057	-0.175655	-0.0196409	-0.0278553	0.102957	0.442455	0.578739	0.315746	0.445232	0.66764	0.828737	1.06827	1.22932	0.626559	0.76102	0.121394	0.236274	0.802207	0.630769
O75521	ECI2	Enoyl-CoA delta isomerase 2	13	0.084567	0.130589	-0.0968937	0.164455	0.20418	-0.022696	-0.0210349	0.0756066	0.0405095	0.111949	-0.182272	-0.10536	-0.141286	-0.0711733	-0.131333	-0.0296094	-0.125892	-0.0242141	-0.179624	-0.104535	-0.0528527	-0.105667	-0.151387	-0.236569
O75530	EED	Polycomb protein EED	2	-0.104641	-0.279121	0.374348	-0.273648	-0.454425	0.19965	-0.413045	-0.269156	-0.572003	-0.453317	-0.26091	-0.136751	-0.431311	-0.313951	0.137106	0.286077	-0.328694	-0.179769	-0.133532	-0.0111956	0.294224	0.452797	0.509063	0.644383
O75533	SF3B1	Splicing factor 3B subunit 1	40	-0.0435768	0.0491679	-0.154038	-0.0204066	0.0660411	-0.136558	-0.0300414	0.107527	0.0782255	0.190591	-0.0391235	0.0787147	-0.0567221	0.0543173	-0.0693399	0.0733104	-0.00675466	0.13585	-0.00376937	0.112246	-0.134008	-0.128238	-0.0803867	-0.212292
O75534	CSDE1	Cold shock domain-containing protein E1	37	-0.701513	-0.813392	0.233352	-0.699442	-0.817618	0.229734	0.276223	0.276966	0.179866	0.155406	0.650244	0.631257	0.549469	0.523683	1.28225	1.28808	0.957446	0.963225	0.98153	0.96072	0.528216	0.617162	0.96494	1.03766
O75569	PRKRA	Interferon-inducible double-stranded RNA-dependent protein kinase activator A	5	-0.305169	-0.217803	0.13319	-0.331079	-0.25001	0.10159	-0.193141	-0.192292	-0.0902528	-0.114606	0.0225428	0.00366245	-0.0893858	-0.115065	0.31638	0.322312	0.091738	0.0976237	0.143803	0.1231	0.190046	0.290147	0.468433	0.341907
O75592	MYCBP2	E3 ubiquitin-protein ligase MYCBP2	8	0.105135	0.0381548	0.462296	-0.00404563	-0.0773223	0.347426	-0.227075	-0.0476449	-0.278533	-0.124305	-0.375284	-0.215584	-0.336575	-0.183673	0.201249	0.385761	-0.3525	-0.168033	-0.217164	-0.0592864	0.472742	0.422204	0.387236	0.415055
O75600	GCAT	2-amino-3-ketobutyrate coenzyme A ligase, mitochondrial	2	0.12563	-0.0862482	-0.137117	0.174054	-0.0441208	-0.094383	-0.119277	-0.296052	-0.315633	-0.51761	-0.407882	-0.604386	-0.330774	-0.534077	-0.310862	-0.482554	-0.265197	-0.436936	-0.287466	-0.485793	-0.00677172	-0.0957079	-0.232673	-0.059955
O75607	NPM3	Nucleoplasmin-3	2	0.0354534	-0.325078	0.504546	-0.255811	-0.62264	0.207591	0.523445	0.219004	0.178436	-0.151208	0.191919	-0.132252	0.44044	0.109469	1.0637	0.764341	0.467702	0.168296	0.785122	0.459128	0.767989	0.50764	0.499167	0.820538
O75608	LYPLA1	Acyl-protein thioesterase 1	3	0.803374	0.680429	0.904185	0.250158	0.120916	0.345279	-0.74355	-0.72659	-0.850973	-0.859215	-0.699269	-0.702038	-0.772243	-0.781812	-0.571577	-0.549535	-1.56721	-1.54522	-0.987843	-0.992435	0.0239004	0.0850463	0.130885	0.21467
O75616	ERAL1	GTPase Era, mitochondrial	2	0.25832	-0.107979	0.187061	0.400096	0.0275003	0.323148	-0.416593	-0.188035	-0.76737	-0.564014	-0.569671	-0.360842	-0.748109	-0.546079	-0.41669	-0.183048	-0.695203	-0.461608	-0.810824	-0.603818	0.0491899	0.2158	-0.0411843	0.285954
O75638	CTAG2	Cancer/testis antigen 2	3	0.658281	0.170602	0.776302	0.144415	-0.349561	0.256745	0.00842914	-0.230648	-0.463727	-0.728006	-0.279437	-0.538244	0.0631805	-0.202425	0.197612	-0.0363823	-0.670142	-0.904182	-0.13012	-0.39075	0.373258	0.018812	0.148095	0.596613
O75643	SNRNP200	U5 small nuclear ribonucleoprotein 200 kDa helicase	35	-0.035279	0.149626	0.107913	-0.330978	-0.15237	-0.193477	-0.011588	0.00694389	0.188839	0.182169	0.112169	0.110971	0.127622	0.119626	0.202766	0.22638	0.00340093	0.0269691	0.325255	0.322235	-0.0131945	-0.0404761	0.173266	-0.0507995
O75648	TRMU	Mitochondrial tRNA-specific 2-thiouridylase 1	3	-0.416489	-0.449782	-0.0042134	-0.35015	-0.38974	0.0564357	-0.0717596	0.0763243	-0.0895299	0.0333518	0.246592	0.374946	0.307068	0.428624	0.411679	0.564845	0.32444	0.47756	0.284256	0.410787	0.0612956	-0.0110092	0.44235	0.436482
O75663	TIPRL	TIP41-like protein	4	-0.704796	-0.743809	-0.210896	-0.4101	-0.45541	0.0781106	0.313657	0.180825	0.290166	0.132132	0.740326	0.587765	0.696377	0.537017	0.87872	0.75097	0.998163	0.870368	0.729622	0.575238	0.0346024	0.0667228	0.523975	0.523828
O75674	TOM1L1	TOM1-like protein 1	2	-0.666779	-1.38305	0.300136	-0.292289	-1.01485	0.668935	0.148495	0.230441	-0.55225	-0.495506	-0.221432	-0.159216	-0.350575	-0.295158	1.18657	1.2736	0.794983	0.881965	0.44665	0.507043	1.30421	1.42153	0.996989	1.6741
O75676	RPS6KA4	Ribosomal protein S6 kinase alpha-4	2	-0.389928	-0.0631706	-0.0618412	-0.197036	0.123424	0.125361	-0.611651	-0.479042	-0.269372	-0.161965	-0.32403	-0.211151	-0.477653	-0.371572	-0.212402	-0.0747103	-0.242013	-0.104368	-0.40875	-0.297693	0.00783702	0.149631	0.358161	-0.00775657
O75683	SURF6	Surfeit locus protein 6	9	0.167735	-0.274585	-0.655471	0.20189	-0.246727	-0.627007	-0.385009	-0.42051	-0.811807	-0.87251	-0.780189	-0.83542	-0.584159	-0.646189	-1.13705	-1.16747	-0.573034	-0.603499	-0.581033	-0.638087	-0.460655	-0.668513	-0.793132	-0.389972
O75688	PPM1B	Protein phosphatase 1B	5	-0.0694169	-0.31923	0.0995518	-0.0801031	-0.336213	0.0831755	0.108944	0.0934463	-0.125347	-0.166047	0.154368	0.11914	0.157298	0.115271	0.349075	0.33866	0.158071	0.147609	0.194913	0.157862	0.0909162	0.0761581	0.199043	0.409696
O75691	UTP20	Small subunit processome component 20 homolog	19	0.175464	0.182822	-0.114657	0.244958	0.246019	-0.0508536	-0.0137888	-0.0798048	0.00909075	-0.0821276	-0.126032	-0.211778	-0.0104208	-0.102966	-0.232748	-0.293682	-0.209543	-0.270523	-0.252882	-0.34045	-0.210507	-0.337947	-0.260047	-0.306565
O75694	NUP155	Nuclear pore complex protein Nup155	21	-0.141286	-0.19499	0.0896914	-0.228279	-0.28828	-0.00299207	0.0122082	-0.0985773	-0.025974	-0.161962	0.11087	-0.0196449	0.164688	0.027374	0.314348	0.208644	0.133204	0.0274545	0.246352	0.114014	0.0996858	0.0340397	0.261051	0.275595
O75695	RP2	Protein XRP2	2	0.40064	0.149023	0.828344	0.0723779	-0.185537	0.494391	-1.0941	-0.742931	-1.33019	-1.00423	-0.811433	-0.479995	-1.08758	-0.762946	-0.595233	-0.238983	-1.51503	-1.15883	-1.16061	-0.830996	0.112409	0.376732	0.457778	0.670235
O75717	WDHD1	WD repeat and HMG-box DNA-binding protein 1	2	-0.621235	-0.837731	0.234986	-0.582718	-0.80551	0.267813	0.0888796	-0.0257009	-0.112093	-0.251876	0.381736	0.247426	0.446046	0.304937	1.01626	0.906765	0.689825	0.580281	0.677463	0.54133	0.530735	0.454598	0.886295	1.06363
O75718	CRTAP	Cartilage-associated protein	7	-0.0284304	-0.144611	0.0941262	-0.0535123	-0.17599	0.0633541	0.155733	0.25221	0.0550745	0.12635	0.135661	0.212409	0.0864839	0.156433	0.349452	0.451011	0.163873	0.265387	0.215111	0.290035	0.109999	0.147348	0.152631	0.229651
O75746	SLC25A12	Calcium-binding mitochondrial carrier protein Aralar1	5	-0.0278086	0.14081	0.0867453	0.0907679	0.253089	0.199632	-0.423587	-0.418675	-0.239447	-0.259737	-1.30423	-1.31905	-0.693584	-0.7152	-0.237871	-0.227877	-0.416069	-0.406121	-0.50849	-0.525131	0.962568	0.340093	0.144628	-0.0631503
O75781	PALM	Paralemmin-1	4	-1.40389	-1.45005	0.249368	-1.09957	-1.15203	0.547991	-1.08006	-0.85759	-1.11069	-0.91343	-0.0363225	0.166413	-0.126666	0.0692708	0.644363	0.87191	0.303542	0.531044	0.0253848	0.226298	0.576894	0.655409	1.68333	1.69033
O75792	RNASEH2A	Ribonuclease H2 subunit A	2	0.408612	-0.101732	0.474212	0.104283	-0.412358	0.164192	-0.0840253	-0.621174	-0.578847	-1.1412	-0.549004	-1.10588	-0.46127	-1.02495	0.0527364	-0.47933	-0.512928	-1.04504	-0.182443	-0.741144	0.497949	0.398387	0.0956735	0.566857
O75808	CAPN15	Calpain-15	2	-0.432826	-0.468288	-0.1954	-0.39104	-0.432798	-0.159304	-0.29073	-0.118536	-0.310669	-0.163677	-0.667887	-0.515423	-0.186241	-0.0405754	0.0178585	0.195135	0.121806	0.299037	0.106175	0.256817	0.581954	0.0884797	0.2675	0.263802
O75815	BCAR3	Breast cancer anti-estrogen resistance protein 3	25	-0.260289	-0.216545	0.21655	-0.253083	-0.215635	0.218066	-0.107789	-0.0379223	-0.0485219	-0.00385779	0.0649502	0.115087	0.0613552	0.104693	0.440213	0.515162	0.13221	0.207113	0.15116	0.199474	0.271471	0.263238	0.506913	0.424009
O75821	EIF3G	Eukaryotic translation initiation factor 3 subunit G	22	-0.469428	-0.420811	-0.0835676	-0.448179	-0.405859	-0.0680091	0.38436	0.682324	0.448499	0.721261	0.504709	0.782944	0.344528	0.615964	0.841382	1.14443	0.833498	1.1365	0.838404	1.11482	0.232882	0.381235	0.415935	0.328158
O75822	EIF3J	Eukaryotic translation initiation factor 3 subunit J	17	-0.803535	-0.817527	0.0967295	-0.732654	-0.752943	0.161921	0.36481	0.44401	0.36634	0.420338	0.672504	0.731975	0.624758	0.67743	1.33624	1.42052	1.14806	1.23229	1.10333	1.16098	0.559941	0.595859	0.930339	0.905171
O75828	CBR3	Carbonyl reductase [NADPH] 3	5	-0.469622	-0.37905	0.218699	-0.603849	-0.519574	0.0787816	0.0215919	0.138027	0.127686	0.218919	0.370612	0.467317	0.274481	0.364387	0.781075	0.902593	0.470924	0.592395	0.631307	0.726189	0.306672	0.390975	0.718395	0.588663
O75832	PSMD10	26S proteasome non-ATPase regulatory subunit 10	10	-0.554736	-0.690609	-0.10903	-0.454075	-0.596246	-0.0140598	0.258271	0.314404	0.137919	0.168851	0.547182	0.583586	0.485586	0.515191	0.775139	0.836355	0.792716	0.853887	0.718211	0.752793	0.124166	0.173933	0.47578	0.572493
O75844	ZMPSTE24	CAAX prenyl protease 1 homolog	5	-0.358546	-0.345923	0.140164	-0.209572	-0.203245	0.283448	0.501987	0.325544	0.530133	0.328488	0.546146	0.349973	0.580911	0.37794	1.07186	0.900499	0.840243	0.668837	0.717425	0.519429	0.421922	0.375329	0.528784	0.477001
O75874	IDH1	Isocitrate dehydrogenase [NADP] cytoplasmic	16	-0.0660606	-0.189218	0.626772	-0.345324	-0.474778	0.341818	-0.360217	-0.3655	-0.467853	-0.498338	0.0195237	-0.00548953	-0.0567459	-0.0885581	0.403778	0.403577	-0.314446	-0.314693	-0.00902787	-0.0358639	0.280463	0.344904	0.722907	0.806904
O75879	GATB	Glutamyl-tRNA(Gln) amidotransferase subunit B, mitochondrial	2	-1.63925	-0.174266	-0.150797	-1.46386	-0.0051721	0.0189036	-0.988195	-0.90203	0.492313	0.553275	0.358762	0.425197	0.414019	0.473654	0.571423	0.662669	0.630767	0.721968	0.481532	0.546143	0.108869	0.041784	1.51853	0.0143829
O75880	SCO1	Protein SCO1 homolog, mitochondrial	2	-0.43537	-0.0801556	-0.284577	0.0730831	0.422001	0.218186	0.991783	1.25847	1.36252	1.604	0.696329	0.943286	0.57396	0.814118	1.21374	1.48551	1.40686	1.67859	0.924565	1.1697	0.413617	0.524159	0.180867	-0.213508
O75886	STAM2	Signal transducing adapter molecule 2	7	-0.085777	-0.253458	0.433138	-0.167724	-0.341702	0.345501	-0.0355663	-0.0781145	-0.187725	-0.255475	0.169646	0.107368	0.216592	0.147515	0.554511	0.517045	0.0299207	-0.00759128	0.138023	0.0739223	0.281074	0.222299	0.548989	0.677509
O75909	CCNK	Cyclin-K	2	-0.246962	-0.386278	-0.184534	-0.285585	-0.431197	-0.228848	0.0280347	0.0992632	-0.0957588	-0.0497326	-0.0166584	0.0348403	-0.14752	-0.10282	0.161625	0.237935	0.254707	0.330971	0.319485	0.369161	0.0744916	0.193525	0.0925017	0.192657
O75915	ARL6IP5	PRA1 family protein 3	5	0.127875	-0.052138	0.189643	0.0901346	-0.0961755	0.146212	0.0343151	0.0842841	-0.130176	-0.105409	-0.140127	-0.109888	-0.08345	-0.0600096	0.167245	0.222296	-0.11385	-0.0588447	-0.0499541	-0.0215376	0.203581	0.135075	0.0918417	0.232695
O75935	DCTN3	Dynactin subunit 3	8	-0.441561	-0.493175	0.111983	-0.411898	-0.469809	0.135956	0.124305	0.202355	0.0882131	0.14106	0.317654	0.375974	0.232818	0.284339	0.749011	0.832143	0.545576	0.628662	0.542068	0.598565	0.327566	0.400574	0.583618	0.596072
O75937	DNAJC8	DnaJ homolog subfamily C member 8	4	-0.276401	-0.324149	0.201833	-0.580958	-0.635002	-0.108414	0.180953	0.258139	0.148728	0.200711	0.465632	0.523088	0.361905	0.412562	0.73035	0.812618	0.437064	0.519286	0.767776	0.82341	0.160927	0.252825	0.508309	0.516896
O75940	SMNDC1	Survival of motor neuron-related-splicing factor 30	2	-0.189474	-0.453192	0.480814	-0.422123	-0.692137	0.242475	-0.146188	-0.138612	-0.394383	-0.41201	-0.0335914	-0.0457453	0.0590102	0.0400574	0.595263	0.607921	0.0229966	0.0356088	0.2818	0.267824	0.525063	0.420633	0.700362	0.92492
O75947	ATP5PD	ATP synthase subunit d, mitochondrial	2	-0.541815	-0.559224	-0.0831209	-0.331179	-0.354885	0.121825	0.258695	0.220458	0.256808	0.193368	0.425547	0.36758	0.508427	0.44366	0.788551	0.755396	0.78022	0.747018	0.59574	0.535949	0.259213	0.164505	0.488768	0.467017
O75955	FLOT1	Flotillin-1	8	-0.032651	-0.0315191	-0.33256	0.205584	0.200419	-0.100016	0.0948818	-0.047957	0.111536	-0.0565053	-0.0253812	-0.18795	0.0860837	-0.0832838	-0.133865	-0.271622	0.107243	-0.0305597	-0.104837	-0.269228	-0.212276	-0.335569	-0.269835	-0.310127
O75962	TRIO	Triple functional domain protein	10	-0.158526	-0.0813953	0.35625	-0.186714	-0.11588	0.322372	-0.245798	-0.275535	-0.153145	-0.208084	-0.111298	-0.160765	-0.332552	-0.388818	0.340141	0.315486	-0.107562	-0.132263	-0.0532186	-0.104508	0.347647	0.557073	0.54485	0.428559
O75964	ATP5MG	ATP synthase subunit g, mitochondrial	5	-0.0619948	0.0999079	0.0219872	-0.0768849	0.0787208	0.00140688	-0.210412	-0.0934159	-0.0329869	0.0588067	-0.239466	-0.1422	-0.263505	-0.173038	-0.0552674	0.0668108	-0.168707	-0.0466748	-0.127661	-0.0322181	0.0804076	0.0926181	0.114056	-0.0870067
O75970	MPDZ	Multiple PDZ domain protein	9	-0.626567	-0.520277	0.223081	-0.516046	-0.416052	0.327912	-0.19378	-0.110744	-0.0719675	-0.0141343	0.147789	0.211094	0.0511239	0.107631	0.727031	0.815148	0.412497	0.500569	0.328131	0.389614	0.47545	0.560287	0.879722	0.734272
O75976	CPD	Carboxypeptidase D	8	0.375022	0.361705	0.665238	0.094083	0.0744693	0.378609	0.170893	-0.0942937	0.173098	-0.117291	0.134771	-0.150146	0.0980444	-0.193671	0.532271	0.272167	-0.224419	-0.48457	0.0826753	-0.204064	0.293709	0.318607	0.32029	0.294447
O76003	GLRX3	Glutaredoxin-3	12	-0.30523	-0.549107	0.569961	-0.48848	-0.738654	0.381021	-0.0287236	0.104718	-0.257078	-0.148839	0.204525	0.318237	0.172112	0.279025	0.91763	1.05615	0.256216	0.394695	0.465622	0.577511	0.609313	0.629899	0.905265	1.10998
O76021	RSL1D1	Ribosomal L1 domain-containing protein 1	31	0.219556	0.169852	-0.0928015	0.228347	0.172346	-0.0897	-0.243792	-0.0434888	-0.277974	-0.102873	-0.354203	-0.17363	-0.325074	-0.151299	-0.484987	-0.279601	-0.483638	-0.278298	-0.466274	-0.287523	-0.234575	-0.275533	-0.282283	-0.271739
O76024	WFS1	Wolframin	8	-0.311688	-0.326172	-0.101637	-0.214473	-0.235255	-0.0101123	0.128225	0.104911	0.129262	0.0807458	0.149864	0.10682	-0.198067	-0.24791	0.409439	0.391207	0.419623	0.401345	0.348564	0.303697	0.155783	0.491886	0.240125	0.21545
O76031	CLPX	ATP-dependent Clp protease ATP-binding subunit clpX-like, mitochondrial	13	0.239529	0.426622	0.28139	0.178769	0.359565	0.214939	-0.484983	-0.351329	-0.282367	-0.173916	-0.493375	-0.379451	-0.537506	-0.430381	-0.371959	-0.233223	-0.744801	-0.606111	-0.657886	-0.545784	0.0176241	0.0499275	0.071935	-0.154318
O76070	SNCG	Gamma-synuclein	10	-1.06144	-1.22504	-0.0193384	-1.01203	-1.18193	0.024381	0.0999283	0.242275	-0.0481572	0.0689869	0.471094	0.59371	0.364289	0.480107	1.21319	1.36062	1.14107	1.28846	1.11782	1.23861	0.638303	0.733279	1.07217	1.19662
O76071	CIAO1	Probable cytosolic iron-sulfur protein assembly protein CIAO1	3	-0.578543	-0.627878	0.34896	-0.785272	-0.840904	0.136541	0.0815386	0.0203062	0.0477256	-0.0387091	0.223454	0.142492	0.36881	0.281049	1.0802	1.02405	0.639792	0.583596	0.872676	0.789891	0.752958	0.595775	0.957577	0.967752
O76080	ZFAND5	AN1-type zinc finger protein 5	2	-0.10661	-0.200943	0.0342779	-0.260087	-0.360717	-0.124889	-0.261484	-0.273274	-0.340295	-0.377287	-0.151632	-0.183151	0.189151	0.150833	-0.0494341	-0.0561414	-0.175164	-0.181918	0.0044682	-0.0288739	-0.00159364	-0.354205	0.170962	0.226134
O76094	SRP72	Signal recognition particle subunit SRP72	24	-0.461558	-0.355566	-0.119183	-0.482198	-0.382503	-0.145513	0.358039	0.389177	0.479553	0.485488	0.5515	0.562909	0.43911	0.443719	0.771576	0.807797	0.799307	0.835481	0.846102	0.855687	0.116285	0.216847	0.37245	0.227298
O94761	RECQL4	ATP-dependent DNA helicase Q4	6	-0.533771	-0.297382	-0.291533	-0.564989	-0.334897	-0.328441	-0.57429	-0.493638	-0.322378	-0.266928	-0.267338	-0.206416	-0.19882	-0.144697	-0.260889	-0.175155	-0.0608084	0.02488	-0.00343508	0.0556644	-0.0973424	-0.177688	0.272313	-0.00323719
O94762	RECQL5	ATP-dependent DNA helicase Q5	3	-0.331017	-0.29622	0.0684142	-0.135434	-0.106935	0.258306	-0.229289	-0.31576	-0.17897	-0.290643	0.0498827	-0.0563175	-0.552249	-0.665248	0.241304	0.159916	0.0814375	3.34074e-06	-0.0879895	-0.196013	0.08763	0.677933	0.429505	0.355548
O94763	URI1	Unconventional prefoldin RPB5 interactor 1	8	-0.463966	-0.422065	0.302227	-0.568036	-0.532432	0.192468	-0.00574453	-0.226759	0.0516783	-0.194539	0.276054	0.0353092	0.351945	0.104401	0.831611	0.615679	0.437931	0.221953	0.568156	0.325589	0.451766	0.364047	0.796268	0.715207
O94776	MTA2	Metastasis-associated protein MTA2	18	-0.201068	-0.15894	-0.364655	-0.123631	-0.0877997	-0.292908	0.0068888	0.0136209	0.064539	0.0460688	0.0840719	0.0710742	0.0379928	0.0181962	-0.0855359	-0.0737215	0.187666	0.199435	0.136385	0.121565	-0.273399	-0.239148	-0.133513	-0.214801
O94782	USP1	Ubiquitin carboxyl-terminal hydrolase 1	3	-0.0588572	-0.253087	0.165574	0.0288545	-0.171672	0.247596	-0.355785	-0.443662	-0.534493	-0.647572	-0.514971	-0.622577	-0.574756	-0.689161	-0.0601907	-0.142985	-0.317218	-0.400058	-0.378774	-0.488203	0.350988	0.398945	0.254506	0.409576
O94804	STK10	Serine/threonine-protein kinase 10	14	-0.648356	-1.11898	0.207499	-0.539678	-1.0166	0.310487	-0.353759	-0.187495	-0.80886	-0.667798	0.0416691	0.188203	0.0281112	0.167847	0.573258	0.744604	0.274307	0.445607	0.191784	0.336496	0.427798	0.429527	0.885929	1.31739
O94808	GFPT2	Glutamine--fructose-6-phosphate aminotransferase [isomerizing] 2	6	0.122408	0.0370548	0.432627	-0.237093	-0.328744	0.0674355	0.0682499	-0.0141524	-0.00158165	-0.109186	0.0691634	-0.0329685	0.0979834	-0.0109475	0.449631	0.372311	-0.0744487	-0.151815	0.311208	0.207253	0.276676	0.236028	0.340293	0.386486
O94811	TPPP	Tubulin polymerization-promoting protein	4	0.690527	0.576439	1.24143	-0.294655	-0.415041	0.250554	-0.250097	-0.151354	-0.348664	-0.275123	-0.10472	-0.0257068	-0.100032	-0.0278184	0.371964	0.475789	-0.960914	-0.857135	0.0504237	0.127614	0.372893	0.356377	0.580973	0.655902
O94822	LTN1	E3 ubiquitin-protein ligase listerin	6	0.0128165	-0.346373	0.0334949	0.104252	-0.261234	0.119241	0.205539	0.130947	-0.138129	-0.237923	0.14518	0.0508584	0.122467	0.0213463	0.29738	0.22787	0.172433	0.102877	0.107152	0.0110079	0.0484086	0.0592935	0.0507526	0.370782
O94826	TOMM70	Mitochondrial import receptor subunit TOM70	30	-0.0255669	-0.152157	0.329642	-0.0540119	-0.186899	0.295507	0.937601	0.86313	0.826533	0.726859	0.666171	0.57197	0.588246	0.487245	1.36397	1.29458	0.942878	0.873443	0.997479	0.901454	0.59401	0.660107	0.385283	0.472713
O94855	SEC24D	Protein transport protein Sec24D	19	0.306646	0.0377453	0.394867	0.269508	-0.00568914	0.352039	-0.390079	-0.41749	-0.643458	-0.69607	-0.494352	-0.541492	-0.40745	-0.461389	-0.230696	-0.253024	-0.717015	-0.739389	-0.653722	-0.702685	0.159865	0.0611342	0.118295	0.348035
O94874	UFL1	E3 UFM1-protein ligase 1	17	-0.186028	-0.0224305	-0.0284914	-0.148479	0.00882214	0.00336798	0.0777198	0.0460104	0.25684	0.199928	0.146592	0.0951527	0.0839168	0.0256787	0.306419	0.279792	0.243458	0.216785	0.232064	0.178802	0.0560359	0.106883	0.187611	-0.0151469
O94875	SORBS2	Sorbin and SH3 domain-containing protein 2	20	-0.520971	-0.653562	0.247133	-0.555267	-0.694155	0.207147	-0.0727472	-0.161562	-0.189816	-0.303834	0.43949	0.330945	0.156923	0.041579	0.766519	0.682786	0.427933	0.344154	0.488385	0.378017	0.223237	0.493976	0.798178	0.891609
O94888	UBXN7	UBX domain-containing protein 7	4	-1.10892	-0.96879	-0.0970074	-0.763631	-0.629794	0.242596	0.197619	0.2671	0.353275	0.397554	0.753629	0.80338	0.724377	0.767329	1.2807	1.35526	1.28625	1.36077	0.967115	1.01504	0.423278	0.440702	1.04199	0.862697
O94901	SUN1	SUN domain-containing protein 1	7	-0.124818	-0.558903	-0.028571	-0.150458	-0.59084	-0.0599017	-0.0821335	-0.029936	-0.500696	-0.473701	0.10214	0.134608	0.179585	0.205254	0.0852756	0.142555	0.0223941	0.079628	0.0741901	0.104835	-0.120656	-0.209929	0.126321	0.521246
O94903	PLPBP	Pyridoxal phosphate homeostasis protein	3	0.110355	0.193736	-0.1686	0.230154	0.307239	-0.05449	-0.364195	-0.179177	-0.265292	-0.105476	-0.380375	-0.215087	-0.285951	-0.127462	-0.571987	-0.381887	-0.49484	-0.304786	-0.588484	-0.425019	-0.295403	-0.401656	-0.24888	-0.371422
O94905	ERLIN2	Erlin-2	6	0.209102	0.286031	-0.180712	0.268082	0.338714	-0.127422	-0.132711	-0.170201	-0.04026	-0.102952	-0.249813	-0.307032	-0.173819	-0.237837	-0.451362	-0.48377	-0.362103	-0.394556	-0.394928	-0.45397	-0.305341	-0.393163	-0.359739	-0.475829
O94906	PRPF6	Pre-mRNA-processing factor 6	27	0.291194	0.30095	-0.0529653	0.383218	0.386678	0.0333686	-0.215549	-0.242575	-0.19027	-0.242499	-0.418006	-0.464763	-0.351539	-0.405094	-0.488546	-0.51049	-0.527033	-0.549023	-0.592902	-0.641481	-0.174331	-0.252627	-0.314085	-0.363002
O94915	FRYL	Protein furry homolog-like	2	0.776097	0.108843	0.960174	0.377332	-0.29622	0.555718	-1.3094	-1.37685	-1.96113	-2.05378	-1.84393	-1.93111	-1.48058	-1.57455	-1.05416	-1.11653	-2.10579	-2.1682	-1.68087	-1.76987	0.685979	0.310796	0.214151	0.842245
O94916	NFAT5	Nuclear factor of activated T-cells 5	7	-0.937123	-1.01263	-0.0334016	-0.718454	-0.800263	0.179577	0.26192	0.382021	0.20193	0.29683	0.585687	0.686059	0.406557	0.50013	1.2368	1.36199	1.17875	1.30389	0.98624	1.08479	0.547326	0.714627	0.933796	0.970147
O94923	GLCE	D-glucuronyl C5-epimerase	2	0.311425	0.492542	0.480284	-0.099208	0.0756129	0.0639614	0.745362	0.964146	0.942002	1.13558	0.562207	0.761261	0.360667	0.552922	0.985384	1.20925	0.413647	0.637468	0.850435	1.04767	0.319385	0.509097	0.198934	-0.0213443
O94925	GLS	Glutaminase kidney isoform, mitochondrial	12	0.611066	0.6281	0.603601	0.144163	0.1549	0.131008	-0.424138	-0.446857	-0.391582	-0.439503	-0.498581	-0.541029	-0.602627	-0.651874	-0.360441	-0.378077	-1.05549	-1.07318	-0.562436	-0.606707	0.0343486	0.126567	0.0226095	-0.0335851
O94964	SOGA1	Protein SOGA1	14	-0.299604	-0.254239	0.451468	-0.522476	-0.483408	0.222905	-0.0263247	-0.0413853	0.034563	-0.00569985	0.257303	0.222512	0.184244	0.142655	0.79591	0.785931	0.252989	0.242965	0.502017	0.465404	0.434816	0.496045	0.781146	0.69662
O94966	USP19	Ubiquitin carboxyl-terminal hydrolase 19	15	-0.415438	-0.318918	-0.0203794	-0.385887	-0.295663	0.00348201	-0.0191721	-0.0331669	0.0928704	0.0536733	0.270492	0.236767	0.304626	0.264103	0.447049	0.438137	0.375976	0.367018	0.37258	0.337033	0.072766	0.0268031	0.425133	0.289452
O94967	WDR47	WD repeat-containing protein 47	8	0.0743877	0.023556	0.674553	-0.344054	-0.401183	0.250421	0.147551	0.181777	0.112241	0.121265	0.28928	0.303776	0.151787	0.159484	0.818879	0.858187	0.0528732	0.0921354	0.497471	0.510144	0.425807	0.551473	0.63024	0.641911
O94973	AP2A2	AP-2 complex subunit alpha-2	6	0.233742	0.250264	0.205213	-0.108773	-0.0985482	-0.142992	0.523789	0.247874	0.555833	0.254716	0.376475	0.0808302	0.176216	-0.126227	0.566422	0.29559	0.269756	-0.00112194	0.638427	0.34096	0.0861563	0.274587	0.00154544	-0.0541368
O94979	SEC31A	Protein transport protein Sec31A	36	-0.249863	-0.291902	0.314638	-0.351687	-0.400024	0.207123	0.345329	0.42436	0.318811	0.37264	0.534464	0.593766	0.397375	0.449878	0.980992	1.06511	0.574901	0.658969	0.702881	0.76036	0.342736	0.467997	0.594575	0.597454
O94986	CEP152	Centrosomal protein of 152 kDa	4	-0.301347	-0.378355	0.193239	-0.222214	-0.305519	0.266682	0.19493	0.0639953	0.133445	-0.0226922	0.290116	0.139452	0.359764	0.202301	0.760679	0.634827	0.475987	0.350089	0.423009	0.270522	0.366771	0.285295	0.524661	0.562508
O94988	FAM13A	Protein FAM13A	4	-1.18165	-1.16471	0.0473064	-1.05547	-1.04482	0.167797	-0.226964	-0.196842	-0.194494	-0.189573	0.517693	0.528086	0.45689	0.460484	1.07316	1.10836	0.9344	0.969559	0.834375	0.842945	0.451674	0.500649	1.25903	1.20293
O94992	HEXIM1	Protein HEXIM1	5	-0.412296	-0.525995	0.473404	-0.665301	-0.785296	0.214709	0.182731	0.14301	0.0845541	0.0196308	0.339549	0.280099	0.388969	0.32272	1.13959	1.10495	0.574737	0.540052	0.853897	0.792623	0.696252	0.635004	0.915774	0.990313
O95067	CCNB2	G2/mitotic-specific cyclin-B2	2	-0.0159092	0.104418	-0.14675	0.141069	0.255099	0.0045378	-0.282208	-0.210578	-0.146358	-0.0999304	-0.249834	-0.197934	-0.21979	-0.174689	-0.341886	-0.265174	-0.286588	-0.209922	-0.417411	-0.367334	-0.195843	-0.237715	-0.100766	-0.260254
O95071	UBR5	E3 ubiquitin-protein ligase UBR5	9	-0.352064	-0.26389	-0.109311	-0.24428	-0.162403	-0.00721735	0.206822	0.281734	0.310518	0.360228	0.170842	0.226025	0.185758	0.234142	0.520737	0.600731	0.538595	0.618544	0.456967	0.510327	0.246103	0.219359	0.272827	0.145493
O95081	AGFG2	Arf-GAP domain and FG repeat-containing protein 2	6	-0.10312	-0.116125	-0.0646636	-0.0413011	-0.060603	-0.00853502	-0.168386	-0.104629	-0.165869	-0.127314	-0.156229	-0.112201	-0.253904	-0.216675	-0.0587672	0.0100723	-0.0855561	-0.0167625	-0.121219	-0.0790147	-0.0063297	0.0795171	0.0685304	0.0423752
O95104	SCAF4	SR-related and CTD-associated factor 4	2	-0.209746	0.0171062	0.216376	-0.438719	-0.218164	-0.018288	-0.139822	-0.0267684	0.102552	0.190403	0.152634	0.245958	0.344468	0.430993	0.357462	0.475598	0.0496339	0.167724	0.304763	0.396264	0.101036	-0.102626	0.456195	0.190183
O95139	NDUFB6	NADH dehydrogenase [ubiquinone] 1 beta subcomplex subunit 6	2	0.348981	0.227361	0.0653888	0.340118	0.2122	0.050835	0.401406	0.378984	0.295307	0.247683	-0.0811285	-0.12328	0.0177606	-0.0311901	0.188975	0.171636	0.0321342	0.0147486	0.0671533	0.0231788	0.166313	0.0555952	-0.253518	-0.171058
O95140	MFN2	Mitofusin-2	20	-0.116051	-0.158469	0.0705567	-0.107486	-0.156201	0.0734313	0.518035	0.49791	0.491139	0.445812	0.332777	0.292923	0.246037	0.199384	0.775805	0.760763	0.613796	0.598708	0.631386	0.58971	0.339237	0.414148	0.216682	0.21994
O95149	SNUPN	Snurportin-1	2	-1.09236	-1.36343	0.307753	-0.82876	-1.10613	0.565662	-0.0581861	-0.0683057	-0.313732	-0.349054	0.534046	0.504197	0.446891	0.410243	1.41309	1.40805	1.01388	1.0088	0.776439	0.744767	0.77525	0.850577	1.43019	1.66209
O95155	UBE4B	Ubiquitin conjugation factor E4 B	10	0.630419	0.598194	0.733437	-0.00715249	-0.0456748	0.0901749	0.0464147	0.00759891	0.0297116	-0.0343065	-0.0930079	-0.151553	0.0821921	0.0168475	0.220595	0.186861	-0.604294	-0.638074	0.0594327	-0.000935739	0.209811	0.022783	0.133092	0.126157
O95163	ELP1	Elongator complex protein 1	16	-0.461064	-0.47569	-0.0165867	-0.43859	-0.459514	0.000196317	0.109565	0.142043	0.11046	0.117736	0.357687	0.370436	0.25235	0.2583	0.625204	0.662764	0.550338	0.587853	0.55402	0.564946	0.163725	0.257234	0.474551	0.450017
O95168	NDUFB4	NADH dehydrogenase [ubiquinone] 1 beta subcomplex subunit 4	2	0.288155	0.0122868	0.501263	0.0474493	-0.234715	0.254868	0.120377	-0.0940141	-0.139969	-0.379562	-0.170805	-0.404926	-0.131486	-0.372405	0.404648	0.195339	-0.188068	-0.397423	0.0787928	-0.157151	0.471662	0.420514	0.243183	0.47989
O95197	RTN3	Reticulon-3	4	-0.532742	-0.159361	0.0583675	-0.554112	-0.187029	0.0313068	-0.322692	-0.157706	0.0662104	0.205994	-0.099768	0.0454878	-0.0526862	0.0857706	0.33958	0.509647	0.18976	0.359781	0.237286	0.380719	0.335556	0.276646	0.621183	0.208643
O95202	LETM1	Mitochondrial proton/calcium exchanger protein	2	-0.233611	-0.294323	0.455619	-0.293987	-0.360996	0.389553	-0.220973	-0.143255	-0.266163	-0.213647	-0.0346299	0.0233587	-0.060151	-0.00896133	0.539419	0.622219	-0.0076527	0.075102	0.0788789	0.135045	0.470257	0.48395	0.719304	0.740856
O95210	STBD1	Starch-binding domain-containing protein 1	2	-0.522277	-0.3186	0.112712	-0.443075	-0.245694	0.186224	0.539087	0.425205	0.758287	0.619203	0.697876	0.564265	0.701501	0.561091	1.24524	1.13644	1.04107	0.932229	0.988027	0.852593	0.443571	0.428117	0.665063	0.422225
O95218	ZRANB2	Zinc finger Ran-binding domain-containing protein 2	6	-0.746945	-0.624375	0.0403544	-0.524471	-0.408198	0.257139	0.019744	0.261231	0.157836	0.374121	0.27492	0.496677	0.216587	0.431546	0.878206	1.12478	0.746399	0.992923	0.55008	0.770015	0.499495	0.545999	0.817374	0.655643
O95232	LUC7L3	Luc7-like protein 3	9	-0.428587	-0.414895	0.226795	-0.504509	-0.497114	0.145183	-0.297848	-0.154255	-0.268635	-0.150243	0.112957	0.236821	-0.0494576	0.0676073	0.428696	0.577372	0.110449	0.259078	0.212526	0.334567	0.211948	0.362534	0.685456	0.632604
O95235	KIF20A	Kinesin-like protein KIF20A	6	0.0790731	-0.0729779	0.337252	-0.15486	-0.313208	0.0976289	-0.232874	-0.284141	-0.369403	-0.445872	-0.245932	-0.316928	-0.350237	-0.428032	0.0964672	0.050283	-0.332237	-0.378467	-0.0721489	-0.144968	0.238607	0.331085	0.288253	0.401144
O95239	KIF4A	Chromosome-associated kinesin KIF4A	14	-0.385106	-0.312555	-0.0219981	-0.343602	-0.277347	0.0138158	-0.118244	-0.193415	-0.0301699	-0.130543	0.0842945	-0.0106064	0.0513848	-0.050315	0.316027	0.245938	0.246572	0.176438	0.231224	0.1345	0.127941	0.149022	0.393182	0.281471
O95243	MBD4	Methyl-CpG-binding domain protein 4	2	0.113034	-0.018138	0.557773	-0.384784	-0.522253	0.0542651	-0.0810361	-0.733511	-0.196686	-0.874363	-0.215246	-0.887451	0.0980399	-0.580964	0.434866	-0.212527	-0.21436	-0.861799	0.309613	-0.364414	0.54632	0.221206	0.474814	0.566825
O95248	SBF1	Myotubularin-related protein 5	3	-0.0279492	0.232453	0.175455	-0.0314695	0.222636	0.166245	-0.417414	-0.37048	-0.14149	-0.119758	-0.321304	-0.2941	-0.316517	-0.296111	-0.142847	-0.090831	-0.409755	-0.357785	-0.380079	-0.354698	0.0746653	0.0580498	0.233479	-0.0660837
O95249	GOSR1	Golgi SNAP receptor complex member 1	2	0.176504	0.120105	0.483832	0.0467986	-0.0158974	0.348437	0.354478	0.430919	0.313601	0.36484	0.178238	0.23495	0.139154	0.189067	0.732969	0.814492	0.157684	0.239161	0.313545	0.368433	0.450939	0.478195	0.337403	0.354642
O95251	KAT7	Histone acetyltransferase KAT7	3	0.423681	0.178124	0.197079	0.403711	0.151857	0.171419	-0.521864	-0.648517	-0.751899	-0.903754	-0.750443	-0.896826	-0.668527	-0.821709	-0.677303	-0.798874	-0.965835	-1.08745	-0.919709	-1.06791	-0.0306516	-0.124396	-0.196527	0.00986937
O95260	ATE1	Arginyl-tRNA--protein transferase 1	2	-0.573191	-0.50277	0.0817678	-0.448491	-0.384368	0.200777	0.596728	0.471249	0.68267	0.531989	0.513873	0.368664	0.520157	0.368149	1.32285	1.20245	1.14963	1.02919	1.05108	0.904053	0.705184	0.687072	0.685033	0.575452
O95263	PDE8B	High affinity cAMP-specific and IBMX-insensitive 3,5-cyclic phosphodiesterase 8B	6	-0.340209	-0.356573	0.0331442	-0.355403	-0.378065	0.0122592	-0.276724	-0.339606	-0.277566	-0.36565	-0.133464	-0.216075	-0.0869565	-0.176367	0.167791	0.109992	0.0431946	-0.0146507	0.0845449	0.000110788	0.197464	0.139128	0.403427	0.380631
O95273	CCNDBP1	Cyclin-D1-binding protein 1	2	-0.568252	-0.514899	-0.021319	-0.84152	-0.794464	-0.300277	-0.0956554	-0.0432761	-0.0267804	0.000396702	0.188538	0.221187	0.164532	0.190383	0.52244	0.579902	0.452306	0.509722	0.75173	0.782557	0.230111	0.242288	0.577007	0.484494
O95292	VAPB	Vesicle-associated membrane protein-associated protein B/C	9	-0.160036	-1.36619	0.17054	-0.214512	-1.42697	0.110374	0.868513	0.883156	-0.322123	-0.332683	0.760207	0.75512	0.722823	0.710937	1.27025	1.28998	1.00826	1.02794	1.08889	1.08198	0.406253	0.431809	0.360651	1.52765
O95297	MPZL1	Myelin protein zero-like protein 1	4	-1.04498	-1.12312	-0.00396406	-0.526399	-0.610835	0.508929	-0.436886	-0.249567	-0.499503	-0.337386	0.331665	0.499255	0.171252	0.332043	0.675295	0.867697	0.587806	0.780162	0.0953781	0.261145	0.239839	0.388423	1.07109	1.11007
O95299	NDUFA10	NADH dehydrogenase [ubiquinone] 1 alpha subcomplex subunit 10, mitochondrial	7	0.161006	-0.0559862	0.0284181	0.164969	-0.0583202	0.0266909	-0.124368	-0.194212	-0.325838	-0.420884	-0.485792	-0.575366	-0.085051	-0.181424	-0.185793	-0.250555	-0.305664	-0.370471	-0.283471	-0.374868	0.196208	-0.216362	-0.102514	0.0753183
O95302	FKBP9	Peptidyl-prolyl cis-trans isomerase FKBP9	2	-0.237351	-0.259505	0.029215	-0.09945	-0.127901	0.161426	0.823684	1.02626	0.817052	0.994428	0.489296	0.672145	0.580764	0.756813	1.16141	1.36907	1.04075	1.24836	0.929	1.11003	0.568325	0.465029	0.29664	0.279634
O95336	PGLS	6-phosphogluconolactonase	2	-0.720351	-0.817506	0.150863	-0.661152	-0.764604	0.204372	-0.00832661	-0.116134	-0.0899592	-0.222969	0.311827	0.184289	0.401351	0.267015	0.93405	0.831324	0.691735	0.588963	0.658691	0.52933	0.518431	0.417079	0.901288	0.959283
O95340	PAPSS2	Bifunctional 3-phosphoadenosine 5-phosphosulfate synthase 2	19	0.0347969	0.0420159	-0.156215	0.0612067	0.0621288	-0.135496	0.146687	0.112968	0.169429	0.110507	0.0184225	-0.0350266	-0.0236445	-0.0838926	0.0268374	-0.00179963	0.0916004	0.0629174	0.0913461	0.0360742	-0.0953765	-0.0651377	-0.160938	-0.207317
O95347	SMC2	Structural maintenance of chromosomes protein 2	63	0.0965985	-0.254452	0.000263398	0.116521	-0.240827	0.0144954	-0.0157284	-0.0304545	-0.351257	-0.391185	-0.0840101	-0.118466	-0.097406	-0.138661	-0.0409011	-0.0505449	-0.132617	-0.142307	-0.126384	-0.162662	-0.0606824	-0.0591148	-0.0662609	0.24563
O95352	ATG7	Ubiquitin-like modifier-activating enzyme ATG7	10	-0.212104	-0.0988728	0.16294	-0.19037	-0.0834351	0.178985	-0.0200735	-0.0443863	0.10868	0.0591652	0.112158	0.0681158	0.0595928	0.00875136	0.426134	0.406903	0.171741	0.152464	0.176162	0.130296	0.210184	0.250921	0.405119	0.252727
O95359	TACC2	Transforming acidic coiled-coil-containing protein 2	81	-0.484589	-0.455818	0.229369	-0.497542	-0.475067	0.210726	0.244945	0.277986	0.289239	0.297077	0.477678	0.490989	0.362783	0.369295	1.03007	1.06819	0.709244	0.747321	0.748352	0.759841	0.448597	0.551663	0.744032	0.676101
O95361	TRIM16	Tripartite motif-containing protein 16	2	1.61495	1.0229	2.02827	-0.0445729	-0.642913	0.363064	0.0966679	0.219852	-0.479853	-0.381872	-0.312243	-0.208789	-0.273178	-0.176523	0.581158	0.709424	-1.53857	-1.41035	0.147106	0.248737	0.789609	0.738716	0.443401	0.996284
O95363	FARS2	Phenylalanine--tRNA ligase, mitochondrial	3	-0.0838979	0.0825645	-0.548343	-0.212991	-0.0528251	-0.683126	0.00913758	-0.13755	0.191122	0.019232	0.13182	-0.0345977	0.149837	-0.0233795	-0.384145	-0.525751	0.0727454	-0.0689061	0.227994	0.059753	-0.619756	-0.649602	-0.434371	-0.639993
O95372	LYPLA2	Acyl-protein thioesterase 2	5	0.6464	0.834889	0.657594	0.482271	0.664463	0.487775	-0.874378	-0.831684	-0.670367	-0.652874	-1.03711	-1.01414	-1.03549	-1.01932	-0.792021	-0.744244	-1.54107	-1.49334	-1.35078	-1.32964	0.141293	0.127847	0.0412686	-0.186381
O95373	IPO7	Importin-7	28	-0.118573	-0.034504	0.161763	-0.227398	-0.149626	0.0472478	0.126375	0.00423494	0.225966	0.0786238	0.187194	0.0453246	0.189978	0.0413091	0.477874	0.360816	0.224658	0.107554	0.359639	0.215946	0.186888	0.172276	0.31041	0.187181
O95376	ARIH2	E3 ubiquitin-protein ligase ARIH2	4	-0.780112	-1.95302	0.129257	0.220832	-0.958371	1.12451	0.282816	0.241161	-0.874568	-0.941426	0.375942	0.314557	-0.0561906	-0.124374	1.26335	1.22678	1.04264	1.00602	0.0678495	0.00464189	0.783615	1.20392	0.939444	2.07319
O95391	SLU7	Pre-mRNA-splicing factor SLU7	3	-0.474399	-0.484808	0.017776	-0.378681	-0.395387	0.107804	-0.291154	-0.263477	-0.286041	-0.283566	0.00376988	0.0117171	-0.121879	-0.120731	0.272183	0.304943	0.162955	0.195668	0.0933927	0.0995171	0.164622	0.278443	0.522249	0.493498
O95394	PGM3	Phosphoacetylglucosamine mutase	13	-0.53898	-0.607482	-0.0723741	-0.409235	-0.484035	0.0516806	0.0810065	0.235693	0.0280257	0.15751	0.383325	0.518282	0.234567	0.362725	0.618774	0.778543	0.599696	0.759419	0.496107	0.62924	0.131658	0.268587	0.49668	0.526022
O95405	ZFYVE9	Zinc finger FYVE domain-containing protein 9	5	-0.898359	-0.77008	-0.152155	-0.759614	-0.637633	-0.0191014	-0.0335167	-0.0405452	0.110284	0.0780531	0.568403	0.541644	0.567652	0.534095	0.783849	0.781903	0.844552	0.84256	0.731963	0.703382	0.111655	0.100577	0.776277	0.608839
O95425	SVIL	Supervillin	31	-0.179352	-0.316476	0.707917	-0.614686	-0.758107	0.266892	-0.257035	-0.303471	-0.378637	-0.450276	0.156837	0.090671	0.264026	0.191061	0.701396	0.660042	-0.0979736	-0.139373	0.363516	0.295528	0.440768	0.321751	0.917343	1.01531
O95429	BAG4	BAG family molecular chaperone regulator 4	2	0.00399333	-0.472222	0.281263	-0.470533	-0.953046	-0.198954	0.146526	0.0590966	-0.314167	-0.426799	0.0744322	-0.032727	0.0982037	-0.0157545	0.494958	0.412611	0.122243	0.0398495	0.622925	0.513943	0.316734	0.281135	0.307344	0.744399
O95433	AHSA1	Activator of 90 kDa heat shock protein ATPase homolog 1	19	0.277967	0.118829	0.0372936	0.202209	0.0367748	-0.0441536	0.0894051	0.0710744	-0.0542105	-0.0977435	-0.0902032	-0.128264	0.0249005	-0.0199589	-0.0801054	-0.0933538	-0.208852	-0.222146	-0.106939	-0.146822	-0.0936937	-0.220626	-0.210599	-0.0906212
O95453	PARN	Poly(A)-specific ribonuclease PARN	3	0.434935	0.14603	0.543784	0.297013	0.00181024	0.400172	-0.607258	-0.86849	-0.880641	-1.16708	-0.65403	-0.934992	-0.435509	-0.72327	-0.427246	-0.683396	-1.06248	-1.31868	-0.898405	-1.18119	0.122992	-0.107357	0.138924	0.388669
O95456	PSMG1	Proteasome assembly chaperone 1	3	-0.139012	-0.347105	0.506141	-0.398149	-0.612539	0.241314	0.0216962	-0.171099	-0.170874	-0.388872	0.258339	0.0458144	0.182671	-0.0366531	0.738012	0.550299	0.140418	-0.0473402	0.42571	0.211363	0.375881	0.439721	0.675227	0.84416
O95466	FMNL1	Formin-like protein 1	16	-0.487895	-0.16886	-0.166069	-0.32184	-0.00910171	-0.00570426	-0.0860056	-0.213832	0.248551	0.0955223	0.166747	0.0191902	0.181546	0.0271904	0.306982	0.184238	0.381599	0.258809	0.241699	0.09232	0.0364441	0.00981673	0.3519	-0.00629532
O95478	NSA2	Ribosome biogenesis protein NSA2 homolog	5	-0.103542	-0.0780119	-0.112607	-0.0333056	-0.014072	-0.0480598	-0.125221	-0.0267694	-0.0841687	-0.010919	-0.0163845	0.0623377	0.0951264	0.16705	-0.0631231	0.0404112	-0.041969	0.0615193	-0.0860504	-0.00915099	-0.15053	-0.273869	0.0210102	-0.0436806
O95486	SEC24A	Protein transport protein Sec24A	14	0.542514	0.299205	0.678552	0.211062	-0.0385443	0.34141	-0.0447767	0.0775483	-0.272564	-0.175441	-0.0654578	0.0371374	-0.209775	-0.113979	0.162424	0.289831	-0.60758	-0.480219	-0.249973	-0.149201	0.124091	0.256579	0.166113	0.370262
O95487	SEC24B	Protein transport protein Sec24B	14	-0.383374	-0.239167	0.0949411	-0.349509	-0.211599	0.123116	-0.161558	0.080507	-0.00182859	0.215034	0.0118553	0.23419	-0.154464	0.0610724	0.38792	0.635067	0.201526	0.448627	0.193817	0.414329	0.272273	0.426764	0.508389	0.325022
O95544	NADK	NAD kinase	5	-0.784463	-0.645297	-0.0170207	-0.609168	-0.476299	0.152584	-0.0187882	-0.00472998	0.1359	0.124756	0.374001	0.368329	0.192868	0.180397	0.819817	0.838957	0.745385	0.76448	0.596245	0.588751	0.342025	0.511329	0.797517	0.61919
O95551	TDP2	Tyrosyl-DNA phosphodiesterase 2	2	0.0315326	-0.294372	-0.464534	-0.14842	-0.480622	-0.650177	0.241448	-0.0884236	-0.0689346	-0.424009	-0.0224224	-0.372024	0.0510063	-0.305394	-0.183456	-0.508245	0.189626	-0.13521	0.395734	0.0443096	-0.264825	-0.350082	-0.465992	-0.179247
O95573	ACSL3	Fatty acid CoA ligase Acsl3	18	-0.186837	-0.382882	-0.0782145	-0.143246	-0.345588	-0.0403144	0.216261	0.183551	0.0357382	-0.0221739	0.231097	0.178657	0.1485	0.0892616	0.396046	0.368418	0.382808	0.355134	0.365373	0.31111	0.0611571	0.131926	0.138696	0.295581
O95602	POLR1A	DNA-directed RNA polymerase I subunit RPA1	8	-0.172816	-0.199897	-0.00339152	-0.16158	-0.194958	0.00215453	0.0922679	-0.00554428	0.0807094	-0.0423051	0.0690553	-0.0484867	0.122654	-0.0016872	0.332855	0.240125	0.244794	0.152018	0.259714	0.140349	0.160009	0.0945819	0.199499	0.18742
O95628	CNOT4	CCR4-NOT transcription complex subunit 4	4	-0.18786	-0.394479	0.395495	-0.536959	-0.749875	0.0407057	0.222673	0.23658	0.0315757	0.0202802	0.416801	0.410978	0.312874	0.300252	0.87719	0.896179	0.390243	0.409186	0.765497	0.757851	0.356597	0.448697	0.613429	0.780888
O95630	STAMBP	STAM-binding protein	3	-0.566312	-0.52127	0.097966	-0.403561	-0.364816	0.255027	0.308412	0.560573	0.368975	0.595935	0.233859	0.466291	0.110281	0.335914	1.04385	1.3011	0.854434	1.11163	0.717838	0.948447	0.706202	0.817951	0.694352	0.61015
O95671	ASMTL	Probable bifunctional dTTP/UTP pyrophosphatase/methyltransferase protein	6	-0.300194	-0.247023	-0.253463	-0.272618	-0.225744	-0.231578	0.190473	0.205599	0.259167	0.24909	0.27362	0.269015	0.248507	0.237104	0.308367	0.328574	0.470378	0.490539	0.468957	0.46253	-0.0690442	-0.0557604	0.0768052	-0.0155261
O95672	ECEL1	Endothelin-converting enzyme-like 1	4	0.189616	-0.083228	0.181884	0.16418	-0.11496	0.150758	-0.777392	-0.8805	-1.03471	-1.16302	-0.82882	-0.951657	-0.766821	-0.896458	-0.713962	-0.811987	-0.987298	-1.08537	-0.935707	-1.06037	0.0110665	-0.06276	0.0223425	0.256026
O95677	EYA4	Eyes absent homolog 4	2	0.0186063	0.220132	0.120691	-0.0501422	0.145087	0.0462528	-0.0501251	0.0242125	0.166923	0.216058	0.0612648	0.115873	0.0701192	0.117928	0.123122	0.202542	-0.0890215	-0.00964755	0.00588248	0.0586676	-0.0419338	-0.0626165	0.132159	-0.108527
O95684	CEP43	Centrosomal protein 43	2	-0.0979842	-0.159113	0.463551	-0.329589	-0.397014	0.226257	0.0184505	0.0992128	-0.0271557	0.0284042	-0.0735056	-0.0124732	-0.0134814	0.0407522	0.651149	0.736993	0.0961447	0.181943	0.353905	0.413114	0.620863	0.54901	0.59161	0.613578
O95696	BRD1	Bromodomain-containing protein 1	2	-0.126705	-0.705881	0.12189	-0.108935	-0.694408	0.13397	0.0585895	-0.0487194	-0.505064	-0.637576	-0.062541	-0.18958	-0.305154	-0.438992	0.378347	0.276121	0.165005	0.062732	0.17339	0.0445288	0.337097	0.567882	0.27867	0.818685
O95714	HERC2	E3 ubiquitin-protein ligase HERC2	10	-0.157797	0.0156967	-0.0174345	-0.036371	0.130826	0.0983016	0.00239196	-0.0877593	0.191408	0.0760545	-0.000778307	-0.110659	0.0713168	-0.0453631	0.213917	0.128848	0.139899	0.0547842	0.0446283	-0.0670754	0.110904	0.0269806	0.170437	-0.0422172
O95721	SNAP29	Synaptosomal-associated protein 29	14	-0.139271	-0.442833	0.303534	-0.0693538	-0.379213	0.367761	0.374972	0.419263	0.0869321	0.106021	0.18892	0.213481	0.110252	0.128015	0.888939	0.938313	0.493953	0.54328	0.450191	0.47293	0.596228	0.663067	0.472879	0.737281
O95747	OXSR1	Serine/threonine-protein kinase OSR1	12	-0.215262	-0.17492	-0.0210283	-0.0716672	-0.0376222	0.116876	0.202529	0.209329	0.258394	0.239991	0.288672	0.275742	-0.203734	-0.223463	0.467925	0.479807	0.397501	0.409337	0.280062	0.265309	0.0754614	0.556039	0.224307	0.144805
O95757	HSPA4L	Heat shock 70 kDa protein 4L	34	-0.265568	-0.280203	0.390858	-0.511828	-0.532759	0.138908	0.259397	0.241539	0.260285	0.217224	0.500674	0.463086	0.374192	0.329806	0.986985	0.974209	0.504675	0.491853	0.77709	0.73768	0.38252	0.497173	0.6865	0.661974
O95758	PTBP3	Polypyrimidine tract-binding protein 3	4	-0.0350723	-0.0246803	-0.109051	0.184915	0.18901	0.105247	-0.0637226	0.155385	-0.0378084	0.156097	-0.105238	0.0941399	-0.227176	-0.0345969	-0.0665385	0.157652	-0.0489403	0.175204	-0.242772	-0.0452172	-0.0650917	0.0450179	-0.0439041	-0.0934563
O95777	LSM8	U6 snRNA-associated Sm-like protein LSm8	2	-0.0102882	-0.465538	0.264597	-0.172653	-0.634199	0.0965421	-0.0656883	-0.402415	-0.505416	-0.867344	-0.254545	-0.611001	-0.217711	-0.580967	0.280359	-0.0512849	-0.0756902	-0.40738	0.11283	-0.245449	0.431113	0.382451	0.304959	0.721049
O95782	AP2A1	AP-2 complex subunit alpha-1	12	0.00190846	0.032934	0.0563843	-0.110685	-0.0859568	-0.0618998	0.0342024	0.0496092	0.0807501	0.0709546	0.119652	0.115329	0.0672705	0.0561487	0.159841	0.18033	0.0120038	0.032447	0.150753	0.144608	-0.063603	-0.0230496	0.08455	0.0143643
O95785	WIZ	Protein Wiz	3	0.368259	0.0291647	0.600541	0.0295276	-0.315864	0.256119	-0.559042	-0.475546	-0.882614	-0.82432	-1.11384	-1.05008	-1.01701	-0.960044	-0.255598	-0.167019	-0.947591	-0.859059	-0.582704	-0.520761	0.754456	0.645794	0.262356	0.56229
O95786	DDX58	Antiviral innate immune response receptor RIG-I	3	-0.00854043	0.271095	0.153456	-0.224946	0.0483934	-0.0686397	-0.177548	0.0587439	0.11761	0.3287	-0.493448	-0.276886	-0.238427	-0.0286636	0.05561	0.296985	-0.189298	0.0520306	0.0532625	0.268002	0.445267	0.178418	0.19207	-0.126726
O95793	STAU1	Double-stranded RNA-binding protein Staufen homolog 1	4	-0.210076	-0.158985	0.202733	-0.215481	-0.170687	0.191638	-0.0418774	0.165967	0.0247354	0.207377	0.0215179	0.209633	0.0146054	0.195921	0.442094	0.65502	0.147909	0.360789	0.179469	0.36576	0.316784	0.311869	0.442883	0.352632
O95801	TTC4	Tetratricopeptide repeat protein 4	10	-0.964645	-1.02337	0.112854	-0.861825	-0.926845	0.209984	0.128207	0.0981024	0.0850058	0.0296991	0.589034	0.5392	0.530133	0.4735	1.27687	1.25185	1.07256	1.04749	0.995898	0.944241	0.584043	0.631116	1.10757	1.12714
O95816	BAG2	BAG family molecular chaperone regulator 2	11	-0.172673	-0.256553	0.342832	-0.294217	-0.384394	0.215597	0.629857	0.751541	0.561499	0.657981	0.594545	0.6965	0.511977	0.607133	1.21652	1.34329	0.782239	0.908961	0.929939	1.03007	0.518187	0.588927	0.545579	0.590298
O95817	BAG3	BAG family molecular chaperone regulator 3	29	-0.906655	-0.9039	0.0581214	-0.828477	-0.832019	0.130609	0.294324	0.385269	0.312602	0.378344	0.731525	0.80274	0.609818	0.674233	1.33026	1.42629	1.18069	1.27667	1.12867	1.19806	0.494947	0.604826	0.994851	0.952935
O95819	MAP4K4	Mitogen-activated protein kinase kinase kinase kinase 4	11	0.121476	0.0377992	0.319358	0.0382979	-0.0516754	0.230491	-0.225062	-0.0359368	-0.293216	-0.129293	-0.29475	-0.125355	-0.29135	-0.128754	0.0439832	0.238191	-0.366828	-0.172666	-0.257494	-0.0899218	0.234942	0.219714	0.227957	0.272473
O95825	CRYZL1	Quinone oxidoreductase-like protein 1	2	-0.695027	-0.508395	0.202948	-0.676694	-0.496359	0.21559	0.434267	0.122172	0.636421	0.299123	0.86143	0.529605	0.857373	0.518749	1.4034	1.09639	1.109	0.801945	1.11683	0.783179	0.438183	0.430411	0.928049	0.702257
O95831	AIFM1	Apoptosis-inducing factor 1, mitochondrial	21	0.280029	0.0911572	0.384472	0.202457	0.00728816	0.30121	0.415086	0.610454	0.241736	0.411902	0.206552	0.38219	0.0749918	0.243831	0.590691	0.791141	0.114767	0.315171	0.218494	0.39231	0.280347	0.40008	0.134517	0.284229
O95834	EML2	Echinoderm microtubule-associated protein-like 2	5	-0.134344	-0.147563	0.271915	-0.14169	-0.161205	0.25888	0.0973555	0.0703289	0.0996594	0.0474305	0.216492	0.169735	0.266084	0.212529	0.574778	0.552833	0.21141	0.18942	0.244911	0.196332	0.254495	0.193074	0.436334	0.410392
O95861	BPNT1	3(2),5-bisphosphate nucleotidase 1	4	-0.365507	-0.353145	0.22153	-0.300978	-0.294914	0.280368	0.0429866	0.196682	0.0708706	0.199363	0.172739	0.306704	0.189876	0.317042	0.701185	0.859963	0.388203	0.546935	0.34983	0.481973	0.424655	0.39569	0.617111	0.565589
O95870	ABHD16A	Phosphatidylserine lipase ABHD16A	6	0.0563311	-0.022537	0.437403	-0.0908137	-0.175979	0.284568	-0.244261	-0.378536	-0.307607	-0.467084	-0.154765	-0.30877	-0.37777	-0.538574	0.207974	0.0787812	-0.320882	-0.450121	-0.147582	-0.303409	0.258947	0.470124	0.411147	0.450854
O95881	TXNDC12	Thioredoxin domain-containing protein 12	2	0.258067	-0.107187	0.61147	0.00567679	-0.365874	0.35339	-0.0517894	0.094967	-0.401521	-0.279967	-0.307541	-0.180514	-0.166416	-0.0461885	0.372776	0.524615	-0.330146	-0.178353	-0.0516007	0.0736031	0.576526	0.423573	0.383477	0.709571
O95905	ECD	Protein ecdysoneless homolog	2	0.151337	-0.306922	0.382524	-0.126845	-0.591402	0.0986514	0.253887	-0.0378306	-0.18885	-0.50577	0.0074713	-0.303976	-0.0288335	-0.34708	0.556236	0.269601	0.0822598	-0.204422	0.386598	0.0733274	0.444974	0.46945	0.261261	0.68036
O95989	NUDT3	Diphosphoinositol polyphosphate phosphohydrolase 1	3	-0.0925994	-0.0804847	0.688365	-0.730147	-0.724329	0.0451275	0.480306	0.46712	0.507943	0.469554	0.729262	0.696346	0.803543	0.763828	1.33243	1.32433	0.552615	0.544465	1.21632	1.18158	0.499379	0.41327	0.811039	0.759764
O95999	BCL10	B-cell lymphoma/leukemia 10	4	-0.464535	-0.592199	0.288134	-0.496654	-0.630615	0.250325	-0.25573	-0.3259	-0.367872	-0.463245	0.168122	0.0782222	0.25366	0.156961	0.568102	0.503014	0.188515	0.123381	0.24679	0.155067	0.296188	0.198822	0.782743	0.871247
O96000	NDUFB10	NADH dehydrogenase [ubiquinone] 1 beta subcomplex subunit 10	6	-0.373436	-0.409962	-0.560898	-0.0568159	-0.0996392	-0.249969	1.42287	1.52328	1.40187	1.47708	1.1943	1.27498	1.04448	1.11836	1.30657	1.41207	1.77602	1.88147	1.48555	1.56441	0.00848565	0.146477	-0.157389	-0.160023
O96005	CLPTM1	Cleft lip and palate transmembrane protein 1	3	-0.0406685	-0.049737	-0.274697	-0.0134028	-0.0287682	-0.253121	0.342299	0.225715	0.348753	0.206967	0.295683	0.15937	0.31592	0.172807	0.179433	0.067932	0.362677	0.25113	0.361567	0.223431	-0.220041	-0.252106	-0.203954	-0.234046
O96006	ZBED1	E3 SUMO-protein ligase ZBED1	3	-0.542008	-0.233381	0.213671	-0.711666	-0.409337	0.0383224	-0.0720721	-0.0618701	0.252076	0.237076	0.294259	0.284731	0.404025	0.387698	0.754769	0.770053	0.449645	0.464884	0.645459	0.634109	0.356719	0.235125	0.785753	0.437967
O96008	TOMM40	Mitochondrial import receptor subunit TOM40 homolog	9	0.0634268	0.0676599	-0.0207834	0.258243	0.256179	0.168343	0.42126	0.407749	0.441016	0.402302	0.347538	0.314296	0.354098	0.314058	0.408213	0.399783	0.337544	0.329068	0.168883	0.133818	-0.0431165	-0.0615052	-0.054136	-0.0975292
O96011	PEX11B	Peroxisomal membrane protein 11B	3	-0.0570817	-0.10862	0.0293345	-0.020497	-0.0783322	0.060229	0.179781	0.171808	0.143765	0.110589	-0.103595	-0.131298	-0.0342779	-0.0687798	0.337359	0.334469	0.216573	0.213636	0.206143	0.176618	0.337163	0.256018	0.11649	0.128868
O96013	PAK4	Serine/threonine-protein kinase PAK 4	4	-0.149951	-0.314232	0.0462958	-0.122639	-0.293218	0.0679172	0.149625	0.0337665	0.000865703	-0.140195	0.0525389	-0.0830491	0.0183286	-0.124058	0.417034	0.306258	0.279286	0.168464	0.27813	0.140719	0.260704	0.283086	0.226321	0.351442
O96017	CHEK2	Serine/threonine-protein kinase Chk2	6	-0.429346	-0.323453	-0.118385	-0.284885	-0.185289	0.0203856	-0.119076	-0.0487155	0.00233835	0.0474971	0.0316903	0.0823216	0.0397696	0.083602	0.263046	0.33849	0.289979	0.365376	0.171674	0.220482	0.127565	0.107657	0.341035	0.195982
O96019	ACTL6A	Actin-like protein 6A	9	-0.461235	-0.383536	0.143184	-0.498167	-0.426765	0.100562	0.155706	0.0409529	0.248927	0.108972	0.529775	0.395291	0.506334	0.365052	0.831287	0.721616	0.596651	0.486934	0.659739	0.523432	0.197721	0.209334	0.634493	0.517634
P00338	LDHA	L-lactate dehydrogenase A chain	18	-0.220187	-0.180574	0.169663	-0.29258	-0.259264	0.0915794	0.0827762	0.150961	0.137912	0.180894	0.297124	0.345579	0.307053	0.348709	0.543788	0.617056	0.282673	0.355895	0.381222	0.427854	0.142873	0.121116	0.419924	0.341151
P00367	GLUD1	Glutamate dehydrogenase 1, mitochondrial	8	0.111888	0.163828	-0.181975	0.0126195	0.0582626	-0.286934	0.12575	0.106159	0.193212	0.148419	0.0445013	0.00518076	0.181127	0.135008	-0.0969516	-0.11146	-0.00642879	-0.0209832	0.118996	0.0778523	-0.245244	-0.393698	-0.263789	-0.35489
P00374	DHFR	Dihydrofolate reductase	4	0.281232	0.212331	-0.950882	0.100431	0.0252341	-1.13737	0.0958543	0.167975	0.0424761	0.0893943	-0.0105661	0.0418246	0.156682	0.202274	-1.0651	-0.987894	-0.205667	-0.128511	0.00128825	0.0518562	-1.15832	-1.3374	-1.20204	-1.1723
P00387	CYB5R3	NADH-cytochrome b5 reductase 3	16	-0.123176	-0.261954	0.161514	-0.0873737	-0.232449	0.191626	1.00324	1.14595	0.879981	0.997489	0.709561	0.832542	0.590333	0.706515	1.35909	1.50688	1.10612	1.25387	1.09648	1.21763	0.545737	0.653137	0.314764	0.414382
P00390	GSR	Glutathione reductase, mitochondrial	2	-0.420072	-0.278709	0.167616	-0.600885	-0.465819	-0.0188875	-0.132613	0.0133127	0.0242721	0.144995	0.246796	0.372992	0.173153	0.29255	0.526237	0.677245	0.267169	0.418131	0.474137	0.59851	0.175649	0.237464	0.617761	0.437238
P00403	MT-CO2	Cytochrome c oxidase subunit 2	3	-0.620281	-0.590957	0.0783542	-0.228922	-0.205895	0.464022	0.578682	0.663645	0.623529	0.683289	0.606252	0.671485	0.350499	0.408933	1.34848	1.43852	1.17867	1.26867	0.81347	0.876881	0.638436	0.882362	0.728709	0.660225
P00441	SOD1	Superoxide dismutase [Cu-Zn]	4	-0.435004	-0.45317	-0.216626	-0.576123	-0.600586	-0.363435	-0.229985	-0.317671	-0.232628	-0.345517	-0.408052	-0.515468	-0.0620196	-0.176234	0.0595561	-0.0230478	0.184729	0.102079	0.352004	0.242765	0.363817	0.00595606	0.248453	0.227458
P00491	PNP	Purine nucleoside phosphorylase	3	-0.321112	-0.497316	0.251703	-0.481355	-0.663856	0.0857699	-0.150702	-0.151409	-0.311383	-0.337293	0.0552788	0.0348419	-0.00577294	-0.0330088	0.493276	0.497651	0.15012	0.154449	0.336519	0.314259	0.334205	0.383429	0.602889	0.739933
P00492	HPRT1	Hypoxanthine-guanine phosphoribosyltransferase	5	-0.284758	-0.404369	0.275408	-0.157826	-0.283734	0.396649	0.00421054	0.0753671	-0.0998789	-0.0539245	0.0743759	0.125803	-0.173538	-0.12891	0.635538	0.711777	0.268678	0.344871	0.167902	0.217506	0.457371	0.693457	0.59024	0.670691
P00505	GOT2	Aspartate aminotransferase, mitochondrial	2	-0.0184004	0.411769	-0.0667802	-0.508645	-0.0847727	-0.562715	-0.552667	-0.47588	-0.106975	-0.0553906	-0.590249	-0.533192	0.0727824	0.12304	-0.529884	-0.448015	-0.554557	-0.472734	-0.0381561	0.0170781	-0.0434268	-0.718286	-0.0183056	-0.487636
P00519	ABL1	Tyrosine-protein kinase ABL1	2	-1.02607	-0.85105	-0.10291	-1.02703	-0.858307	-0.10956	-0.00504149	-0.0152445	0.185498	0.150093	0.660366	0.630434	0.527658	0.490926	0.989279	0.984158	1.00074	0.995569	1.02785	0.996096	0.225121	0.346001	0.953232	0.739054
P00533	EGFR	Epidermal growth factor receptor	23	-0.571951	-0.495665	0.130092	-0.444678	-0.374689	0.251675	-0.476322	-0.487542	-0.384514	-0.420936	0.140699	0.10975	0.134872	0.0971238	0.296884	0.290747	0.0753392	0.069156	-0.0257786	-0.0585507	0.0523935	0.0463922	0.732118	0.616672
P00558	PGK1	Phosphoglycerate kinase 1	16	-0.838614	-0.84463	-0.0185665	-0.75624	-0.768553	0.0581176	0.0673458	0.252955	0.0768519	0.237259	0.503039	0.668918	0.390935	0.550015	0.958556	1.14925	0.88567	1.07632	0.829451	0.993507	0.351726	0.452001	0.850122	0.816978
P00568	AK1	Adenylate kinase isoenzyme 1	11	-0.357281	-0.307412	-0.303627	-0.324136	-0.280565	-0.276172	0.205885	0.242849	0.271275	0.283037	0.368213	0.385447	0.192401	0.202836	0.330701	0.372747	0.542875	0.584875	0.535886	0.551297	-0.141303	0.0226803	0.0837282	-0.00530028
P00751	CFB	Complement factor B	3	-0.513857	-0.280727	0.506491	0.0688166	0.295649	1.08347	-0.461	-0.0825507	-0.212349	0.140898	-0.3132	0.04552	-0.598867	-0.246946	0.63051	1.01404	0.0325661	0.416052	-0.523952	-0.167054	0.839918	1.11376	1.05042	0.778132
P00813	ADA	Adenosine deaminase	2	0.593867	0.308996	0.300999	0.473825	0.182657	0.175267	-1.16088	-1.48924	-1.43023	-1.78379	-1.34797	-1.69606	-0.972454	-1.32734	-1.38258	-1.70586	-1.77504	-2.09836	-1.62884	-1.97875	-0.138406	-0.52575	-0.262794	-0.0170832
P00966	ASS1	Argininosuccinate synthase	21	0.148601	0.277176	-0.221895	0.254922	0.377201	-0.121264	0.124081	0.21837	0.268179	0.337265	-0.0202872	0.0542721	0.0797721	0.147532	-0.175252	-0.0758809	-0.0448098	0.0545156	-0.124976	-0.0522391	-0.258756	-0.370644	-0.340421	-0.508157
P01040	CSTA	Cystatin-A	4	-0.0950428	-0.176009	0.482422	-0.451145	-0.538408	0.120629	-1.53125	-1.90907	-1.59669	-1.99971	-1.98875	-2.3863	-0.648006	-1.05235	-0.882622	-1.25536	-1.4565	-1.82928	-1.07424	-1.47361	1.00234	-0.350236	0.607539	0.649345
P01106	MYC	Myc proto-oncogene protein	3	-0.833381	-0.791194	0.227012	-0.90779	-0.8719	0.146912	-0.139053	-0.462446	-0.0813437	-0.429938	0.523732	0.18061	0.52978	0.179859	0.992502	0.674192	0.674038	0.355682	0.774603	0.429658	0.364978	0.347102	1.09047	1.00912
P01111	NRAS	GTPase NRas	2	-0.052457	-0.183899	0.855051	-0.657453	-0.795192	0.244364	-0.637238	-0.62365	-0.753157	-0.764772	0.0546347	0.0484926	0.0472738	0.0343327	0.341432	0.360102	-0.605071	-0.586447	0.0260808	0.0181158	0.183006	0.178539	0.937582	1.02986
P01130	LDLR	Low-density lipoprotein receptor	19	-0.73571	-0.598448	-0.0976372	-0.553613	-0.422648	0.0787701	0.106419	0.0892037	0.259203	0.216785	0.518052	0.481107	0.249323	0.205579	0.815654	0.803521	0.821839	0.80966	0.665897	0.627129	0.193811	0.450711	0.668147	0.491725
P02545	LMNA	Prelamin-A/C	46	-0.454623	-0.257033	-0.679008	-0.302509	-0.111216	-0.532583	0.0991212	0.17717	0.312233	0.365079	0.286204	0.344523	0.323209	0.374729	-0.0541006	0.0290301	0.533455	0.616539	0.407496	0.463991	-0.444096	-0.492929	-0.19431	-0.43106
P02585	TNNC2	Troponin C, skeletal muscle	3	-0.718715	-1.08937	-3.03591	-0.639827	-1.01678	-2.96271	-0.166998	-0.145978	-0.522132	-0.526314	0.202772	0.204063	-0.208541	-0.21405	-2.41303	-2.38692	0.531427	0.557483	0.478694	0.478161	-2.71959	-2.32011	-2.28712	-1.95562
P02786	TFRC	Transferrin receptor protein 1	32	0.184268	0.0953266	0.201104	0.52591	0.430671	0.537055	0.403153	0.442602	0.329733	0.343981	0.27321	0.29293	0.219425	0.232346	0.491151	0.535683	0.198594	0.24308	-0.116892	-0.0989946	0.114149	0.156106	0.0469097	0.0966912
P02794	FTH1	Ferritin heavy chain	3	-0.665531	-0.705208	-0.0255362	-0.626147	-0.672121	0.00815758	0.702255	0.742163	0.678099	0.692806	0.807482	0.827661	0.777756	0.791137	1.41341	1.4584	1.3475	1.39244	1.33427	1.35262	0.502138	0.520035	0.670069	0.670586
P04040	CAT	Catalase	10	-0.280034	-0.299698	-0.0435448	-0.475205	-0.501166	-0.244406	0.285938	0.281383	0.281796	0.252039	0.406296	0.382011	0.410108	0.379025	0.59359	0.594117	0.545682	0.546164	0.767009	0.740901	0.0835026	0.0678619	0.266563	0.247067
P04062	GBA	Lysosomal acid glucosylceramidase	4	0.0591119	-0.146043	0.204961	0.10637	-0.105082	0.246529	-0.23721	-0.063035	-0.426843	-0.27787	-0.436973	-0.282528	-0.398711	-0.251064	-0.0201983	0.159059	-0.316612	-0.137401	-0.337714	-0.185092	0.312983	0.262893	0.175923	0.341918
P04075	ALDOA	Fructose-bisphosphate aldolase A	24	-0.404858	-0.606321	0.397552	-0.598576	-0.806335	0.198144	0.162147	0.324262	-0.0237935	0.113119	0.583989	0.726374	0.502368	0.637954	1.03572	1.20292	0.546715	0.713866	0.766588	0.907151	0.347939	0.417732	0.832484	0.994786
P04080	CSTB	Cystatin-B	5	0.333906	0.208555	0.464112	0.196664	0.0650167	0.32118	-0.0178801	0.0262581	-0.127709	-0.108773	-0.0837711	-0.0593626	-0.165287	-0.147677	0.183488	0.232709	-0.372076	-0.322902	-0.208679	-0.186093	0.163468	0.233155	0.16028	0.246471
P04083	ANXA1	Annexin A1	21	-0.786563	-0.860739	0.14488	-0.497642	-0.578115	0.428111	-0.122025	-0.0552993	-0.180679	-0.139156	0.391408	0.438404	0.056753	0.0969504	0.88058	0.952388	0.644248	0.71601	0.381482	0.426656	0.385381	0.708207	0.961517	0.996533
P04114	APOB	Apolipoprotein B-100	3	-0.447246	-0.467083	0.203011	-0.480897	-0.507031	0.16367	0.0601356	-0.0834184	0.0558203	-0.112936	0.172509	0.00922551	0.0325152	-0.137567	0.781555	0.643083	0.487091	0.348574	0.546898	0.381791	0.505254	0.63342	0.680331	0.661008
P04150	NR3C1	Glucocorticoid receptor	15	-0.478816	-0.421468	-0.132989	-0.410472	-0.359422	-0.0703356	0.117717	0.168854	0.190586	0.216521	0.43506	0.466468	0.414226	0.438835	0.534706	0.590926	0.576242	0.632416	0.534054	0.563639	-0.00414543	0.00486053	0.375901	0.279394
P04183	TK1	Thymidine kinase, cytosolic	13	-0.260809	-0.133757	0.205462	-0.355343	-0.234587	0.105238	-0.222994	-0.286997	-0.0804198	-0.169624	0.0611249	-0.022607	0.16867	0.078139	0.314439	0.25552	0.0175248	-0.041441	0.138214	0.0526591	0.149523	0.0301499	0.496346	0.330133
P04264	KRT1	Keratin, type II cytoskeletal 1	2	1.98689	1.38723	1.88273	0.605118	-0.00084183	0.495266	-0.421908	-0.415998	-1.00605	-1.02534	-1.15685	-1.17067	-1.18563	-1.20625	-0.454907	-0.443914	-2.42909	-2.41814	-1.02116	-1.0368	0.598156	0.615104	-0.0740869	0.486415
P04406	GAPDH	Glyceraldehyde-3-phosphate dehydrogenase	21	-0.400266	-0.408759	0.287427	-0.455223	-0.470013	0.22678	0.418239	0.385111	0.425268	0.366938	0.489578	0.436721	0.455926	0.39627	1.17709	1.14905	0.798215	0.770123	0.879327	0.824647	0.583724	0.605548	0.717767	0.6871
P04439	HLA-A	HLA class I histocompatibility antigen, A alpha chain	2	-0.709273	-0.894476	0.0998622	-0.699073	-0.890574	0.104372	-0.482052	-0.47794	-0.651733	-0.672824	0.315066	0.299448	0.245884	0.223467	0.398245	0.407439	0.206931	0.216079	0.222887	0.205445	-0.0206118	0.0367421	0.839209	0.985253
P04626	ERBB2	Receptor tyrosine-protein kinase erbB-2	2	0.106596	-1.07019	0.408503	-0.136793	-1.31988	0.159423	-0.459692	-0.493757	-1.62096	-1.68023	-0.446141	-0.499935	-0.547928	-0.608521	-0.0866231	-0.115605	-0.586579	-0.615607	-0.317034	-0.37265	0.255726	0.345685	0.331981	1.46961
P04632	CAPNS1	Calpain small subunit 1	4	-0.426476	-0.929378	0.355606	-0.593972	-1.10317	0.18242	0.244671	0.253984	-0.24271	-0.258599	0.438684	0.428268	-0.107031	-0.124246	1.09791	1.11231	0.650856	0.665206	0.844508	0.832269	0.555439	1.08933	0.812156	1.2759
P04792	HSPB1	Heat shock protein beta-1	17	0.472115	-0.115237	0.360729	0.224208	-0.36944	0.107132	0.421917	0.372194	-0.149912	-0.224837	0.247248	0.177795	0.0386165	-0.037635	0.381694	0.337053	-0.0704878	-0.115174	0.203574	0.132299	0.0306544	0.227457	-0.0813115	0.46688
P04818	TYMS	Thymidylate synthase	3	-0.0134352	-0.0127696	0.114638	0.0161388	0.0105073	0.138522	-0.272998	0.0815136	-0.25681	0.0724989	-0.293937	0.0408447	-0.418193	-0.0902108	-0.0737617	0.285832	-0.279853	0.079695	-0.283271	0.0496877	0.116384	0.228812	0.158148	0.118322
P04843	RPN1	Dolichyl-diphosphooligosaccharide--protein glycosyltransferase subunit 1	29	0.00209951	-0.0292492	-0.0035315	0.151305	0.113659	0.139984	0.0301575	0.100787	0.0143309	0.0597585	-0.145389	-0.0944887	-0.0370415	0.00705977	0.0956888	0.171401	0.00776787	0.0834341	-0.115282	-0.0662045	0.137286	0.0171106	0.0244432	0.0166317
P04844	RPN2	Dolichyl-diphosphooligosaccharide--protein glycosyltransferase subunit 2	7	-0.0907277	-0.0657647	-0.744026	-0.015773	0.00289297	-0.674762	0.15154	0.337306	0.192025	0.352589	0.125841	0.291877	0.143501	0.302738	-0.430596	-0.239748	0.221978	0.41278	0.173179	0.337392	-0.660228	-0.689717	-0.623225	-0.687348
P04899	GNAI2	Guanine nucleotide-binding protein G(i) subunit alpha-2	4	-0.506348	-0.570161	-0.0525222	-0.271806	-0.341915	0.17633	-0.417783	-0.211509	-0.466073	-0.285001	0.00770859	0.194253	-0.0216551	0.15809	0.107205	0.318562	0.0682752	0.279585	-0.140112	0.0446098	-0.00429454	0.0132409	0.4839	0.508552
P04920	SLC4A2	Anion exchange protein 2	4	-0.47463	-0.669906	0.211525	-0.313507	-0.51508	0.366958	-0.543479	-0.358973	-0.723233	-0.563929	-0.0639554	0.100821	-0.215745	-0.0577668	0.213838	0.403427	-0.0891392	0.100404	-0.224107	-0.061153	0.174002	0.313963	0.71623	0.872345
P05023	ATP1A1	Sodium/potassium-transporting ATPase subunit alpha-1	39	-0.73837	-0.662429	-0.0766698	-0.59806	-0.528416	0.0579498	-0.402494	-0.269034	-0.311031	-0.202774	0.167951	0.281681	0.110339	0.21727	0.330368	0.46891	0.315586	0.454082	0.201432	0.313339	0.0586258	0.104409	0.691774	0.576673
P05026	ATP1B1	Sodium/potassium-transporting ATPase subunit beta-1	4	-0.868553	-0.773567	0.231797	-0.750647	-0.661958	0.344013	-0.358232	-0.403577	-0.247724	-0.318271	0.138865	0.0737898	0.261366	0.189492	0.81328	0.773018	0.490031	0.449722	0.398281	0.331383	0.570624	0.436295	1.13042	0.996278
P05067	APP	Amyloid-beta precursor protein	10	-0.32559	-0.530536	0.0778498	-0.228334	-0.439576	0.169416	0.450413	0.421138	0.260989	0.206512	0.485478	0.436473	0.466889	0.411086	0.925015	0.900823	0.755713	0.731474	0.684612	0.633784	0.335746	0.342506	0.433514	0.5993
P05089	ARG1	Arginase-1	2	0.7071	0.243066	0.579468	-0.0637148	-0.534045	-0.197036	-1.14827	-0.703348	-1.59679	-1.17706	-1.74761	-1.32241	-1.00088	-0.582482	-1.20474	-0.754734	-1.87566	-1.4257	-1.07869	-0.65532	0.439074	-0.319483	-0.097557	0.327316
P05109	S100A8	Protein S100-A8	6	-0.378475	-0.221439	0.0546936	-0.480438	-0.329699	-0.0529595	-1.03872	-1.09485	-0.866162	-0.947495	-1.29999	-1.37585	-0.531034	-0.613693	-0.534389	-0.585437	-0.680535	-0.731629	-0.552417	-0.6301	0.66181	-0.118975	0.463243	0.267047
P05141	SLC25A5	ADP/ATP translocase 2	7	0.337455	0.430664	0.119105	0.252344	0.339256	0.028304	0.00538416	-0.00469072	0.114115	0.0788374	-0.109295	-0.1391	-0.0705502	-0.107154	-0.141804	-0.146796	-0.352361	-0.3574	-0.241095	-0.272722	-0.1363	-0.186873	-0.188276	-0.320645
P05161	ISG15	Ubiquitin-like protein ISG15	2	-0.170849	-0.266872	0.784759	-0.433439	-0.535759	0.51648	0.0880873	0.196843	0.00758609	0.0911396	0.252105	0.341131	0.183565	0.265792	1.11486	1.2287	0.238646	0.352438	0.527391	0.614595	0.758961	0.815673	0.985682	1.04255
P05165	PCCA	Propionyl-CoA carboxylase alpha chain, mitochondrial	45	0.486697	0.463809	0.153265	0.507477	0.478292	0.168355	-0.813527	-0.857353	-0.820893	-0.889922	-0.978334	-1.04189	-0.895603	-0.965958	-1.0758	-1.11454	-1.32051	-1.3593	-1.31514	-1.38052	-0.201254	-0.295813	-0.303357	-0.319629
P05166	PCCB	Propionyl-CoA carboxylase beta chain, mitochondrial	15	0.154204	0.389196	0.548398	-0.143713	0.0849822	0.244791	-0.74853	-0.606361	-0.498015	-0.381049	-0.485793	-0.363354	-0.431555	-0.315915	-0.283173	-0.135921	-0.923023	-0.775818	-0.598951	-0.478335	0.0988294	0.0327629	0.424269	0.150116
P05198	EIF2S1	Eukaryotic translation initiation factor 2 subunit 1	14	0.471978	0.14817	0.316928	0.0482259	-0.281879	-0.112514	0.0279843	-0.0329796	-0.280302	-0.366468	0.0351672	-0.0455264	-0.0810013	-0.168494	-0.0559033	-0.111785	-0.464284	-0.520211	-0.0143762	-0.0968926	-0.194862	-0.0905217	-0.124976	0.159672
P05362	ICAM1	Intercellular adhesion molecule 1	9	-0.618701	-0.630228	-0.0788246	-0.296688	-0.314511	0.237498	-0.0867317	-0.11247	-0.0827365	-0.133677	0.319855	0.274387	0.29668	0.244414	0.524307	0.503651	0.511679	0.490977	0.215821	0.168531	0.10066	0.112007	0.56995	0.542317
P05386	RPLP1	60S acidic ribosomal protein P1	2	-0.00198683	0.0523282	0.566947	-0.51539	-0.467372	0.0478529	0.0522423	-0.19518	0.122079	-0.150545	0.34119	0.0740388	0.417445	0.143495	0.692338	0.449999	0.033939	-0.208446	0.573498	0.304524	0.247356	0.159273	0.599008	0.505532
P05387	RPLP2	60S acidic ribosomal protein P2	4	-0.41737	0.293518	0.203821	-0.88384	-0.17925	-0.26834	0.139778	0.241445	0.866188	0.942652	0.130401	0.212338	0.606236	0.681374	0.832131	0.938881	0.536858	0.643561	1.02948	1.1096	0.597939	0.110276	0.651265	-0.0987827
P05388	RPLP0	60S acidic ribosomal protein P0	5	-0.266428	0.000222642	-0.0895507	-0.264695	-0.0043408	-0.0935073	-0.0577362	0.0440976	0.224437	0.301068	0.0414736	0.123578	-0.0355567	0.0397483	0.190304	0.29722	0.188402	0.295272	0.212824	0.293105	0.0450385	0.110241	0.206952	-0.0988593
P05455	SSB	Lupus La protein	3	-0.973767	-0.481333	-1.97212	-0.568058	-0.0819217	-1.5721	0.0662297	0.289663	0.574185	0.772416	0.0582636	0.261967	0.255095	0.452	-0.860963	-0.632447	1.01971	1.24818	0.640153	0.842034	-1.02302	-1.23168	-0.968281	-1.49987
P05549	TFAP2A	Transcription factor AP-2-alpha	4	-0.52777	-0.501137	-0.101993	-0.220416	-0.200079	0.199671	0.0884595	-0.00935906	0.130615	0.00759407	0.048297	-0.0692513	-0.0557799	-0.180127	0.585399	0.492663	0.59594	0.503157	0.314741	0.195369	0.43331	0.525559	0.455851	0.390058
P05556	ITGB1	Integrin beta-1	20	-0.825065	-0.767581	0.0452776	-0.464023	-0.412836	0.40063	-0.185125	-0.0146795	-0.112119	0.0331241	0.388389	0.539105	0.33622	0.480137	0.75638	0.931908	0.61965	0.795132	0.284763	0.433656	0.2642	0.30454	0.900417	0.803773
P05783	KRT18	Keratin, type I cytoskeletal 18	19	0.640189	0.544053	-0.059603	0.581381	0.478948	-0.124101	0.152647	0.0916974	0.0720341	-0.0141183	-0.251982	-0.332662	-0.0794008	-0.16688	-0.475982	-0.53185	-0.507831	-0.563745	-0.422868	-0.50537	-0.327791	-0.512201	-0.669717	-0.612742
P05976	MYL1	Myosin light chain 1/3, skeletal muscle isoform	6	-0.0555626	-0.279392	-2.29046	-0.142324	-0.37245	-2.38291	0.858917	0.973927	0.65061	0.740418	0.663566	0.758847	0.544213	0.632694	-1.30482	-1.18472	0.89419	1.01424	1.00711	1.10056	-2.07217	-1.96465	-2.20482	-2.02015
P06213	INSR	Insulin receptor	6	-0.646141	-0.412848	-0.0315429	-0.538662	-0.311666	0.0702455	-0.577653	-0.541301	-0.328838	-0.317689	0.0141887	0.0308105	0.0258006	0.0356234	0.108107	0.149541	0.0481976	0.0895856	-0.0331254	-0.0183264	-0.00987289	-0.033313	0.644672	0.372219
P06241	FYN	Tyrosine-protein kinase Fyn	3	-0.794034	-1.11718	0.274686	-0.732645	-1.06209	0.330384	-0.617334	-0.490029	-0.924956	-0.822854	0.107033	0.214608	0.0262576	0.127034	0.522548	0.654935	0.15641	0.288751	0.121177	0.226929	0.311724	0.380671	1.09879	1.38278
P06493	CDK1	Cyclin-dependent kinase 1	11	0.129872	0.0971251	-0.214728	0.286675	0.247631	-0.0636151	-0.0602451	-0.0786599	-0.0774694	-0.121087	-0.18453	-0.222674	-0.149731	-0.194675	-0.333683	-0.347015	-0.210407	-0.223785	-0.341055	-0.381022	-0.252944	-0.299571	-0.314526	-0.320939
P06576	ATP5F1B	ATP synthase subunit beta, mitochondrial	22	0.0272948	0.198724	-0.014085	-0.114428	0.0507042	-0.161499	-0.260677	-0.0420184	-0.0737252	0.119731	-0.1865	0.0124291	-0.183677	0.00845246	-0.230894	-0.00715356	-0.308262	-0.084567	-0.140383	0.0567229	-0.148186	-0.162837	-0.0113056	-0.221895
P06702	S100A9	Protein S100-A9	8	-0.11079	0.0171748	0.324749	-0.410022	-0.288354	0.0198269	-1.02671	-1.06071	-0.883221	-0.942422	-1.29349	-1.34722	-0.515648	-0.576176	-0.520006	-0.548923	-0.936208	-0.965171	-0.61082	-0.666372	0.669696	-0.119978	0.465614	0.298488
P06703	S100A6	Protein S100-A6	3	-0.378683	-0.465043	0.212789	-0.587967	-0.680624	-0.0021848	-0.00716461	0.0193467	-0.0780024	-0.0766934	0.200097	0.206878	0.257863	0.257845	0.65547	0.687063	0.351228	0.382776	0.586667	0.591626	0.351582	0.281988	0.621546	0.668746
P06730	EIF4E	Eukaryotic translation initiation factor 4E	9	-0.279342	-0.139591	-0.161617	0.027462	0.160916	0.139497	-0.0623647	0.0882132	0.0929081	0.218284	-0.0463605	0.0844877	-0.260869	-0.13682	0.126523	0.282183	0.196687	0.352302	-0.0839613	0.0450641	0.069092	0.271772	0.147799	-0.0311114
P06732	CKM	Creatine kinase M-type	5	0.0694952	-0.47601	-4.3803	-0.176937	-0.728739	-4.63243	0.0164913	0.256335	-0.513491	-0.29885	0.0205005	0.240615	-0.573041	-0.359726	-4.36215	-4.11722	-0.073294	0.171586	0.199294	0.417585	-4.48644	-3.90472	-4.41973	-3.91338
P06733	ENO1	Alpha-enolase	21	-0.437657	-0.401915	-0.161191	-0.516995	-0.48755	-0.246219	0.21971	0.339314	0.270974	0.365376	0.429419	0.529294	0.492683	0.585759	0.567338	0.692025	0.637077	0.761718	0.74257	0.840622	0.0341281	-0.0409647	0.306541	0.231638
P06737	PYGL	Glycogen phosphorylase, liver form	25	-0.0770477	0.00733509	-0.0978124	-0.0383687	0.0397171	-0.0648237	0.181592	0.133268	0.281496	0.207971	0.260053	0.192	0.204839	0.129986	0.231989	0.188748	0.238349	0.195062	0.225826	0.15595	-0.131855	-0.0884691	0.00930946	-0.114233
P06744	GPI	Glucose-6-phosphate isomerase	7	-0.286378	-0.140335	0.163867	-0.49779	-0.358044	-0.0532347	0.0137441	0.0546317	0.175309	0.190995	0.232374	0.253532	0.317983	0.332342	0.535152	0.581122	0.279832	0.325756	0.517399	0.536734	0.198986	0.101549	0.48032	0.295116
P06748	NPM1	Nucleophosmin	17	0.24179	0.199754	0.748976	-0.370949	-0.419282	0.130547	0.223709	0.0969347	0.197195	0.0452185	0.311654	0.16515	0.408539	0.255236	0.802058	0.680366	-0.0383712	-0.160109	0.600523	0.452196	0.386612	0.277899	0.53726	0.540136
P06753	TPM3	Tropomyosin alpha-3 chain	7	-1.50496	-1.4771	-1.95986	-1.25378	-1.23221	-1.71437	-0.339262	-0.309333	-0.295882	-0.291154	0.544528	0.554728	0.380095	0.383496	-0.723001	-0.687989	1.1454	1.18037	0.920378	0.928755	-1.37132	-1.21872	-0.424827	-0.491845
P06756	ITGAV	Integrin alpha-V	5	-0.677542	-0.512443	-0.260967	-0.342806	-0.184004	0.0680794	0.150347	0.0371182	0.330968	0.192537	0.440737	0.307779	0.557272	0.417514	0.638085	0.529938	0.807599	0.699406	0.499018	0.364237	0.093556	-0.034807	0.44665	0.242391
P06858	LPL	Lipoprotein lipase	3	-0.24483	-0.577279	-0.127829	-0.152387	-0.491133	-0.0410768	0.337131	0.303954	0.0202039	-0.0381752	0.375446	0.32254	0.0745463	0.0148408	0.525294	0.497199	0.56167	0.53353	0.495383	0.440654	0.046056	0.335128	0.147075	0.440363
Q16778	H2BC21	Histone H2B type 2-E	2	-0.154248	-0.262516	-0.443191	-0.20002	-0.314586	-0.494653	0.549643	0.663148	0.456896	0.545199	0.582266	0.676041	0.630367	0.717344	0.331862	0.450449	0.6836	0.802142	0.755528	0.847481	-0.354195	-0.414125	-0.258869	-0.189761
P07195	LDHB	L-lactate dehydrogenase B chain	14	-0.532077	-0.386036	-0.171357	-0.400256	-0.260512	-0.0452261	0.201809	0.228824	0.363372	0.365184	0.488749	0.496033	0.523462	0.523948	0.633692	0.665789	0.713596	0.745647	0.607931	0.613393	0.0411519	-0.00538996	0.390794	0.205593
P07237	P4HB	Protein disulfide-isomerase	33	-0.29877	-0.382637	0.0267983	-0.045944	-0.136108	0.273934	0.835969	1.05301	0.767624	0.959464	0.615328	0.81264	0.460616	0.65113	1.2327	1.45482	1.11445	1.33653	0.887778	1.08327	0.51358	0.656463	0.355642	0.40035
P07339	CTSD	Cathepsin D	3	-0.0852069	0.174348	0.49078	-0.528708	-0.27545	0.0415884	-0.371832	-0.25827	-0.0967547	-0.00839457	-0.476809	-0.382977	-0.00572119	0.0813125	0.275317	0.393961	-0.306915	-0.188317	0.162741	0.254751	0.648335	0.165418	0.606061	0.307345
P07355	ANXA2	Annexin A2	32	-0.792999	-1.02453	-0.131175	-0.777046	-1.01487	-0.120912	0.0213343	-0.0460468	-0.194675	-0.287258	0.463797	0.376686	0.397412	0.303502	0.754321	0.692022	0.794043	0.731698	0.804245	0.715312	0.186732	0.241289	0.691898	0.88427
P07384	CAPN1	Calpain-1 catalytic subunit	7	0.413242	0.469204	0.912776	-0.174531	-0.124866	0.319313	-0.270698	-0.41408	-0.199214	-0.367798	-0.138077	-0.301189	-0.0497401	-0.219651	0.299999	0.161699	-0.70423	-0.842576	-0.0903015	-0.255236	0.334285	0.234119	0.529609	0.434486
P07437	TUBB	Tubulin beta chain	3	0.370301	0.357512	0.0792518	0.196239	0.177153	-0.1005	0.124232	-0.14107	0.126965	-0.16354	-0.0373591	-0.322392	0.0862799	-0.205552	-0.0956548	-0.355875	-0.266359	-0.526626	-0.0661415	-0.352997	-0.162087	-0.297554	-0.260975	-0.287346
P07602	PSAP	Prosaposin	6	0.863791	0.367595	1.12497	-0.241062	-0.743555	0.0144296	0.25058	0.405631	-0.230094	-0.100245	0.0507252	0.186046	-0.438681	-0.310158	0.582924	0.743058	-0.633501	-0.473413	0.497508	0.631006	0.428408	0.905985	0.291256	0.748292
P07737	PFN1	Profilin-1	11	-0.590455	-0.799301	0.522992	-0.812169	-1.02731	0.295588	0.167993	0.431081	-0.0253317	0.212554	0.643307	0.886665	0.481716	0.718275	1.3526	1.62077	0.738158	1.00628	0.986027	1.22756	0.605503	0.755266	1.14352	1.31321
P07741	APRT	Adenine phosphoribosyltransferase	5	-0.306155	-0.470015	0.555963	-0.46097	-0.631127	0.395459	0.301551	0.0476152	0.153213	-0.125925	0.37843	0.104765	0.491507	0.211042	1.23483	0.985978	0.587416	0.338517	0.768386	0.492898	0.75261	0.627705	0.892193	1.01689
P07814	EPRS1	Bifunctional glutamate/proline--tRNA ligase	79	0.158184	0.0646778	-0.0831114	0.209418	0.109615	-0.0375675	0.133326	0.224343	0.0553427	0.121157	0.0529823	0.124269	-0.0641144	0.000373649	-0.0368062	0.0592929	-0.0451473	0.0509058	-0.0702258	-0.000761566	-0.19358	-0.0883114	-0.211221	-0.156875
P07858	CTSB	Cathepsin B	3	0.226913	0.0142485	0.0415582	0.172854	-0.0461076	-0.0181911	0.120191	0.17745	-0.0769513	-0.0448939	-0.0329749	0.004555	-0.106423	-0.0756919	0.00599867	0.0683407	-0.127012	-0.064716	-0.0467974	-0.0110903	-0.0648178	-0.00319815	-0.15528	0.0182237
P07900	HSP90AA1	Heat shock protein HSP 90-alpha	39	-0.282139	-0.178654	0.345656	-0.370576	-0.273387	0.251529	0.24615	0.267751	0.365157	0.361556	0.407283	0.409154	0.300547	0.295619	0.945107	0.97179	0.507999	0.534636	0.622591	0.622639	0.434033	0.528941	0.657869	0.515224
P07910	HNRNPC	Heterogeneous nuclear ribonucleoproteins C1/C2	14	0.127309	0.170294	-0.0635955	-0.210384	-0.173696	-0.406978	-0.50771	-0.258303	-0.449203	-0.224999	-0.446832	-0.217156	-0.420022	-0.197144	-0.627452	-0.372963	-0.655309	-0.400866	-0.291461	-0.0636069	-0.284411	-0.32305	-0.16083	-0.242975
P07919	UQCRH	Cytochrome b-c1 complex subunit 6, mitochondrial	3	-0.273547	-0.363455	0.318396	-0.185674	-0.281878	0.400579	0.498747	0.66265	0.424361	0.563062	0.367035	0.511209	0.457453	0.594828	1.16185	1.33084	0.752004	0.920943	0.690286	0.832637	0.691026	0.58878	0.622017	0.672765
P07942	LAMB1	Laminin subunit beta-1	10	-0.687265	-0.54381	-0.124223	-0.376599	-0.239441	0.180752	-0.207859	0.0168882	-0.0488812	0.150663	0.0526451	0.257662	0.0411187	0.239337	0.426345	0.656174	0.459116	0.688899	0.174606	0.3778	0.269909	0.269607	0.593116	0.4105
P07947	YES1	Tyrosine-protein kinase Yes	4	-1.03893	-1.05667	0.227225	-0.950233	-0.97427	0.310236	-0.722841	-0.705392	-0.725059	-0.732812	0.195342	0.193061	0.172533	0.163453	0.614481	0.637013	0.295803	0.318289	0.233258	0.229154	0.315348	0.326329	1.29623	1.27481
P07948	LYN	Tyrosine-protein kinase Lyn	3	-0.571567	-0.842745	0.249374	-0.612484	-0.889959	0.202767	-0.0223761	-0.370454	-0.278032	-0.651312	0.391639	0.0238315	0.26209	-0.112516	0.869728	0.526733	0.528901	0.18586	0.595974	0.226344	0.374298	0.492018	0.851016	1.08303
P07951	TPM2	Tropomyosin beta chain	2	-0.593572	-0.688653	-1.98775	-0.470591	-0.571969	-1.87046	0.167052	0.550675	0.0874935	0.445914	0.361665	0.725558	0.153775	0.510869	-1.15596	-0.767255	0.740334	1.12899	0.643509	1.00558	-1.62142	-1.42535	-1.3641	-1.30818
P07954	FH	Fumarate hydratase, mitochondrial	11	-0.0685869	-0.0461255	-0.201078	-0.0229443	-0.00677979	-0.161126	0.226021	0.223414	0.264005	0.236195	0.245186	0.222849	0.10444	0.0753043	0.164692	0.167167	0.274318	0.276747	0.254831	0.230671	-0.184285	-0.0553678	-0.102417	-0.164039
P08047	SP1	Transcription factor Sp1	3	-0.486826	-0.390005	-0.383203	-0.357767	-0.267242	-0.259834	0.292169	0.372859	0.404512	0.460001	0.385492	0.446453	0.335907	0.390069	0.466954	0.552727	0.758705	0.844432	0.655801	0.714939	-0.022329	0.0154275	0.133697	-0.00228428
P08069	IGF1R	Insulin-like growth factor 1 receptor	8	-0.75234	-0.83597	-0.477101	-0.498956	-0.588883	-0.229407	-0.287584	-0.410272	-0.355692	-0.503583	0.315988	0.17357	-0.0118661	-0.161083	0.0588176	-0.0587884	0.444466	0.326814	0.217237	0.0729964	-0.360962	-0.044936	0.305314	0.349784
P08133	ANXA6	Annexin A6	38	-0.549611	-0.699939	-0.0517349	-0.568049	-0.724674	-0.0758624	0.00783921	0.076974	-0.126967	-0.0830341	0.380526	0.429931	0.292675	0.335281	0.576878	0.651095	0.53716	0.611332	0.581753	0.629336	0.0925604	0.168583	0.527951	0.639118
P08195	SLC3A2	4F2 cell-surface antigen heavy chain	21	-0.6036	-0.617534	0.122175	-0.495405	-0.515636	0.22468	-0.294569	-0.250141	-0.292981	-0.273756	0.198	0.222697	0.138285	0.156183	0.502368	0.551878	0.288741	0.338205	0.206702	0.229576	0.200577	0.248464	0.755849	0.730623
P08237	PFKM	ATP-dependent 6-phosphofructokinase, muscle type	19	0.000999428	0.0686885	-0.141338	0.150447	0.211839	0.00241896	0.0644724	0.120773	0.147684	0.178782	-0.00845201	0.0281188	0.0812085	0.11098	-0.00670267	0.0546802	0.0431829	0.10452	-0.0801088	-0.0453608	-0.102042	-0.203531	-0.112263	-0.219113
P08238	HSP90AB1	Heat shock protein HSP 90-beta	35	-0.599788	-0.549956	-0.0720958	-0.548832	-0.505296	-0.0268291	0.4327	0.51129	0.498055	0.551442	0.641293	0.700153	0.592599	0.64466	1.03155	1.11523	1.0122	1.09582	0.987397	1.04443	0.28647	0.323336	0.557767	0.468774
P08240	SRPRA	Signal recognition particle receptor subunit alpha	20	0.0640121	0.054312	0.115138	0.104394	0.0883973	0.14983	0.229509	0.277845	0.235331	0.258465	0.128788	0.157395	0.021011	0.0428188	0.351797	0.405216	0.145207	0.19858	0.13098	0.157764	0.119218	0.215166	0.0811999	0.0517397
P08243	ASNS	Asparagine synthetase [glutamine-hydrolyzing]	14	0.401308	0.332067	0.551373	0.11314	0.0376018	0.257514	-0.337529	-0.2258	-0.391247	-0.304721	-0.269238	-0.177239	-0.364932	-0.279733	-0.116302	0.000509323	-0.759127	-0.642362	-0.444803	-0.354627	0.0491452	0.133011	0.180139	0.21022
P08559	PDHA1	Pyruvate dehydrogenase E1 component subunit alpha, somatic form, mitochondrial	9	0.259399	-0.2524	-0.0439975	0.158514	-0.359583	-0.150573	0.0112103	-0.230832	-0.485067	-0.752311	-0.118413	-0.380184	-0.12874	-0.397311	-0.221024	-0.457984	-0.268479	-0.505485	-0.141438	-0.405033	-0.206403	-0.207904	-0.273323	0.199317
P08572	COL4A2	Collagen alpha-2(IV) chain	2	0.174877	-0.22971	0.777413	0.0389364	-0.371948	0.635782	-0.535665	-0.497606	-0.92473	-0.911874	-0.533764	-0.515436	-0.744775	-0.733245	0.138034	0.181174	-0.730832	-0.687737	-0.568736	-0.55223	0.568007	0.767189	0.63261	0.998037
P08574	CYC1	Cytochrome c1, heme protein, mitochondrial	7	-0.114755	-0.155616	0.0986505	0.113112	0.0659535	0.320827	0.349132	0.525749	0.323793	0.475208	0.172259	0.329147	0.0713272	0.221416	0.6337	0.815399	0.443597	0.62525	0.241886	0.396951	0.357649	0.446753	0.24348	0.245181
P08581	MET	Hepatocyte growth factor receptor	11	-0.92761	-0.797811	-0.198549	-0.669191	-0.54569	0.0541797	-0.251096	-0.275348	-0.105776	-0.15523	0.428802	0.38482	0.465404	0.414624	0.549127	0.529958	0.656223	0.637008	0.42396	0.378156	0.0165337	-0.0318973	0.759135	0.590177
P08621	SNRNP70	U1 small nuclear ribonucleoprotein 70 kDa	5	-0.0321518	-0.156649	-0.0527477	-0.0487179	-0.179512	-0.075004	-0.0292467	0.021657	-0.138222	-0.11252	0.0404272	0.0716012	0.14597	0.170345	0.0213198	0.0773058	-0.0173851	0.038555	0.0253366	0.0546877	-0.122899	-0.24027	0.00947834	0.0948153
P08648	ITGA5	Integrin alpha-5	4	-0.428892	-0.329755	0.359914	-0.111954	-0.0191141	0.671162	0.0401393	-0.0356862	0.154798	0.0537701	0.213472	0.117917	0.252575	0.150221	0.900107	0.829364	0.448741	0.377952	0.157958	0.0605802	0.582844	0.531913	0.81888	0.680583
P08651	NFIC	Nuclear factor 1 C-type	3	-0.41529	-0.533102	0.0651142	-0.356749	-0.480858	0.117965	-0.113744	-0.0306745	-0.216033	-0.158166	0.21532	0.278659	0.204194	0.260734	0.437823	0.525975	0.281256	0.369362	0.248871	0.310387	0.118712	0.11801	0.510479	0.58913
P08670	VIM	Vimentin	42	0.143428	0.142803	-0.208325	0.242451	0.235529	-0.114992	-0.111733	0.16264	-0.0968353	0.152335	-0.225726	0.0289175	-0.244408	0.00343574	-0.392323	-0.112868	-0.275451	0.0039583	-0.348318	-0.0954977	-0.270389	-0.263534	-0.321679	-0.360214
P08708	RPS17	40S ribosomal protein S17	5	-0.230833	-0.226906	0.132257	-0.365203	-0.367572	-0.00780278	0.136027	0.0919999	0.155477	0.0862475	0.278455	0.214697	0.351638	0.281082	0.57028	0.531335	0.346571	0.30758	0.507095	0.441515	0.188034	0.103022	0.393164	0.350076
P08754	GNAI3	Guanine nucleotide-binding protein G(i) subunit alpha-3	4	-1.1051	-1.1007	0.00874121	-0.877556	-0.879452	0.230596	-0.531181	-0.437601	-0.511258	-0.44288	0.294318	0.368169	0.200358	0.26741	0.653823	0.752486	0.55363	0.652246	0.35224	0.424268	0.255714	0.337845	1.14392	1.10036
P08758	ANXA5	Annexin A5	7	-0.818794	-0.858494	-0.577561	-0.838477	-0.884475	-0.602935	0.419676	0.686555	0.395498	0.637174	0.679861	0.92701	0.168728	0.409078	0.732071	1.00403	1.21818	1.49009	1.26402	1.50935	-0.0515815	0.447723	0.271307	0.271847
P08865	RPSA	40S ribosomal protein SA	14	-0.298233	-0.399076	0.240428	-0.285213	-0.392352	0.247758	0.332727	0.362083	0.247406	0.25156	0.438965	0.448591	0.387944	0.390771	0.94255	0.976988	0.61067	0.645062	0.623805	0.631608	0.399794	0.438986	0.568735	0.630418
P09001	MRPL3	39S ribosomal protein L3, mitochondrial	2	-0.634237	-0.090259	-0.0271719	-0.640495	-0.102814	-0.0391198	-1.19871	-0.87238	-0.63921	-0.338082	-1.50864	-1.20204	-0.447888	-0.148087	-0.520482	-0.18907	-0.584763	-0.253396	-0.55235	-0.247572	0.884363	-0.188213	0.63714	0.0540011
P09012	SNRPA	U1 small nuclear ribonucleoprotein A	2	-0.940353	-0.75721	-0.0811477	-0.935257	-0.758411	-0.0817416	-0.399756	0.0456004	-0.201091	0.219063	0.249827	0.675453	0.31051	0.729338	0.530612	0.981051	0.520307	0.9707	0.541366	0.96517	0.176994	0.104482	0.88928	0.666977
P09110	ACAA1	3-ketoacyl-CoA thiolase, peroxisomal	5	-0.138132	-0.108868	-0.194564	-0.0449723	-0.0220055	-0.107094	0.325925	0.381544	0.370711	0.401128	0.304823	0.340713	0.221605	0.250696	0.340655	0.401357	0.443767	0.504423	0.376763	0.410829	-0.0679591	0.00343062	-0.0263577	-0.0947817
P09382	LGALS1	Galectin-1	8	-0.5442	-0.779209	0.228543	-0.41066	-0.651966	0.356393	0.0105997	0.0882252	-0.208887	-0.156464	0.300089	0.357984	0.0383357	0.0894326	0.854505	0.937213	0.53451	0.617172	0.427126	0.483198	0.450625	0.70055	0.802817	0.998666
P09429	HMGB1	High mobility group protein B1	5	-0.887715	-0.886427	-0.235647	-0.677157	-0.682166	-0.0307793	0.499323	0.733234	0.516133	0.724842	0.738616	0.952798	0.664456	0.871839	1.22255	1.46155	1.36675	1.6057	1.18235	1.3947	0.380146	0.442477	0.682142	0.641694
P09493	TPM1	Tropomyosin alpha-1 chain	7	-0.384603	-0.403656	-3.7189	-0.472203	-0.497552	-3.81219	-0.212623	-0.0375121	-0.216153	-0.0662444	0.0161287	0.17151	0.026281	0.174863	-3.47576	-3.29557	0.15169	0.331838	0.265445	0.419004	-3.59568	-3.61766	-3.30422	-3.32433
P09496	CLTA	Clathrin light chain A	7	-0.395613	-0.474071	0.52305	-0.506103	-0.590858	0.406869	0.218945	0.492983	0.15601	0.404845	0.33155	0.585858	0.236386	0.483895	1.20877	1.48789	0.594269	0.873343	0.730914	0.9834	0.773429	0.856765	0.948737	0.988035
P09497	CLTB	Clathrin light chain B	4	-0.795227	-1.32647	0.201848	-0.661599	-1.19914	0.329785	0.237209	0.486988	-0.278512	-0.0539359	0.336786	0.566834	0.0155183	0.238768	1.30545	1.56031	1.01215	1.26696	0.904674	1.1329	0.864869	1.17431	1.02715	1.51923
P09525	ANXA4	Annexin A4	12	-0.365955	-0.409539	-0.0500837	-0.392031	-0.441912	-0.0818501	0.0568304	0.105746	0.028769	0.052482	0.222559	0.251745	0.0746522	0.0970388	0.443864	0.497862	0.402496	0.456447	0.454727	0.48209	0.117514	0.253592	0.345946	0.350369
P09543	CNP	2,3-cyclic-nucleotide 3-phosphodiesterase	11	-0.633737	-0.343979	-0.0092917	-0.429337	-0.145876	0.189418	-0.444284	-0.340739	-0.139004	-0.0606614	0.0223711	0.106186	0.0331229	0.110139	0.251324	0.359951	0.169163	0.277744	-0.0090814	0.0729109	0.125161	0.102581	0.654519	0.325601
P09622	DLD	Dihydrolipoyl dehydrogenase, mitochondrial	8	-0.447441	-0.392938	-0.229636	-0.400624	-0.352418	-0.188509	-0.0101023	-0.0296797	0.0599223	0.0151426	0.0341077	-0.00519943	-0.0507483	-0.0968544	0.278865	0.26437	0.417048	0.402507	0.396387	0.355257	0.140966	0.213993	0.247879	0.154216
P09651	HNRNPA1	Heterogeneous nuclear ribonucleoprotein A1	14	-0.475784	-0.700263	0.229173	-0.42224	-0.653016	0.277026	0.1986	0.203021	-0.0103565	-0.0311382	0.419013	0.403704	0.447944	0.425836	0.97472	0.984222	0.654094	0.663551	0.626706	0.609574	0.451915	0.411156	0.735031	0.92035
P09661	SNRPA1	U2 small nuclear ribonucleoprotein A	6	-0.235078	-0.198777	0.0456353	-0.127548	-0.0975439	0.147475	-0.0538035	0.0461779	-0.00198077	0.0727983	-0.170171	-0.0899196	-0.170338	-0.0968855	0.298072	0.403136	0.160984	0.266002	0.0796094	0.158038	0.364452	0.352791	0.310787	0.235327
P09669	COX6C	Cytochrome c oxidase subunit 6C	4	-0.0143104	0.241981	0.324114	-0.231454	0.0185401	0.10128	0.097117	0.307275	0.36893	0.553886	0.129952	0.32038	0.0419178	0.225547	0.506704	0.721944	0.0911373	0.306331	0.334437	0.523042	0.272961	0.349166	0.368499	0.0730475
P09874	PARP1	Poly [ADP-ribose] polymerase 1	50	0.0273881	-0.0367922	-0.0462558	-0.125241	-0.195719	-0.204575	0.133528	0.165341	0.0848699	0.0914806	0.204878	0.216961	0.0936905	0.0989749	0.131047	0.167942	0.0858499	0.122699	0.264635	0.274895	-0.177623	-0.0782637	-0.0435697	-0.0185496
P09884	POLA1	DNA polymerase alpha catalytic subunit	22	-0.0612819	-0.17059	0.0764187	0.0313984	-0.0842071	0.163409	-0.0119467	-0.0551765	-0.105733	-0.174165	0.031404	-0.0315555	0.0345972	-0.0351612	0.196916	0.158769	0.029045	-0.00914838	-0.0374797	-0.102262	0.0617208	0.0466994	0.167775	0.237923
P09913	IFIT2	Interferon-induced protein with tetratricopeptide repeats 2	5	0.155533	0.064444	0.837271	0.218549	0.121163	0.894596	0.196885	0.00311174	0.121318	-0.0976579	-0.130567	-0.34407	-0.0709112	-0.291214	0.949785	0.761094	0.0210618	-0.167675	-0.0157983	-0.231125	0.97656	0.905076	0.711811	0.763741
P09914	IFIT1	Interferon-induced protein with tetratricopeptide repeats 1	10	0.0415363	0.0374421	0.590333	0.122735	0.112344	0.665841	0.133774	0.17969	0.145201	0.165915	-0.0439798	-0.0177934	0.0994511	0.118839	0.753732	0.804731	0.0719472	0.1229	0.0169039	0.0412675	0.693921	0.538661	0.578871	0.543805
P09960	LTA4H	Leukotriene A-4 hydrolase	13	-0.750668	-0.640764	-0.0969308	-0.645968	-0.54236	0.00207975	0.227499	0.252883	0.352925	0.353107	0.62014	0.625794	0.548746	0.547601	0.952399	0.982865	0.957877	0.988297	0.879332	0.883163	0.228467	0.288033	0.683812	0.534747
P09972	ALDOC	Fructose-bisphosphate aldolase C	14	-0.416234	-0.461106	0.340265	-0.530386	-0.581555	0.220423	0.236159	0.378742	0.206809	0.324189	0.579278	0.70213	0.469913	0.585966	1.06382	1.21149	0.632103	0.779722	0.772411	0.89344	0.380752	0.478289	0.786573	0.792285
P0C0L5	C4B_2	Complement C4-B	2	0.395299	0.277398	0.761918	0.115839	-0.00835928	0.476768	-0.249589	-0.153062	-0.351969	-0.280643	-0.327429	-0.250631	-0.412351	-0.342352	0.188192	0.289802	-0.665179	-0.563615	-0.359563	-0.284588	0.41183	0.484923	0.396693	0.475434
Q71UI9	H2AZ2	Histone H2A.V	2	-0.5101	-0.314512	-0.484188	-0.830426	-0.641136	-0.810204	-0.47252	-0.364671	-0.26141	-0.178764	-0.300951	-0.212833	0.100583	0.181903	-0.375445	-0.262515	0.0172903	0.130175	0.363772	0.450068	-0.178285	-0.591648	0.0559864	-0.178762
Q99878	H2AC14	Histone H2A type 1-J	2	0.0897717	0.264323	-0.00775134	-0.259812	-0.0915573	-0.363025	-0.698577	-0.551328	-0.508503	-0.386456	-0.673098	-0.545579	-0.53686	-0.41614	-0.724937	-0.572606	-0.808638	-0.656353	-0.432899	-0.307203	-0.155631	-0.303697	-0.0674488	-0.281161
P47985	UQCRFS1	Cytochrome b-c1 complex subunit Rieske, mitochondrial	4	-0.359829	-0.0982109	0.0126651	0.0346414	0.289962	0.401445	0.232451	0.276746	0.509591	0.528684	0.193987	0.218552	0.289582	0.307348	0.676107	0.725485	0.57199	0.621321	0.203675	0.226418	0.378329	0.270906	0.402568	0.10179
P0CG30	GSTT2B	Glutathione S-transferase theta-2B	2	0.228151	0.506239	0.551582	-0.0172906	0.2545	0.30045	-0.261509	-0.266901	0.0321002	0.00150589	-0.113171	-0.138292	-0.309284	-0.341205	0.133084	0.132774	-0.509951	-0.510306	-0.238353	-0.265298	0.142463	0.326748	0.353505	0.0362573
P0CW18	PRSS56	Serine protease 56	10	0.0551789	-0.00503485	0.306871	0.00204891	-0.0644618	0.248051	-0.192061	-0.31862	-0.236753	-0.388514	-0.186179	-0.332467	-0.192905	-0.345992	0.130793	0.0093167	-0.26753	-0.389052	-0.188245	-0.336356	0.21318	0.208078	0.281766	0.30282
P50225	SULT1A1	Sulfotransferase 1A1	2	-0.592997	-0.340586	-0.429602	-0.523357	-0.277243	-0.365653	-0.179438	-0.101605	0.0884954	0.141126	0.342338	0.40044	0.340146	0.391449	0.0551196	0.138034	0.393269	0.476138	0.349785	0.406065	-0.391009	-0.400646	0.193469	-0.098102
P0DMV9	HSPA1B	Heat shock 70 kDa protein 1B	21	-0.192531	-0.258379	0.236157	-0.241281	-0.313426	0.181717	0.605166	0.766414	0.55484	0.690885	0.575723	0.71724	0.398534	0.533253	1.10502	1.27135	0.777407	0.943691	0.852313	0.992007	0.425503	0.590863	0.458762	0.48545
P0DP25	CALM3	Calmodulin-3	8	-1.83898	-1.98432	-0.133964	-1.37202	-1.52366	0.327303	-0.26428	-0.24918	-0.394104	-0.404207	0.691927	0.687297	0.693159	0.68173	1.51189	1.53208	1.55441	1.57454	1.1136	1.10715	0.716176	0.703115	1.73509	1.84127
P0DPD7	EEF1AKMT4	EEF1A lysine methyltransferase 4	3	-0.457565	-0.658955	0.22875	-0.529235	-0.736923	0.15139	0.119961	0.0366623	-0.065907	-0.174408	0.242467	0.139439	0.332351	0.222523	0.877439	0.799222	0.557236	0.478973	0.655062	0.55021	0.53118	0.429468	0.716389	0.87862
P0DPH7	TUBA3C	Tubulin alpha-3C chain	2	-3.52431	-0.698162	0.191843	-2.69165	0.128199	1.01881	-3.0699	-3.55518	-0.228231	-0.738715	-0.217942	-0.722953	-0.076352	-0.588162	0.717415	0.237215	0.434119	-0.0461264	-0.372384	-0.879218	0.831565	0.678147	3.74623	0.880919
P10155	RO60	60 kDa SS-A/Ro ribonucleoprotein	8	-0.166136	-0.141919	-0.096527	-0.235796	-0.217875	-0.171877	0.150966	0.107734	0.190706	0.122272	0.190604	0.127642	0.216121	0.146361	0.291738	0.253588	0.296813	0.258617	0.392628	0.327843	-0.00265689	-0.0400031	0.0996834	0.0363058
P10321	HLA-C	HLA class I histocompatibility antigen, C alpha chain	4	-0.79523	-0.969029	-0.164188	-0.658335	-0.838431	-0.0329832	-0.046671	-0.185461	-0.204948	-0.36894	0.323922	0.165402	0.50794	0.342622	0.655533	0.521826	0.728269	0.594515	0.61753	0.457187	0.22782	0.0319735	0.661116	0.795755
P10398	ARAF	Serine/threonine-protein kinase A-Raf	6	-0.162106	-0.115282	-0.219356	0.0189987	0.059526	-0.0439413	0.214352	0.215997	0.276698	0.253141	0.229055	0.21097	0.16369	0.138806	0.228264	0.234992	0.356168	0.362849	0.201218	0.181311	-0.104582	-0.0510453	-0.0271756	-0.11316
P10412	H1-4	Histone H1.4	3	-0.322857	0.0650554	-0.680879	-0.435029	-0.0534134	-0.798741	-1.37389	-1.33874	-0.970454	-0.960512	-1.60517	-1.58976	-0.842414	-0.833799	-1.66075	-1.62052	-1.07132	-1.03114	-0.932994	-0.919403	-0.159366	-0.933953	-0.327948	-0.755021
P10515	DLAT	Dihydrolipoyllysine-residue acetyltransferase component of pyruvate dehydrogenase complex, mitochondrial	5	0.221055	0.265529	0.0158707	0.190645	0.228823	-0.0202289	0.111449	-0.0248819	0.171446	0.0099125	0.0337846	-0.122276	0.162778	-8.12029e-05	-0.0225725	-0.153821	-0.129896	-0.26119	-0.0733308	-0.231214	-0.160149	-0.30097	-0.17511	-0.258744
P10586	PTPRF	Receptor-type tyrosine-protein phosphatase F	19	-0.239291	-0.249186	-0.267915	-0.0639197	-0.0801119	-0.098234	-0.219996	-0.30573	-0.214369	-0.325305	-0.0140708	-0.119535	0.123006	0.0107431	-0.177457	-0.258109	-0.000995132	-0.0816928	-0.15021	-0.257497	-0.267178	-0.416083	0.00145006	-0.0278149
P10599	TXN	Thioredoxin	5	0.17286	0.138369	0.446725	-0.0252016	-0.0659901	0.242973	0.127437	0.114195	0.108467	0.0700236	0.0808759	0.0479049	-0.0376227	-0.0773925	0.472464	0.464305	-0.0657137	-0.0739186	0.158504	0.12371	0.287796	0.394467	0.303939	0.29927
P10606	COX5B	Cytochrome c oxidase subunit 5B, mitochondrial	5	0.690645	0.609801	0.986565	-0.0337312	-0.120872	0.256498	0.645809	0.0968813	0.580487	0.00635687	0.525713	-0.0429449	0.478992	-0.0964647	1.01289	0.469046	-0.0651258	-0.609017	0.685406	0.114925	0.383387	0.41828	0.325994	0.367678
P10620	MGST1	Microsomal glutathione S-transferase 1	5	0.715059	0.845582	0.481996	0.273668	0.397895	0.0349152	-0.166877	-0.432323	-0.0208312	-0.311479	-0.376874	-0.66205	-0.189634	-0.481609	-0.328778	-0.589141	-0.902226	-1.16264	-0.43468	-0.721678	-0.0556947	-0.254763	-0.202989	-0.372673
P10644	PRKAR1A	cAMP-dependent protein kinase type I-alpha regulatory subunit	14	-0.381901	-0.461999	0.305217	-0.394695	-0.48109	0.286733	0.343853	0.313656	0.279278	0.223878	0.425525	0.375598	0.350166	0.293441	1.10213	1.07702	0.705464	0.680304	0.744414	0.692664	0.572818	0.636348	0.717193	0.75813
P10768	ESD	S-formylglutathione hydrolase	2	-0.94902	-0.685905	-0.418863	-0.727971	-0.471153	-0.203504	-0.121412	0.223379	0.157225	0.476814	0.264098	0.58916	0.145127	0.46339	0.479907	0.82978	0.807317	1.15715	0.612424	0.935663	0.112017	0.21916	0.560231	0.257956
P10809	HSPD1	60 kDa heat shock protein, mitochondrial	36	-0.262941	-0.265089	-0.174191	-0.221244	-0.229688	-0.138183	0.117267	0.113057	0.130641	0.101229	0.269158	0.245219	0.235469	0.204731	0.27718	0.278052	0.359918	0.360744	0.344376	0.318614	-0.0957696	-0.0739094	0.118825	0.0818122
P10909	CLU	Clusterin	7	-0.319592	-0.250981	-0.102916	-0.103171	-0.0408573	0.107814	0.491866	0.540635	0.575999	0.599566	0.398453	0.427492	0.332529	0.354769	0.779703	0.833554	0.791167	0.844972	0.600903	0.628119	0.277459	0.331555	0.246749	0.138978
P11021	HSPA5	Endoplasmic reticulum chaperone BiP	43	-0.491386	-0.538341	0.0624508	-0.281297	-0.334549	0.26685	0.435339	0.600818	0.403905	0.544182	0.553467	0.699217	0.488497	0.627447	1.06034	1.2309	0.906435	1.07695	0.722501	0.866427	0.403079	0.456221	0.583911	0.591706
P11047	LAMC1	Laminin subunit gamma-1	5	-0.170627	0.0221576	0.0412681	-0.176025	0.0104631	0.0301804	-0.046219	-0.0407752	0.162088	0.14233	-0.0492734	-0.0635593	-0.0254288	-0.0465137	0.236839	0.247365	0.104118	0.114598	0.135671	0.119563	0.182321	0.146648	0.24197	0.0100245
P11142	HSPA8	Heat shock cognate 71 kDa protein	43	-0.337481	-0.374987	0.166617	-0.270426	-0.314229	0.227981	0.341782	0.512071	0.319798	0.464885	0.469105	0.619665	0.361721	0.505482	0.917042	1.09241	0.658972	0.834298	0.618073	0.76681	0.344145	0.4397	0.534172	0.532517
P11166	SLC2A1	Solute carrier family 2, facilitated glucose transporter member 1	6	-0.333833	-0.338139	0.127897	-0.268438	-0.279041	0.187602	0.0328473	-0.101423	0.0440641	-0.115408	0.266647	0.112647	0.228532	0.0677334	0.565741	0.436553	0.346391	0.217157	0.307151	0.151328	0.195303	0.221589	0.491805	0.45695
P11169	SLC2A3	Solute carrier family 2, facilitated glucose transporter member 3	7	-0.712693	-0.397634	-0.0489003	-0.472329	-0.163567	0.185773	-0.385837	-0.379494	-0.0552561	-0.074115	0.0601416	0.0467552	-0.00596745	-0.0261528	0.349118	0.360543	0.306565	0.317945	0.0923573	0.077148	0.185184	0.239465	0.693866	0.339647
P11171	EPB41	Protein 4.1	8	-0.591013	-0.466192	-0.0611114	-0.559877	-0.441352	-0.0356649	-0.317827	-0.252208	-0.177483	-0.137066	0.166506	0.212395	0.0711148	0.110205	0.283237	0.353939	0.252896	0.323552	0.247915	0.291982	0.0129401	0.0965028	0.559976	0.395994
P11172	UMPS	Uridine 5-monophosphate synthase	14	0.00433887	0.00731969	0.0879889	0.0303424	0.0270262	0.108302	0.00678491	-0.0740238	0.0252879	-0.0807232	-0.00881506	-0.109354	-0.020975	-0.128312	0.161597	0.0858709	-0.017844	-0.0936164	-0.0176921	-0.120053	0.066621	0.0669527	0.113724	0.0715833
P11177	PDHB	Pyruvate dehydrogenase E1 component subunit beta, mitochondrial	10	0.114963	0.0297401	-0.219665	0.203957	0.112437	-0.136361	0.380738	0.336519	0.311037	0.241616	0.221827	0.157879	0.268041	0.197294	0.117273	0.0781362	0.245485	0.206303	0.182647	0.116875	-0.208346	-0.266388	-0.304554	-0.258491
P11216	PYGB	Glycogen phosphorylase, brain form	15	-0.0399344	0.0326841	-0.0185552	-0.0516371	0.0146844	-0.0359481	0.139289	0.0931519	0.22743	0.15609	0.20701	0.141143	0.288693	0.216027	0.231831	0.190776	0.158934	0.117833	0.196792	0.129102	-0.0789707	-0.172481	0.0514534	-0.0603252
P11233	RALA	Ras-related protein Ral-A	5	-0.806745	-1.00767	0.461287	-0.70608	-0.913306	0.556262	-0.902791	-0.861784	-1.0882	-1.07239	-0.153333	-0.132057	-0.191953	-0.177476	0.436404	0.482493	-0.116336	-0.0702928	-0.190846	-0.171392	0.485946	0.512738	1.29811	1.45988
P11234	RALB	Ras-related protein Ral-B	3	-0.354791	-0.673492	0.942211	-0.801582	-1.12658	0.48973	-0.587719	-0.571603	-0.890897	-0.899983	0.196655	0.193042	0.242859	0.232446	0.780446	0.801644	-0.253218	-0.232065	0.219729	0.214292	0.479999	0.421968	1.32708	1.60662
P11274	BCR	Breakpoint cluster region protein	7	-0.00324332	0.134181	-1.52481	0.106122	0.237249	-1.42113	-0.0218234	0.0379967	0.131123	0.165741	-0.147211	-0.107121	-0.127638	-0.0943461	-1.47223	-1.40732	-0.0388702	0.0259863	-0.12208	-0.0838121	-1.42881	-1.46021	-1.49149	-1.66808
P11279	LAMP1	Lysosome-associated membrane glycoprotein 1	2	1.5231	-0.519448	1.90394	0.647058	-1.40179	1.02221	-0.500376	-0.675468	-2.5274	-2.7277	-1.0728	-1.26762	-0.890818	-1.09244	-0.0483734	-0.218383	-2.04377	-2.21382	-1.14157	-1.33821	0.920632	0.726825	0.410915	2.4143
P11310	ACADM	Medium-chain specific acyl-CoA dehydrogenase, mitochondrial	3	0.387647	0.454142	0.998536	-0.561295	-0.501097	0.0439035	-0.557549	-0.717411	-0.475532	-0.660596	-0.873797	-1.05339	-0.230782	-0.417173	0.124502	-0.0302777	-0.965486	-1.12031	0.00961112	-0.171803	0.894507	0.239664	0.640963	0.535308
P11387	TOP1	DNA topoisomerase 1	22	-0.318646	-0.184139	-0.733994	-0.314744	-0.186533	-0.735781	-0.0123158	0.172819	0.137714	0.297647	0.10201	0.267415	-0.0755857	0.0830206	-0.356501	-0.166283	0.28604	0.476212	0.308294	0.471876	-0.562302	-0.396535	-0.385273	-0.558941
P11388	TOP2A	DNA topoisomerase 2-alpha	29	-0.0299804	0.162906	-0.313681	-0.0748682	0.111721	-0.364259	-0.0617073	-0.0238714	0.146701	0.159335	-0.0542554	-0.0361492	-0.0160442	-0.00473694	-0.274245	-0.231327	-0.052017	-0.00914471	0.0190263	0.0353097	-0.323781	-0.373821	-0.253626	-0.485673
P11413	G6PD	Glucose-6-phosphate 1-dehydrogenase	18	-0.556239	-0.593031	0.22715	-0.641466	-0.684555	0.136233	0.132634	0.0863496	0.111364	0.0398775	0.478155	0.412141	0.346127	0.273315	0.987185	0.945984	0.668583	0.627335	0.779965	0.712128	0.405239	0.525438	0.813463	0.811095
P11498	PC	Pyruvate carboxylase, mitochondrial	72	1.01066	0.785395	0.250191	0.886239	0.654675	0.120078	-0.7712	-0.958282	-0.980944	-1.19323	-1.27461	-1.48143	-1.00234	-1.21595	-1.46051	-1.64251	-1.80215	-1.9842	-1.65157	-1.86021	-0.289685	-0.57379	-0.730396	-0.54429
P11532	DMD	Dystrophin	8	-0.405012	-0.293182	0.0140845	-0.405597	-0.300064	0.00780929	-0.304098	-0.315539	-0.176746	-0.213389	0.068707	0.0375359	-0.00273831	-0.0407083	0.186161	0.179802	0.0806241	0.0742192	0.107365	0.0743709	0.0136628	0.0732798	0.449171	0.29818
P11586	MTHFD1	C-1-tetrahydrofolate synthase, cytoplasmic	44	-0.0962191	-0.0328114	-0.10437	-0.180582	-0.123471	-0.194422	0.0518062	0.0357101	0.130736	0.0894377	0.210853	0.175027	0.26508	0.222455	0.114818	0.103804	0.127735	0.116675	0.238253	0.200605	-0.199827	-0.265881	0.0219238	-0.0806442
P11717	IGF2R	Cation-independent mannose-6-phosphate receptor	19	-0.477174	-0.605616	0.0252123	-0.0725027	-0.207242	0.424193	0.162704	0.241524	0.0497833	0.103401	0.300049	0.359139	0.111506	0.163798	0.736252	0.820155	0.619587	0.703444	0.241072	0.298339	0.332412	0.509126	0.53246	0.621743
P11766	ADH5	Alcohol dehydrogenase class-3	5	-1.00773	-0.810224	-0.184075	-0.896331	-0.705125	-0.0783688	0.100563	0.0187377	0.313588	0.206561	0.659177	0.557622	0.714597	0.606243	0.995377	0.918635	1.088	1.01121	1.00276	0.899381	0.232409	0.165161	0.853726	0.617063
P11802	CDK4	Cyclin-dependent kinase 4	4	-0.167879	-0.248226	0.298911	-0.204615	-0.29126	0.256485	-0.237111	-0.132311	-0.301936	-0.222338	-0.194341	-0.109271	-0.151203	-0.0729315	0.300842	0.410724	-0.0895222	0.0203143	-0.0266301	0.0566174	0.391392	0.336425	0.496864	0.538052
P11908	PRPS2	Ribose-phosphate pyrophosphokinase 2	2	-0.0442062	-0.11905	0.0514299	-0.263028	-0.344168	-0.173082	-0.0632688	-0.0397082	-0.12259	-0.124232	-0.134675	-0.130844	0.151232	0.148264	0.10353	0.132173	-0.0393527	-0.0107558	0.205625	0.207633	0.134413	-0.163322	0.12571	0.161393
P11940	PABPC1	Polyadenylate-binding protein 1	5	-0.290259	-0.318621	0.464556	-0.47723	-0.511888	0.271896	-0.0183592	0.00199593	-0.0311987	-0.0360459	0.337634	0.33826	0.15865	0.152476	0.807619	0.833056	0.25161	0.277001	0.464736	0.463538	0.366193	0.533349	0.78489	0.774091
P12004	PCNA	Proliferating cell nuclear antigen	11	0.0622936	0.125943	0.13927	-0.0921765	-0.0348239	-0.0208908	0.103567	0.0363268	0.182739	0.0902961	0.117738	0.0307684	0.173831	0.0800622	0.251705	0.189547	0.0209834	-0.0412206	0.201609	0.112816	0.0301755	-0.0377455	0.10705	0.00424042
P12081	HARS1	Histidine--tRNA ligase, cytoplasmic	12	-0.933737	-0.919598	0.0789982	-0.78964	-0.781797	0.217406	-0.0825824	-0.0171839	-0.052921	-0.0127248	0.533361	0.57903	0.418896	0.457766	1.00132	1.0718	0.830865	0.9013	0.712923	0.756769	0.364163	0.4668	1.04281	0.98951
P12235	SLC25A4	ADP/ATP translocase 1	3	-0.0680147	-2.18393	0.130836	-0.126619	-2.24883	0.0665418	0.280546	0.140372	-1.81985	-1.98522	0.29634	0.136437	0.0459888	-0.120713	0.550559	0.415468	0.32827	0.193133	0.41303	0.251304	0.150427	0.38895	0.228925	2.30568
P12236	SLC25A6	ADP/ATP translocase 3	8	0.532712	0.551621	-0.0607249	0.523173	0.535785	-0.0759536	-0.0458202	0.0253964	-0.0113893	0.0346251	-0.3623	-0.310813	-0.165237	-0.120549	-0.568094	-0.491796	-0.598822	-0.522569	-0.563128	-0.513464	-0.309586	-0.518477	-0.563362	-0.621431
P12268	IMPDH2	Inosine-5-monophosphate dehydrogenase 2	14	-0.384938	-0.351303	0.156983	-0.301587	-0.274249	0.234644	0.562622	0.485866	0.611779	0.509821	0.535816	0.439329	0.557741	0.454456	1.17571	1.10403	0.92727	0.85555	0.870074	0.771765	0.536098	0.502344	0.571995	0.4992
P12270	TPR	Nucleoprotein TPR	16	-0.293796	-1.07844	0.272489	-0.214787	-1.00573	0.345807	0.0570445	0.107364	-0.71208	-0.686962	0.240458	0.271048	0.257526	0.281318	0.694491	0.749893	0.33055	0.385906	0.277697	0.306464	0.350242	0.321345	0.596359	1.34185
P12277	CKB	Creatine kinase B-type	12	-0.368779	-0.498005	0.170015	-0.347624	-0.483147	0.185479	0.0292726	0.0583798	-0.0844312	-0.0805263	0.285841	0.295218	0.231635	0.234214	0.639228	0.673418	0.377761	0.411905	0.382762	0.390317	0.249596	0.291973	0.568867	0.658933
P12429	ANXA3	Annexin A3	16	-0.932448	-1.04431	0.0111894	-0.783076	-0.901236	0.154871	0.375125	0.401663	0.278784	0.28012	0.734399	0.741207	0.580276	0.580286	1.38992	1.42155	1.28728	1.31886	1.16407	1.16905	0.551735	0.694029	0.973712	1.04641
P12532	CKMT1B	Creatine kinase U-type, mitochondrial	3	-0.440202	-0.163572	-0.184936	-0.328645	-0.0583113	-0.0790688	0.279184	0.347945	0.571336	0.614895	0.302865	0.351897	0.218002	0.260234	0.605612	0.679456	0.699096	0.772893	0.613694	0.660903	0.198956	0.271991	0.28534	-0.0304502
P12814	ACTN1	Alpha-actinin-1	15	-0.737455	-0.69913	0.323115	-0.729125	-0.697097	0.325755	-0.273555	-0.189814	-0.219708	-0.161169	0.199197	0.263209	0.203882	0.261096	0.858177	0.947001	0.44361	0.532388	0.461435	0.523624	0.555189	0.538675	1.09064	1.01316
P12882	MYH1	Myosin-1	6	-0.220533	-0.282367	-3.67744	-0.281157	-0.349288	-3.74375	-0.0173525	0.11647	-0.0636644	0.0449555	0.0979562	0.212049	-0.0494953	0.0577981	-3.40309	-3.26419	0.182891	0.321749	0.26967	0.38194	-3.60484	-3.46922	-3.42683	-3.40416
P12883	MYH7	Myosin-7	2	0.0471486	0.0846276	-1.84506	-0.286701	-0.255519	-2.1846	-0.125874	-0.0185888	-0.0728724	0.00921012	-0.241753	-0.154198	-0.171964	-0.0912083	-1.94692	-1.83455	-0.193312	-0.0809911	0.166693	0.252425	-1.80896	-1.89057	-1.86213	-1.93877
P12956	XRCC6	X-ray repair cross-complementing protein 6	30	0.120023	0.108753	0.00577035	-0.06971	-0.0872767	-0.189653	-0.0461735	0.201381	-0.0419212	0.180431	0.0342862	0.262111	-0.121228	0.0997984	-0.0892637	0.163373	-0.186487	0.0661046	0.0294019	0.255404	-0.227341	-0.0836557	-0.0841784	-0.112069
P13010	XRCC5	X-ray repair cross-complementing protein 5	37	0.252119	0.298607	0.135997	0.21284	0.25303	0.0910271	-0.28074	-0.119689	-0.218731	-0.0828814	-0.3009	-0.159578	-0.412354	-0.277832	-0.3257	-0.159567	-0.55315	-0.387062	-0.487715	-0.348216	-0.128592	-0.0289658	-0.0860484	-0.171696
P13073	COX4I1	Cytochrome c oxidase subunit 4 isoform 1, mitochondrial	6	0.0534242	-0.128974	0.0665912	0.122342	-0.0663531	0.129819	0.8465	0.936659	0.679624	0.74458	0.364214	0.434643	0.251372	0.315002	0.93083	1.02607	0.772786	0.867981	0.730023	0.79863	0.462824	0.563838	0.0432412	0.186479
P13489	RNH1	Ribonuclease inhibitor	16	0.501758	0.375386	0.791976	0.0780964	-0.0545727	0.362624	-0.0940048	-0.166901	-0.204855	-0.302953	-0.0770639	-0.16969	-0.0294587	-0.128884	0.267375	0.199561	-0.616053	-0.683913	-0.166236	-0.260685	0.240647	0.181214	0.320292	0.407504
P13535	MYH8	Myosin-8	3	-0.281486	-0.143915	-4.16313	-0.204568	-0.0732941	-4.09191	-0.0413178	0.305088	0.111776	0.432979	0.00633483	0.333011	-0.0717158	0.248162	-3.8518	-3.50031	0.219878	0.571321	0.169116	0.493969	-3.96193	-3.89571	-3.85157	-4.0283
P13639	EEF2	Elongation factor 2	56	-0.596171	-0.570729	0.140449	-0.762777	-0.743632	-0.031847	-0.0710858	0.0448133	-0.0301223	0.0605745	0.460284	0.556454	0.439494	0.528864	0.736696	0.857678	0.504795	0.62573	0.697556	0.791903	0.172621	0.181583	0.766694	0.702092
P13667	PDIA4	Protein disulfide-isomerase A4	35	-0.221516	-0.380121	0.21929	-0.132368	-0.29727	0.302748	0.350799	0.507038	0.207716	0.338752	0.399455	0.535964	0.241484	0.371194	0.862767	1.02409	0.552025	0.7133	0.489032	0.623719	0.359521	0.505664	0.47088	0.590325
P13674	P4HA1	Prolyl 4-hydroxylase subunit alpha-1	23	-0.0753316	-0.37737	-0.0679508	-0.0467294	-0.355065	-0.0450389	0.432765	0.544917	0.146249	0.233198	0.30537	0.397792	0.255696	0.341319	0.511309	0.628543	0.487807	0.604995	0.48536	0.57596	0.102148	0.139993	0.037455	0.300334
P13693	TPT1	Translationally-controlled tumor protein	7	-0.735234	-0.935025	0.233436	-0.695407	-0.901494	0.267573	0.0193137	0.0987973	-0.164955	-0.110673	0.461215	0.520969	0.436763	0.489717	1.05915	1.14371	0.734258	0.818778	0.720586	0.778517	0.49414	0.506764	0.998745	1.15938
P13797	PLS3	Plastin-3	28	-1.08607	-1.1827	0.511031	-1.14229	-1.24521	0.449129	-0.816655	-0.819852	-0.897759	-0.926158	0.355556	0.332629	0.276504	0.246778	0.851613	0.853499	0.249129	0.250969	0.331497	0.306748	0.392266	0.45949	1.62718	1.68465
P13798	APEH	Acylamino-acid-releasing enzyme	11	-0.656916	-0.597485	0.247685	-0.654885	-0.601751	0.244026	0.131558	-0.02674	0.206511	0.023011	0.584715	0.406687	0.426328	0.241501	1.10732	0.954106	0.768184	0.614923	0.792308	0.612458	0.418816	0.565374	0.934676	0.836084
P13804	ETFA	Electron transfer flavoprotein subunit alpha, mitochondrial	6	-0.280286	-0.24556	-0.223906	-0.152835	-0.124405	-0.102144	0.396091	0.428779	0.44634	0.453826	0.313516	0.326475	0.33285	0.339009	0.523634	0.561404	0.656087	0.693812	0.554791	0.565927	0.106326	0.0751647	0.0864545	0.0125678
P13807	GYS1	Glycogen [starch] synthase, muscle	2	-0.277097	-0.191448	-0.0817528	-0.325871	-0.246519	-0.136218	0.49625	0.36758	0.597421	0.443548	0.465103	0.316704	0.629143	0.473944	0.762756	0.639168	0.753056	0.629423	0.827986	0.677764	0.193861	0.0179935	0.225418	0.100609
P13861	PRKAR2A	cAMP-dependent protein kinase type II-alpha regulatory subunit	16	-0.142371	-0.271639	0.39105	-0.421109	-0.556673	0.106622	0.766247	0.648708	0.652501	0.50976	0.679274	0.542006	0.648868	0.504801	1.37083	1.25837	0.888328	0.775825	1.19322	1.05413	0.587764	0.606342	0.563495	0.653603
P13929	ENO3	Beta-enolase	2	0.333753	0.107512	-2.00077	0.12658	-0.105959	-2.21364	-0.670117	-0.654567	-0.880837	-0.890489	-0.904065	-0.908245	-0.625976	-0.636955	-2.93348	-2.91285	-1.02416	-1.00357	-0.790832	-0.796835	-2.13321	-2.42313	-2.30445	-2.11737
P13984	GTF2F2	General transcription factor IIF subunit 2	4	-0.345461	-0.144525	-0.147589	-0.296369	-0.101729	-0.104187	0.15069	0.143307	0.367149	0.334564	0.269149	0.242037	0.274001	0.240089	0.419725	0.417424	0.475861	0.473515	0.452925	0.423989	0.0467843	0.0301044	0.227947	-0.0121502
P13995	MTHFD2	Bifunctional methylenetetrahydrofolate dehydrogenase/cyclohydrolase, mitochondrial	2	-0.273454	0.0731998	-0.280952	-0.149243	0.191113	-0.162432	-0.0660571	-0.196012	0.296118	0.140961	-0.143489	-0.293174	-0.352841	-0.509325	-0.00239343	-0.127266	0.187106	0.0621874	0.0890512	-0.0624565	0.0373045	0.234828	0.0225755	-0.363238
P14174	MIF	Macrophage migration inhibitory factor	4	0.128272	0.0846605	0.246318	0.133095	0.0831863	0.24545	-0.480917	-0.381326	-0.509006	-0.434618	-0.533939	-0.454078	-0.559409	-0.486347	-0.291709	-0.187036	-0.629479	-0.524852	-0.608146	-0.530108	0.138439	0.15208	0.14812	0.152571
P14314	PRKCSH	Glucosidase 2 subunit beta	17	-0.00639421	-0.0179535	0.343592	-0.134634	-0.152491	0.209662	0.566464	0.74027	0.570427	0.719031	0.52476	0.678836	0.296721	0.443999	0.987613	1.1665	0.552569	0.731411	0.706964	0.859218	0.359062	0.575273	0.380061	0.35246
P14324	FDPS	Farnesyl pyrophosphate synthase	8	-0.613472	-0.527621	-0.551904	-0.547807	-0.468252	-0.491928	0.108074	0.195567	0.209448	0.271738	0.400147	0.46791	0.357132	0.418096	0.240805	0.33338	0.701257	0.793786	0.661746	0.727686	-0.263133	-0.231946	0.0916427	-0.0333688
P14384	CPM	Carboxypeptidase M	3	-0.351906	-0.580014	0.0633354	-0.0608478	-0.295253	0.348704	-0.262965	-0.265699	-0.475551	-0.503487	0.149	0.126537	0.173364	0.144102	0.223439	0.225788	0.0686512	0.070954	-0.196252	-0.220538	-0.0293527	-0.0655444	0.445316	0.634264
P14550	AKR1A1	Aldo-keto reductase family 1 member A1	5	-0.88113	-1.00022	-0.746889	-0.611947	-0.737334	-0.483396	-0.178611	-0.0890604	-0.282179	-0.21783	0.311273	0.381094	0.207409	0.270431	0.0267923	0.121426	0.682229	0.776816	0.439201	0.5072	-0.388272	-0.296236	0.164315	0.244245
P14618	PKM	Pyruvate kinase PKM	45	0.55519	0.568734	0.123119	0.454395	0.461642	0.0166337	0.147184	0.158352	0.17625	0.162216	-0.120073	-0.128634	0.0223022	0.00694242	-0.213725	-0.197474	-0.428297	-0.412092	-0.301346	-0.31173	-0.197444	-0.351647	-0.401997	-0.454701
P14625	HSP90B1	Endoplasmin	49	-0.121488	-0.158229	0.170925	-0.0343141	-0.0773526	0.252409	0.554893	0.786884	0.533673	0.740462	0.484072	0.696333	0.353949	0.559412	0.918468	1.15554	0.65609	0.893118	0.595072	0.805511	0.330605	0.448899	0.322487	0.320069
P14635	CCNB1	G2/mitotic-specific cyclin-B1	5	-1.34367	-1.1621	-0.000898075	-1.0011	-0.825826	0.335986	-0.333831	-0.292066	-0.136738	-0.120176	0.50081	0.522845	0.47274	0.487976	1.08011	1.12695	0.989554	1.03635	0.673135	0.693347	0.475507	0.491749	1.37285	1.15212
P63162	SNRPN	Small nuclear ribonucleoprotein-associated protein N	5	-0.18466	-0.162897	0.0238405	-0.0545398	-0.0390734	0.148271	-0.0472294	0.0526961	-0.00994383	0.0647793	0.121776	0.201972	0.0150188	0.0884156	0.232434	0.337441	0.117141	0.222102	0.0131758	0.0915487	0.00686611	0.101795	0.238575	0.177651
P14735	IDE	Insulin-degrading enzyme	19	-0.474482	-0.489533	0.243168	-0.483681	-0.505029	0.22828	0.232143	0.222265	0.232614	0.197534	0.385274	0.355666	0.377672	0.341265	1.02096	1.01616	0.686335	0.681494	0.721689	0.690259	0.53189	0.527665	0.747725	0.723616
P14866	HNRNPL	Heterogeneous nuclear ribonucleoprotein L	13	-0.221424	-0.192782	0.0559055	-0.267454	-0.245109	0.00418484	0.0319982	0.0633659	0.076162	0.0823274	0.1531	0.164738	0.143827	0.148666	0.38049	0.41694	0.233132	0.269536	0.305318	0.315133	0.123598	0.121043	0.307403	0.239601
P14868	DARS1	Aspartate--tRNA ligase, cytoplasmic	16	-0.130127	-0.100904	0.098949	-0.0356893	-0.0127636	0.187696	0.0353006	0.00593135	0.0800453	0.0254738	0.0736503	0.0245513	-0.153928	-0.209826	0.335539	0.311252	0.145137	0.120804	0.0768553	0.0259335	0.158097	0.373847	0.25915	0.190767
P14923	JUP	Junction plakoglobin	23	-0.186131	-0.154077	0.847535	-0.630516	-0.604759	0.39746	-0.886682	-0.921031	-0.839105	-0.898656	-0.129783	-0.183862	-0.191941	-0.252819	0.218147	0.18888	-0.720841	-0.750153	-0.2503	-0.306202	0.244138	0.294469	1.06374	0.992526
P15121	AKR1B1	Aldo-keto reductase family 1 member B1	13	-0.956053	-1.06105	0.17009	-0.830353	-0.941647	0.2901	-0.381618	-0.270822	-0.471093	-0.385499	0.371291	0.462357	0.335993	0.420261	0.815688	0.931566	0.554145	0.669978	0.4546	0.543844	0.340605	0.364075	1.15622	1.22205
P15151	PVR	Poliovirus receptor	3	-0.973905	-1.06815	-0.220106	-0.522042	-0.622589	0.226067	-0.191716	-0.16458	-0.270444	-0.268511	0.0865955	0.0940011	0.0764994	0.0771061	0.633246	0.665464	0.761899	0.794071	0.336192	0.341775	0.442859	0.441127	0.783873	0.838963
P15170	GSPT1	Eukaryotic peptide chain release factor GTP-binding subunit ERF3A	30	-0.838718	-0.826224	0.0930685	-0.712975	-0.706778	0.213122	0.110585	0.192195	0.138601	0.195009	0.541484	0.603364	0.395981	0.451063	1.11353	1.20023	0.929013	1.01566	0.829425	0.889483	0.468259	0.601933	0.961861	0.910207
P15291	B4GALT1	Beta-1,4-galactosyltransferase 1	4	0.759623	0.38833	0.0968982	1.09758	0.719993	0.429168	-0.443989	-0.351876	-0.799759	-0.732849	-1.07816	-1.00578	-0.931265	-0.865681	-1.03555	-0.938355	-1.2239	-1.12675	-1.53571	-1.46515	-0.0611787	-0.219905	-0.63265	-0.300518
P15311	EZR	Ezrin	29	-1.31795	-1.35085	0.0235015	-1.21942	-1.25863	0.116333	-0.902396	-0.777904	-0.919781	-0.820491	0.336899	0.441662	0.225786	0.32375	0.510213	0.639788	0.395259	0.524788	0.322893	0.425833	0.0695226	0.168807	1.37152	1.36527
P15328	FOLR1	Folate receptor alpha	4	0.90008	0.466142	1.13137	0.298739	-0.141496	0.524339	-0.475381	-0.13797	-0.893796	-0.581588	-0.308769	0.00891257	-0.76185	-0.450968	-0.172928	0.169565	-1.39575	-1.0533	-0.768254	-0.452396	0.0320487	0.473302	0.261364	0.656141
P15374	UCHL3	Ubiquitin carboxyl-terminal hydrolase isozyme L3	2	1.32197	1.02326	1.56813	-0.157474	-0.462483	0.082989	0.0801807	-0.148536	-0.203009	-0.456927	-0.276586	-0.525032	-0.158347	-0.413592	0.397496	0.173862	-1.26208	-1.48576	0.24352	-0.00674886	0.570291	0.440224	0.276227	0.535779
P15407	FOSL1	Fos-related antigen 1	2	-0.708726	-0.701334	0.0370211	-0.731336	-0.730241	0.00872104	0.0307167	-0.20111	0.05363	-0.203399	0.545876	0.294319	0.309577	0.0512215	0.847626	0.620881	0.719152	0.492362	0.767918	0.514538	0.197958	0.422429	0.775821	0.72927
P15529	CD46	Membrane cofactor protein	2	-0.861065	-1.1493	0.123775	-0.517385	-0.811915	0.461764	-0.737482	-0.664931	-1.01019	-0.962843	-0.0296893	0.0231318	-0.207245	-0.161223	0.31852	0.396153	0.103293	0.18088	-0.214231	-0.163233	0.244418	0.410146	1.01491	1.26399
P15531	NME1	Nucleoside diphosphate kinase A	4	-0.663826	-0.758712	0.194638	-0.593828	-0.695011	0.258946	0.100557	0.170826	0.0211922	0.0662591	0.58519	0.635729	0.348469	0.392209	1.03018	1.10553	0.744092	0.819398	0.70025	0.748967	0.341202	0.566095	0.888538	0.944265
P15559	NQO1	NAD(P)H dehydrogenase [quinone] 1	4	-0.0893244	0.164797	0.229412	0.0101975	0.258022	0.323244	0.112638	0.0315919	0.382281	0.276033	0.151381	0.0506055	0.189065	0.0814905	0.502537	0.426573	0.181672	0.105663	0.108306	0.0057072	0.247364	0.197852	0.348811	0.0555294
P15586	GNS	N-acetylglucosamine-6-sulfatase	2	-0.442455	-0.253922	-0.074369	-0.294916	-0.112681	0.0674795	0.438062	0.72535	0.642116	0.904202	0.528684	0.796242	0.227305	0.488064	0.87731	1.16968	0.860227	1.15255	0.738843	1.00458	0.244835	0.534386	0.39816	0.170467
P15735	PHKG2	Phosphorylase b kinase gamma catalytic chain, liver/testis isoform	3	-0.245912	0.14549	-0.226495	-0.15614	0.228965	-0.142413	0.151035	-0.109597	0.557959	0.272125	0.311731	0.0313695	0.454078	0.166917	0.241615	-0.013935	0.376657	0.121061	0.31304	0.0308558	-0.173908	-0.328083	0.0494913	-0.381071
P15880	RPS2	40S ribosomal protein S2	20	0.410161	0.471695	0.0416392	0.297044	0.352281	-0.0771671	0.0418593	0.152301	0.118915	0.204155	-0.117387	-0.0266748	-0.00814851	0.0757643	-0.2555	-0.139976	-0.388591	-0.273113	-0.24932	-0.160431	-0.241905	-0.362971	-0.338447	-0.439141
P15884	TCF4	Transcription factor 4	2	-0.352767	-0.526807	0.494131	-0.298039	-0.478377	0.543168	0.162048	0.08862	0.0035299	-0.0951004	0.223828	0.13067	0.0640583	-0.0358984	1.08011	1.01176	0.494525	0.426133	0.465953	0.370972	0.75249	0.90043	0.876972	1.01185
P15907	ST6GAL1	Beta-galactoside alpha-2,6-sialyltransferase 1	3	-0.603183	-0.708093	-0.103739	-0.485063	-0.59627	0.00869113	0.264429	0.596641	0.175042	0.482052	0.343132	0.655614	0.263193	0.568877	0.835036	1.17233	0.847322	1.18457	0.755358	1.06602	0.388113	0.456223	0.529519	0.595268
P15924	DSP	Desmoplakin	184	-0.293041	-0.263862	0.18451	-0.288149	-0.265267	0.183712	-0.127764	-0.199991	-0.0830636	-0.180493	0.160234	0.0682779	0.207721	0.108965	0.420949	0.353805	0.144986	0.077796	0.16625	0.0724706	0.156923	0.0976089	0.507625	0.439287
P15954	COX7C	Cytochrome c oxidase subunit 7C, mitochondrial	2	0.136565	-0.217202	0.664125	0.0792027	-0.280861	0.601072	-0.230145	0.121502	-0.56839	-0.241945	-0.324302	0.00761548	-0.325444	-0.000325611	0.368577	0.725307	-0.387001	-0.0303172	-0.303482	0.0266121	0.589088	0.578402	0.557634	0.872241
P16066	NPR1	Atrial natriuretic peptide receptor 1	4	-0.38901	-0.106154	-0.357657	-0.192493	0.0840655	-0.166831	-0.382741	-0.287303	-0.0843631	-0.0141281	0.010212	0.0859196	-0.107697	-0.0387881	-0.280226	-0.179706	-0.0140211	0.0864525	-0.184382	-0.110498	-0.394229	-0.288149	0.0614265	-0.260589
P16070	CD44	CD44 antigen	10	-1.31782	-1.29001	-0.540581	-0.454368	-0.432852	0.317182	-0.487816	-0.243717	-0.44448	-0.225584	0.60223	0.826599	0.350891	0.568461	0.360587	0.609768	0.809716	1.05885	-0.0275819	0.194964	-0.345434	-0.105924	0.807315	0.740341
P16152	CBR1	Carbonyl reductase [NADPH] 1	4	-0.353821	-0.435202	0.0859593	-0.389049	-0.476726	0.0450419	0.354314	0.10795	0.288456	0.0168896	0.461444	0.19535	0.537573	0.26468	0.865257	0.623975	0.687845	0.446518	0.749228	0.481311	0.300022	0.212065	0.469855	0.512075
P16333	NCK1	Cytoplasmic protein NCK1	10	-0.596814	-0.914381	0.40481	-0.626625	-0.950488	0.369309	0.0636628	0.0239396	-0.238382	-0.303307	0.456565	0.397112	0.219828	0.153576	1.13645	1.10181	0.640187	0.6055	0.696153	0.634877	0.576094	0.801002	1.0317	1.3101
P16401	H1-5	Histone H1.5	4	0.106092	0.121093	0.0160193	-0.0505569	-0.0418523	-0.146319	-0.959051	-0.797028	-0.928527	-0.791706	-0.998813	-0.85652	-0.701291	-0.565797	-0.977961	-0.810855	-1.08543	-0.918373	-0.902628	-0.762158	-0.082939	-0.392289	-0.0599982	-0.11416
P16403	H1-2	Histone H1.2	4	-0.758534	-0.485092	-0.805628	-0.717122	-0.449977	-0.769906	-0.796982	-0.678519	-0.508019	-0.414758	-0.72198	-0.623246	-0.271549	-0.179615	-0.772914	-0.649368	-0.0587388	0.0647609	-0.0739954	0.0229154	-0.154725	-0.616984	-0.0170195	-0.329621
P16435	POR	NADPH--cytochrome P450 reductase	25	0.338114	0.321941	0.745294	-0.0156591	-0.0381297	0.38583	0.345303	0.200429	0.344652	0.174575	0.195463	0.0308583	0.251859	0.0804556	0.823645	0.683853	-0.0131011	-0.152939	0.366828	0.200401	0.524391	0.456167	0.437254	0.414267
P16591	FER	Tyrosine-protein kinase Fer	3	-0.277604	-0.220243	-0.24277	-0.312379	-0.261314	-0.283235	0.0849574	0.00186022	0.157841	0.0495416	0.181	0.0781728	0.297898	0.188272	0.190954	0.112939	0.342272	0.264211	0.403201	0.298552	-0.0938372	-0.222564	0.0649084	-0.0316133
P16615	ATP2A2	Sarcoplasmic/endoplasmic reticulum calcium ATPase 2	29	-0.0224895	0.121653	-0.211357	-0.0118478	0.125998	-0.206406	0.123847	0.14074	0.283512	0.275202	0.124676	0.121839	0.12174	0.112104	0.00614159	0.0281163	0.126047	0.147975	0.14156	0.1369	-0.222326	-0.231218	-0.158794	-0.342097
P16949	STMN1	Stathmin	4	-0.618167	-0.426573	-0.196881	-0.56522	-0.379923	-0.149624	0.163681	0.228797	0.370798	0.410711	0.357208	0.402593	0.333099	0.371685	0.656131	0.726328	0.761559	0.83171	0.734767	0.77833	0.195132	0.207412	0.451361	0.220606
P16989	YBX3	Y-box-binding protein 3	7	-0.429643	-0.51315	0.102757	-0.427516	-0.51732	0.0991939	0.0300801	0.163241	-0.037905	0.0700534	0.250372	0.363803	0.214947	0.321579	0.633643	0.771886	0.439433	0.57763	0.463462	0.57507	0.279479	0.303076	0.562474	0.606821
P17152	TMEM11	Transmembrane protein 11, mitochondrial	4	-0.076029	-0.00503842	-0.145097	-0.0441033	0.0205903	-0.118861	0.467252	0.429059	0.553765	0.490369	0.27398	0.216057	0.357935	0.293213	0.469347	0.436236	0.522991	0.489834	0.517221	0.457475	0.0915751	-0.00420823	-0.0389935	-0.149144
P17174	GOT1	Aspartate aminotransferase, cytoplasmic	2	-0.959165	-1.05239	-0.702279	-0.699805	-0.799332	-0.44861	-0.028621	0.0579366	-0.106328	-0.044973	0.365259	0.432087	0.439465	0.499494	0.299427	0.391067	0.910254	1.00185	0.67705	0.742055	-0.169623	-0.255657	0.28696	0.341029
P17252	PRKCA	Protein kinase C alpha type	8	-0.86323	-0.427938	-0.18302	-0.722791	-0.293796	-0.04827	-0.292277	-0.181616	0.158537	0.243995	0.261215	0.352146	0.215445	0.299577	0.459096	0.574839	0.550663	0.66636	0.436379	0.525487	0.0940892	0.128031	0.710285	0.235833
P17275	JUNB	Transcription factor jun-B	4	-0.373438	-0.557119	0.576567	-0.494153	-0.68413	0.450162	0.048396	0.0467409	-0.119762	-0.14662	0.118379	0.0969942	0.275779	0.247595	1.06956	1.07299	0.401544	0.404925	0.548414	0.525207	0.847393	0.678165	0.980079	1.1246
P17301	ITGA2	Integrin alpha-2	2	-0.563247	-0.742492	0.254095	-0.23963	-0.425172	0.572022	-0.313136	-0.211161	-0.476859	-0.400087	0.0524088	0.134654	-0.0679703	0.00747553	0.575369	0.682425	0.229821	0.336832	-0.0676403	0.0127817	0.419168	0.527719	0.847416	0.987501
P17342	NPR3	Atrial natriuretic peptide receptor 3	5	-0.464306	-0.670616	0.0367672	-0.171721	-0.384328	0.323662	-0.618651	-0.474015	-0.809438	-0.690005	-0.0828305	0.0420752	-0.30768	-0.189573	-0.0464152	0.103303	-0.174635	-0.0249631	-0.441064	-0.317981	-0.0673761	0.145645	0.531147	0.698297
P17480	UBTF	Nucleolar transcription factor 1	10	-0.0852183	0.0344289	0.220182	-0.00366389	0.109686	0.296047	-0.581146	-0.0747054	-0.445976	0.0352616	-0.40191	0.0848006	-0.547845	-0.0679335	-0.204583	0.30694	-0.516218	-0.0047409	-0.571616	-0.0867287	0.093536	0.227643	0.335475	0.176668
P17612	PRKACA	cAMP-dependent protein kinase catalytic subunit alpha	6	1.26631	1.22291	1.04582	0.100415	0.0507207	-0.125766	0.16561	0.152875	0.137735	0.0997971	-0.280088	-0.312554	0.0609086	0.0216443	0.0162821	0.00862875	-1.12099	-1.12869	0.0710606	0.0367725	0.192579	-0.160246	-0.190416	-0.186179
P17655	CAPN2	Calpain-2 catalytic subunit	13	-0.803503	-0.84093	0.222515	-0.825944	-0.869668	0.194383	-0.0568126	-0.0659753	-0.0787171	-0.113082	0.465719	0.436827	0.420846	0.385155	1.04037	1.03629	0.726401	0.722274	0.774997	0.744282	0.470857	0.503902	1.05609	1.05436
P17661	DES	Desmin	3	0.230097	0.0286079	-2.33976	0.128947	-0.0788395	-2.4466	-0.789308	-0.684235	-0.975275	-0.895405	-1.04062	-0.955278	-0.984136	-0.905592	-3.28801	-3.17785	-1.0397	-0.929586	-0.912389	-0.828869	-2.35118	-2.41949	-2.53979	-2.37746
P17676	CEBPB	CCAAT/enhancer-binding protein beta	9	-0.272086	-0.328976	0.116777	-0.00354921	-0.0667365	0.379623	-0.0299154	-0.130628	-0.0712836	-0.197199	0.0279043	-0.0925381	0.131638	0.00439622	0.430109	0.334479	0.22188	0.126204	-0.0205008	-0.142766	0.298414	0.182852	0.418937	0.436667
P17706	PTPN2	Tyrosine-protein phosphatase non-receptor type 2	6	-0.104891	-0.104817	-0.170824	0.0211877	0.014964	-0.0504358	0.352067	0.234571	0.367663	0.224964	0.266648	0.129422	0.274288	0.130263	0.357296	0.244882	0.436668	0.324208	0.336745	0.197696	-0.013143	-0.032611	-0.035859	-0.0750926
P17812	CTPS1	CTP synthase 1	19	-0.274027	-0.159145	-0.251452	-0.180547	-0.0719628	-0.163663	0.0452799	0.0610659	0.175683	0.166267	0.163258	0.159314	0.146487	0.135744	0.139017	0.159885	0.299016	0.319839	0.231692	0.225926	-0.128032	-0.12309	0.0526489	-0.101393
P17813	ENG	Endoglin	2	-0.0440944	-0.0275982	-0.112045	0.00932899	0.0195283	-0.0643116	0.196583	0.247624	0.228602	0.25444	-0.162803	-0.131493	0.00515203	0.0296636	0.199795	0.255918	0.220388	0.276464	0.19312	0.222608	0.258807	0.0790238	-0.0378762	-0.0935326
P17844	DDX5	Probable ATP-dependent RNA helicase DDX5	24	0.185021	0.183079	-0.111676	0.192958	0.184719	-0.109429	-0.0504541	-0.108631	-0.0368736	-0.120253	-0.0986321	-0.176539	-0.0305188	-0.115225	-0.275989	-0.329083	-0.255765	-0.308906	-0.237547	-0.317276	-0.281148	-0.361089	-0.266623	-0.303841
P17858	PFKL	ATP-dependent 6-phosphofructokinase, liver type	20	-0.0256364	0.162422	-0.213535	0.144234	0.325996	-0.0493542	-0.247285	-0.0525883	-0.0437041	0.12579	-0.232229	-0.0572623	-0.261652	-0.0934844	-0.364021	-0.164242	-0.241938	-0.0422056	-0.385654	-0.21251	-0.235583	-0.217988	-0.157824	-0.385043
P17931	LGALS3	Galectin-3	8	0.488616	0.827656	0.914646	0.0236285	0.356372	0.443969	-0.0943517	-0.0229128	0.260211	0.306447	0.0203439	0.0720531	-0.0384221	0.0064881	0.402841	0.479363	-0.603257	-0.526782	-0.112115	-0.0622284	0.278706	0.325644	0.456105	0.0779045
P17980	PSMC3	26S proteasome regulatory subunit 6A	25	-0.0772831	-0.0813077	0.211391	-0.241393	-0.251715	0.0415906	0.331928	0.359087	0.343425	0.345383	0.348834	0.356264	0.320586	0.321217	0.691764	0.724006	0.388921	0.421117	0.579186	0.584793	0.239139	0.255558	0.318748	0.283613
P17987	TCP1	T-complex protein 1 subunit alpha	24	0.178422	0.297836	0.19419	0.0865252	0.199643	0.0966028	0.0574671	0.0731871	0.192404	0.182921	-0.0177898	-0.0217994	0.0691917	0.058383	0.144397	0.1652	-0.141245	-0.120489	-0.0231927	-0.0290252	0.0583956	-0.0404141	0.045842	-0.112733
P18031	PTPN1	Tyrosine-protein phosphatase non-receptor type 1	25	-0.235068	-0.273181	0.261449	-0.21459	-0.259001	0.276236	0.301646	0.0549135	0.279054	0.0071199	0.409372	0.14291	0.419213	0.145952	0.869324	0.627675	0.516423	0.274727	0.522102	0.253817	0.356161	0.334492	0.526591	0.525544
P18074	ERCC2	General transcription and DNA repair factor IIH helicase subunit XPD	3	0.131653	-0.0424816	0.516868	0.212049	0.0316182	0.591574	-0.993917	-0.979974	-1.15253	-1.16379	-0.899519	-0.905306	-1.36898	-1.38156	-0.53754	-0.518514	-1.14586	-1.12688	-1.2001	-1.20771	0.258188	0.715818	0.415289	0.550263
P18077	RPL35A	60S ribosomal protein L35a	8	0.140882	0.153486	0.0292849	0.151031	0.157337	0.0337435	-0.103774	-0.0796813	-0.0756479	-0.0767577	-0.270654	-0.266291	-0.221847	-0.224284	-0.144208	-0.115034	-0.264946	-0.235817	-0.248939	-0.246399	0.0226543	-0.0379808	-0.0815228	-0.133287
P18084	ITGB5	Integrin beta-5	5	-0.387275	-0.237881	0.272322	-0.421649	-0.278552	0.232259	-0.248419	-0.276912	-0.083503	-0.137198	0.0345505	-0.0136722	-0.00115636	-0.0561781	0.482341	0.45893	0.118566	0.0951095	0.179095	0.12905	0.343999	0.367878	0.689672	0.501118
P18085	ARF4	ADP-ribosylation factor 4	5	0.299756	0.279321	0.0351004	0.530366	0.503633	0.26002	-0.0489189	-0.113389	-0.0538328	-0.143505	-0.515668	-0.599868	-0.372383	-0.463382	-0.242413	-0.301801	-0.368965	-0.4284	-0.57342	-0.659443	0.169464	0.0143511	-0.234582	-0.253306
P18124	RPL7	60S ribosomal protein L7	19	0.480437	0.376366	0.131764	0.330526	0.220158	-0.023837	0.133187	-0.1541	0.0446375	-0.267852	-0.0929128	-0.39993	0.0482066	-0.265609	-0.144324	-0.426529	-0.36754	-0.649791	-0.191474	-0.500314	-0.155202	-0.30815	-0.318599	-0.253687
P18206	VCL	Vinculin	64	-0.260488	-0.669224	0.331642	-0.250591	-0.665624	0.335849	0.119599	0.339085	-0.273615	-0.0793309	0.332041	0.531798	0.081991	0.274949	0.782891	1.00746	0.359796	0.584319	0.376055	0.573989	0.347059	0.58528	0.622204	0.99178
P18583	SON	Protein SON	25	0.268072	0.213559	-0.066598	0.263371	0.202561	-0.076989	-0.0071213	-0.0303904	-0.0461124	-0.0945837	-0.173209	-0.216208	-0.0159146	-0.0657124	-0.270629	-0.288816	-0.295484	-0.313716	-0.264627	-0.309449	-0.201212	-0.370334	-0.304596	-0.289243
P18615	NELFE	Negative elongation factor E	4	-0.61323	-0.670748	0.102665	-0.583747	-0.647563	0.126457	0.16264	0.127016	0.120643	0.0598173	0.377576	0.322223	0.357074	0.294922	0.949696	0.919155	0.755579	0.724992	0.752252	0.695076	0.468328	0.477002	0.745968	0.764327
P18621	RPL17	60S ribosomal protein L17	10	0.228986	0.247281	0.299002	0.0885988	0.100596	0.152924	-0.288044	-0.155883	-0.254227	-0.147269	-0.310421	-0.19799	-0.25463	-0.148998	-0.146866	-0.00962267	-0.53732	-0.400123	-0.370777	-0.260169	0.0597637	-0.00785527	0.10009	0.0426352
P18669	PGAM1	Phosphoglycerate mutase 1	9	-0.146693	-0.462777	0.587341	-0.338481	-0.660862	0.389863	0.105656	0.223069	-0.194907	-0.102695	0.252585	0.350269	0.110946	0.201831	0.910852	1.03335	0.232058	0.354508	0.450002	0.545863	0.554476	0.684286	0.764108	1.04103
P18754	RCC1	Regulator of chromosome condensation	5	-0.198134	-0.115859	-1.16922	-0.206107	-0.130129	-1.18288	0.12114	0.191792	0.218937	0.264386	0.164209	0.21513	0.108083	0.152205	-0.77878	-0.703046	0.298984	0.374672	0.333112	0.382211	-1.04678	-1.00248	-0.941008	-1.06244
P18846	ATF1	Cyclic AMP-dependent transcription factor ATF-1	3	-0.981201	-0.800653	0.0332894	-0.85021	-0.675959	0.158591	0.0359741	0.106908	0.232044	0.277776	0.486561	0.537765	0.29326	0.337665	1.12163	1.19764	0.996885	1.07286	0.892049	0.941431	0.531275	0.712747	1.04456	0.824857
P18858	LIG1	DNA ligase 1	12	-0.137171	-0.0740594	0.107916	-0.265628	-0.208813	-0.0262318	-0.0929017	0.016544	-0.0142677	0.0699757	0.0257566	0.115473	-0.0137242	0.0691929	0.223347	0.337875	0.0239794	0.138461	0.178592	0.266485	0.0937994	0.121452	0.275161	0.172889
P19174	PLCG1	1-phosphatidylinositol 4,5-bisphosphate phosphodiesterase gamma-1	18	-0.577246	-0.687225	0.209202	-0.609942	-0.726219	0.170815	0.0677792	-0.0229995	-0.026678	-0.142659	0.469479	0.35897	0.344352	0.227044	0.925389	0.839693	0.624735	0.538992	0.683587	0.571256	0.352119	0.465417	0.816522	0.887341
P19338	NCL	Nucleolin	27	-0.730276	-0.698603	0.0117767	-0.608792	-0.583416	0.127571	-0.180952	0.0819186	-0.133757	0.103911	0.173549	0.41669	0.178047	0.414388	0.632263	0.900216	0.529034	0.79694	0.433705	0.675023	0.354923	0.338597	0.772127	0.701294
P19387	POLR2C	DNA-directed RNA polymerase II subunit RPB3	7	-0.293878	-0.300309	0.0114515	-0.300982	-0.31371	-0.0013426	0.127958	0.190097	0.137049	0.173986	0.27419	0.316599	0.261178	0.296788	0.50445	0.571671	0.401546	0.468721	0.434806	0.475392	0.126469	0.127652	0.335404	0.302675
P19388	POLR2E	DNA-directed RNA polymerases I, II, and III subunit RPABC1	2	0.0357341	0.210935	-0.632769	-0.284481	-0.115578	-0.958674	0.0940966	0.384156	0.284819	0.549676	-0.175951	0.0943781	0.252417	0.515948	-0.503244	-0.208102	0.0380724	0.333168	0.384443	0.65295	-0.431084	-0.871281	-0.638428	-0.852789
P19447	ERCC3	General transcription and DNA repair factor IIH helicase subunit XPB	4	0.235264	0.290294	-0.082808	0.245966	0.294699	-0.0777962	0.0504283	0.0206226	0.120981	0.065973	-0.0619521	-0.111488	0.0521755	-0.00415895	-0.196481	-0.221205	-0.205126	-0.229895	-0.189672	-0.24103	-0.238321	-0.364276	-0.287998	-0.382188
P19474	TRIM21	E3 ubiquitin-protein ligase TRIM21	7	-0.216331	-0.260391	0.275928	-0.28463	-0.334986	0.201939	0.0817459	0.181193	0.0532089	0.127453	0.247438	0.327155	0.216303	0.289221	0.645168	0.749697	0.277787	0.38227	0.372241	0.450135	0.293938	0.313245	0.522334	0.527233
P19525	EIF2AK2	Interferon-induced, double-stranded RNA-activated protein kinase	14	0.174915	0.268819	-0.000361058	0.155908	0.243515	-0.0250589	0.1341	0.118891	0.243526	0.203115	-0.0168899	-0.051828	0.0822155	0.0404784	0.0299856	0.0198595	-0.0611058	-0.0712779	-0.0159426	-0.0527036	-0.0569159	-0.16785	-0.145202	-0.278266
P19623	SRM	Spermidine synthase	8	0.0496355	-0.0520695	-0.0610604	0.110416	0.00241364	-0.00597041	0.20525	0.278401	0.119067	0.167016	0.0959817	0.149403	-0.183418	-0.136795	0.165716	0.24395	0.135324	0.213512	0.100699	0.152298	-0.034057	0.233514	-0.0806217	-0.0180768
P19784	CSNK2A2	Casein kinase II subunit alpha	7	-0.0669497	-0.313086	0.0517363	-0.145359	-0.397793	-0.0323633	0.0879327	0.208666	-0.142682	-0.0471513	0.188716	0.289719	0.160434	0.254638	0.277781	0.403596	0.134592	0.260362	0.239157	0.338338	-0.0147265	0.0017272	0.14876	0.355737
P19838	NFKB1	Nuclear factor NF-kappa-B p105 subunit	2	-1.12215	-0.878824	-0.24614	-0.952131	-0.715102	-0.0818113	0.0574037	-0.108542	0.316252	0.125104	0.761213	0.575537	1.15204	0.959566	1.00458	0.843713	1.15926	0.998355	1.0154	0.827902	0.139572	-0.263083	0.906085	0.623598
P19971	TYMP	Thymidine phosphorylase	5	-0.513587	-0.404707	-0.0511762	-0.425459	-0.322876	0.0312612	-0.00772188	-0.0605028	0.11668	0.038697	0.298355	0.225845	0.393514	0.314204	0.525851	0.478152	0.485575	0.43783	0.423602	0.349269	0.123704	0.0167175	0.492485	0.344444
P20020	ATP2B1	Plasma membrane calcium-transporting ATPase 1	14	-0.316728	-0.334216	-0.0211299	-0.197731	-0.221515	0.0921774	-0.134468	-0.0595654	-0.136433	-0.0867333	0.107661	0.162833	-0.0812818	-0.0329083	0.232293	0.312278	0.161971	0.241909	0.0691286	0.122478	0.020841	0.197955	0.325673	0.304
P20042	EIF2S2	Eukaryotic translation initiation factor 2 subunit 2	25	-0.0253217	-0.0807395	-0.0681168	-0.218268	-0.279983	-0.266753	0.0242145	0.174002	-0.0156812	0.108904	0.127869	0.257926	0.0283367	0.151595	0.0525817	0.207451	0.0292461	0.18407	0.248348	0.376583	-0.179078	-0.0913746	-0.0127209	0.00353675
P20073	ANXA7	Annexin A7	20	0.184379	-0.00792304	0.506046	-0.227814	-0.426413	0.0881629	0.169085	0.180662	-0.00769496	-0.02132	0.26579	0.257637	0.227567	0.212615	0.561914	0.578573	-0.0355841	-0.0189706	0.402764	0.392789	0.192333	0.218727	0.351741	0.504883
P20290	BTF3	Transcription factor BTF3	5	-0.809347	-0.963832	-0.350331	-0.368802	-0.529584	0.0845242	-0.223599	-0.0787415	-0.362562	-0.242907	0.144391	0.26952	0.236917	0.355246	0.306579	0.456519	0.565458	0.715352	0.151068	0.274373	0.0583962	-0.0459578	0.48909	0.604415
P20338	RAB4A	Ras-related protein Rab-4A	2	-0.294777	-0.362399	0.0637084	-0.339043	-0.412962	0.0137522	0.255928	0.15094	0.203828	0.0736386	0.0619387	-0.0627786	0.386726	0.25521	0.685576	0.585671	0.530415	0.430464	0.600837	0.474297	0.519846	0.18323	0.38856	0.417021
P20339	RAB5A	Ras-related protein Rab-5A	4	-0.215753	-0.156292	0.0247791	-0.131841	-0.0786774	0.103001	0.325133	0.476227	0.400116	0.526008	0.356203	0.487567	0.31135	0.435915	0.636828	0.793004	0.520596	0.676727	0.46284	0.592381	0.176834	0.209858	0.270606	0.171986
P20340	RAB6A	Ras-related protein Rab-6A	11	-0.430123	-0.506466	0.0524759	-0.256957	-0.339596	0.219952	0.410805	0.304274	0.349984	0.218251	0.479997	0.353736	0.377452	0.244393	0.964566	0.863118	0.820638	0.719143	0.673627	0.545544	0.380778	0.471494	0.512673	0.549856
P20585	MSH3	DNA mismatch repair protein Msh3	13	0.826932	0.859047	0.574003	0.397938	0.423755	0.139318	-0.29149	-0.223422	-0.243854	-0.200988	-0.433141	-0.384802	-0.375897	-0.334357	-0.473257	-0.400106	-1.13871	-1.06561	-0.683563	-0.637046	-0.143908	-0.21298	-0.222855	-0.294129
P20618	PSMB1	Proteasome subunit beta type-1	7	0.014329	-0.341078	0.887024	-0.245362	-0.607066	0.621643	-0.13979	-0.161625	-0.479675	-0.526712	0.102101	0.0605368	-1.28272	-1.33108	0.804067	0.787315	-0.174409	-0.191207	0.111437	0.0680504	0.598175	1.97117	0.902769	1.21902
P20645	M6PR	Cation-dependent mannose-6-phosphate receptor	2	-0.356555	-0.443483	0.380849	-0.169014	-0.262239	0.5627	0.285268	0.0371208	0.213862	-0.0594881	0.239184	-0.0286928	0.378694	0.104017	1.09383	0.850769	0.621533	0.378422	0.460147	0.190447	0.750859	0.599521	0.767478	0.815247
P20700	LMNB1	Lamin-B1	15	-0.31763	-0.249291	0.0289243	-0.380416	-0.318374	-0.0395517	0.402275	0.229583	0.486136	0.288242	0.494196	0.301775	0.617598	0.418377	0.819992	0.652382	0.699615	0.531959	0.788556	0.594312	0.222004	0.0867745	0.376629	0.269129
P20810	CAST	Calpastatin	45	-0.832826	-0.808713	0.266736	-0.77829	-0.760475	0.315581	0.135294	0.173261	0.174929	0.187693	0.654325	0.672562	0.591253	0.602691	1.30602	1.34907	0.94783	0.990833	0.91945	0.935864	0.547901	0.599146	1.12964	1.06636
P20839	IMPDH1	Inosine-5-monophosphate dehydrogenase 1	8	-0.774951	-0.624296	-0.0646434	-0.671313	-0.526956	0.0333037	0.411462	0.435531	0.577639	0.576505	0.811379	0.815718	0.740313	0.737853	1.19293	1.22208	1.16612	1.19523	1.08864	1.09116	0.277762	0.336999	0.740381	0.550567
P21127	CDK11B	Cyclin-dependent kinase 11B	3	-0.292563	-0.0277649	-0.111988	-0.27905	-0.0205493	-0.104165	0.022081	0.0444886	0.302401	0.299606	0.111341	0.114019	0.0697838	0.0656627	0.273818	0.301308	0.294354	0.321798	0.306996	0.307852	0.0586858	0.088415	0.210649	-0.0933087
P21266	GSTM3	Glutathione S-transferase Mu 3	13	-0.810811	-0.77648	0.237348	-0.719175	-0.691141	0.323295	-0.0366098	-0.0649527	0.0132432	-0.040302	0.499617	0.451544	0.508136	0.453264	1.08271	1.05945	0.753911	0.730605	0.68843	0.638535	0.479304	0.458956	1.07823	1.00474
P21281	ATP6V1B2	V-type proton ATPase subunit B, brain isoform	3	-0.70863	-0.0709227	0.521318	-0.558259	0.0731522	0.666	-1.35929	-1.4122	-0.706059	-0.784169	-0.546657	-0.619295	-0.558204	-0.637641	-0.0581774	-0.106003	-0.670948	-0.71882	-0.795165	-0.869625	0.384689	0.384407	1.26002	0.583155
P21283	ATP6V1C1	V-type proton ATPase subunit C 1	14	-0.290863	-0.234218	-0.336962	-0.239874	-0.189527	-0.291664	0.137122	0.247248	0.209288	0.294212	0.263132	0.353528	0.199145	0.282743	0.162184	0.277393	0.407694	0.522857	0.382862	0.471435	-0.204739	-0.152581	-0.0160256	-0.11183
P21291	CSRP1	Cysteine and glycine-rich protein 1	12	-0.504389	-0.683668	0.724508	-0.888623	-1.0742	0.334583	-0.0140611	0.139511	-0.177818	-0.0494488	0.582329	0.716171	0.433532	0.560575	1.286	1.44465	0.470038	0.628646	0.880428	1.01245	0.599877	0.736847	1.25897	1.39909
P21333	FLNA	Filamin-A	119	-0.853357	-0.663362	0.191267	-0.780241	-0.596542	0.258693	-0.203003	-0.305861	0.00251428	-0.125546	0.46693	0.344342	0.455449	0.326062	0.912783	0.815007	0.630064	0.532242	0.583103	0.458693	0.342062	0.341714	1.0747	0.845543
P21399	ACO1	Cytoplasmic aconitate hydratase	16	-0.3777	-0.389963	0.200499	-0.377104	-0.395663	0.195405	-0.00322305	0.0762922	3.66627e-05	0.0543496	0.141398	0.201183	0.107565	0.160551	0.646139	0.730736	0.354187	0.438739	0.379746	0.437709	0.40095	0.422955	0.608274	0.581376
P21580	TNFAIP3	Tumor necrosis factor alpha-induced protein 3	11	-0.578663	-0.71051	-0.0770361	-0.408029	-0.546174	0.0879076	-0.183652	0.075874	-0.299977	-0.0656534	0.260701	0.500497	0.0588606	0.291858	0.389138	0.653746	0.374721	0.639283	0.230243	0.468216	0.0246457	0.214657	0.531701	0.624388
P21796	VDAC1	Voltage-dependent anion-selective channel protein 1	17	0.134312	0.136312	0.089686	0.0678451	0.063548	0.0175291	0.776306	1.12075	0.793828	1.11307	0.427488	0.752205	0.262982	0.5809	0.802843	1.15237	0.621704	0.971188	0.714327	1.03722	0.271563	0.424241	-0.0145515	-0.0557116
P21964	COMT	Catechol O-methyltransferase	10	0.264801	0.148858	0.492301	0.0803224	-0.041917	0.302133	0.285146	0.299126	0.184725	0.173503	0.109308	0.103559	0.0391769	0.0266286	0.583808	0.602871	5.47263e-05	0.0190714	0.210689	0.203116	0.370709	0.429012	0.257575	0.334357
P22059	OSBP	Oxysterol-binding protein 1	24	-0.405787	-0.505998	0.0513442	-0.426296	-0.532804	0.0251452	0.069462	0.0783298	-0.0152273	-0.0315617	0.314652	0.303791	0.18009	0.162429	0.597755	0.611706	0.454959	0.468863	0.501623	0.488938	0.179312	0.302046	0.487205	0.548257
P22061	PCMT1	Protein-L-isoaspartate(D-aspartate) O-methyltransferase	6	0.0445468	-0.0542628	0.517122	-0.35605	-0.461157	0.110835	0.024358	-0.0608947	-0.0589295	-0.169384	0.0775892	-0.0273933	0.120258	0.00847612	0.568096	0.487925	-0.0404789	-0.120695	0.386273	0.279468	0.386715	0.332218	0.502649	0.562299
P22087	FBL	rRNA 2-O-methyltransferase fibrillarin	10	-0.0236106	-0.00948126	-0.126324	-0.0492098	-0.0413774	-0.157613	-0.0198154	0.0869967	0.00983613	0.0914459	0.0491784	0.136261	-0.018263	0.0620203	-0.0513661	0.0605283	-0.0164948	0.0953536	0.0352598	0.120519	-0.204336	-0.148723	-0.0726388	-0.125928
P22102	GART	Trifunctional purine biosynthetic protein adenosine-3	47	-0.168947	-0.102044	0.0267703	-0.180666	-0.120061	0.00936035	0.151413	0.179588	0.233838	0.236811	0.28728	0.295725	0.255259	0.256905	0.418292	0.45155	0.300069	0.333281	0.337945	0.344567	0.0272212	0.047414	0.225791	0.119728
P22234	PAICS	Multifunctional protein ADE2	21	-0.856727	-0.723191	0.16748	-0.820149	-0.69291	0.198368	0.139384	0.18243	0.288443	0.306286	0.624888	0.648203	0.529251	0.545768	1.23475	1.28288	0.975822	1.0239	0.965399	0.986892	0.506075	0.589884	1.05428	0.881585
P22314	UBA1	Ubiquitin-like modifier-activating enzyme 1	35	-0.218636	-0.270792	0.456301	-0.445912	-0.504366	0.223334	0.0440147	0.0963258	0.00738054	0.0344894	0.359473	0.392055	0.299561	0.325343	0.790114	0.847508	0.242361	0.299708	0.495793	0.526551	0.32685	0.374934	0.705011	0.718007
P22392	NME2	Nucleoside diphosphate kinase B	3	-0.820422	-0.679838	0.184082	-0.869058	-0.73477	0.129757	0.74473	0.646752	0.900836	0.777657	0.737683	0.619976	0.943368	0.818862	1.8204	1.7275	1.54486	1.45192	1.61965	1.50012	0.978923	0.761409	1.03458	0.854834
P22626	HNRNPA2B1	Heterogeneous nuclear ribonucleoproteins A2/B1	21	-0.626172	-0.690141	0.000689463	-0.496694	-0.56696	0.124477	0.204529	0.245783	0.156082	0.172134	0.397916	0.41944	0.197088	0.211813	0.902553	0.948889	0.810411	0.856701	0.707089	0.72679	0.400845	0.589845	0.656935	0.681744
P22681	CBL	E3 ubiquitin-protein ligase CBL	9	-0.6891	-0.692206	-2.16334	-0.760526	-0.769928	-2.24046	-0.183362	-0.0972472	-0.170946	-0.110033	0.387777	0.454162	0.258121	0.317707	-1.58644	-1.49524	0.485448	0.576599	0.583029	0.647592	-2.07801	-1.96018	-1.44417	-1.48022
P22694	PRKACB	cAMP-dependent protein kinase catalytic subunit beta	6	-0.240186	-0.199166	-0.297566	-0.0639883	-0.0292656	-0.127059	0.0492968	0.0427461	0.105839	0.0740857	0.112408	0.0861272	0.172382	0.139303	0.0630784	0.06161	0.269192	0.267678	0.119151	0.0910473	-0.153121	-0.224924	-0.0273065	-0.107486
P22695	UQCRC2	Cytochrome b-c1 complex subunit 2, mitochondrial	15	0.220139	0.24719	-0.0727481	0.141079	0.161833	-0.157498	0.0977145	0.119014	0.140287	0.136384	0.000475529	0.00204495	0.111194	0.105964	-0.12401	-0.0976284	-0.142714	-0.116379	-0.0374995	-0.0377529	-0.228277	-0.350824	-0.262813	-0.329024
P23193	TCEA1	Transcription elongation factor A protein 1	11	-0.843912	-0.497034	0.201048	-0.816835	-0.476254	0.222434	-0.0209083	-0.0260328	0.341492	0.311165	0.466475	0.441621	0.457698	0.426044	1.09521	1.09517	0.802713	0.802625	0.801792	0.775115	0.524947	0.521896	1.07503	0.688995
P23246	SFPQ	Splicing factor, proline- and glutamine-rich	21	-0.262917	-0.32084	-0.163641	-0.303017	-0.367237	-0.209431	-0.153141	-0.0426397	-0.195541	-0.110243	0.0808055	0.171577	0.0201816	0.104154	0.017298	0.132881	0.0894866	0.205024	0.155742	0.244691	-0.167299	-0.118503	0.12935	0.148113
P23258	TUBG1	Tubulin gamma-1 chain	6	1.12221	-0.435629	0.548609	0.655174	-0.908961	0.0758835	0.0785897	-0.112433	-1.46373	-1.67995	-0.640314	-0.851067	-0.134236	-0.351787	-0.423848	-0.609788	-1.06391	-1.2499	-0.570719	-0.783294	0.112675	-0.405232	-0.543526	0.975152
P23284	PPIB	Peptidyl-prolyl cis-trans isomerase B	10	0.0502966	-0.0321758	0.0568564	-0.0140321	-0.102802	-0.0131625	0.428251	0.806444	0.361301	0.714292	0.312788	0.671251	0.0452172	0.396881	0.505974	0.889249	0.357665	0.740894	0.448149	0.804789	0.0893943	0.345137	0.036634	0.0799463
P23381	WARS1	Tryptophan--tRNA ligase, cytoplasmic	9	-0.711236	-0.671586	0.217023	-0.685229	-0.651876	0.237339	0.10827	0.218811	0.163443	0.24878	0.536908	0.627719	0.56786	0.651872	1.10769	1.22331	0.799216	0.914792	0.799365	0.888353	0.466992	0.424211	0.958333	0.879523
P23396	RPS3	40S ribosomal protein S3	18	0.24393	0.209262	-0.041749	0.314457	0.273492	0.0230879	0.119994	0.099066	0.100848	0.0547176	-0.0689712	-0.109629	-0.0470841	-0.0945407	-0.0945228	-0.110368	-0.144226	-0.160118	-0.188598	-0.231078	-0.129343	-0.163058	-0.255605	-0.260097
P23443	RPS6KB1	Ribosomal protein S6 kinase beta-1	3	-0.163701	-0.135956	-0.117312	-0.089833	-0.0683846	-0.0491337	-0.0420154	-0.196279	0.00125216	-0.178214	-0.0788632	-0.252857	0.125932	-0.0548607	0.0755365	-0.0736451	0.101396	-0.0478315	0.053683	-0.122133	0.0506083	-0.166015	0.0764637	0.00955809
P23458	JAK1	Tyrosine-protein kinase JAK1	12	-0.260819	-0.253431	0.000762847	-0.207405	-0.206314	0.0484864	-0.226879	-0.203516	-0.203969	-0.205808	0.00157802	0.00521147	0.064566	0.0614005	0.105865	0.134311	0.01365	0.0420495	-0.0136082	-0.0117976	0.000495899	-0.0743203	0.291656	0.245108
P23497	SP100	Nuclear autoantigen Sp-100	5	-0.507417	-0.617908	0.273552	-0.55655	-0.673338	0.218729	0.0590095	-0.174101	-0.0359594	-0.294272	0.343182	0.0903419	0.33925	0.0796116	0.911141	0.683114	0.546137	0.318063	0.621425	0.366763	0.464168	0.456271	0.811044	0.882374
P23508	MCC	Colorectal mutant cancer protein	5	-0.365207	-0.392122	-0.493609	-0.225306	-0.258519	-0.359399	-0.138642	-0.153377	-0.150036	-0.189973	0.107972	0.0735073	0.0932227	0.0519594	-0.195883	-0.205535	0.206274	0.196576	0.0925294	0.0562422	-0.407646	-0.404725	-0.0983285	-0.110573
P23526	AHCY	Adenosylhomocysteinase	17	-0.471227	-0.499051	0.215221	-0.486901	-0.521022	0.193856	0.0638562	0.112789	0.0515543	0.0752843	0.409513	0.438716	0.314299	0.336703	0.821466	0.87548	0.514793	0.568761	0.556622	0.584002	0.308161	0.391547	0.716521	0.705185
P23528	CFL1	Cofilin-1	18	-0.587902	-0.748123	-0.0732503	-0.530311	-0.696829	-0.0213493	0.140432	0.120872	-0.00426705	-0.0490294	0.533237	0.493948	0.394355	0.348266	0.726246	0.711768	0.708044	0.69352	0.676608	0.635495	0.0892171	0.216272	0.544726	0.665787
P23588	EIF4B	Eukaryotic translation initiation factor 4B	43	-0.57449	-0.764105	0.372744	-0.521705	-0.717616	0.419839	0.171074	0.337038	-0.00301816	0.137743	0.514471	0.660705	0.273291	0.412726	1.18947	1.36052	0.725274	0.896274	0.698645	0.843056	0.571209	0.800561	0.977309	1.12776
P23634	ATP2B4	Plasma membrane calcium-transporting ATPase 4	11	-0.518516	-0.352591	-1.23737	-0.510779	-0.351151	-1.23532	-0.884836	-0.235348	-0.703389	-0.0791036	-0.691051	-0.0612928	-0.464892	0.158067	-1.53252	-0.877954	-0.38661	0.267914	-0.368192	0.259744	-0.945264	-1.18325	-0.688776	-0.893861
P23919	DTYMK	Thymidylate kinase	6	0.57164	0.53412	0.566624	0.241897	0.19808	0.231192	-0.307202	-0.149106	-0.3292	-0.196306	-0.505131	-0.366764	-0.508027	-0.376459	-0.241055	-0.0778761	-0.899132	-0.735999	-0.543234	-0.40669	0.160284	0.151352	0.025059	0.0234187
P23921	RRM1	Ribonucleoside-diphosphate reductase large subunit	31	-0.873647	-0.955254	-0.00207858	-0.758504	-0.846408	0.107374	0.0691425	0.0635577	0.00305741	-0.0277296	0.650088	0.624773	0.572206	0.540092	1.01187	1.01137	0.922499	0.921951	0.833512	0.806375	0.257994	0.324047	0.901642	0.944089
P24386	CHM	Rab proteins geranylgeranyltransferase component A 1	3	-0.954907	-0.959031	-0.42919	-1.02112	-1.03154	-0.501096	0.897608	1.2196	0.909006	1.20579	1.05002	1.35228	0.890607	1.18607	1.49449	1.82156	1.83222	2.15925	1.9246	2.22503	0.340679	0.48826	0.555791	0.520755
P24534	EEF1B2	Elongation factor 1-beta	7	-0.726548	-0.940489	0.323052	-0.675884	-0.896122	0.368026	0.324547	0.381031	0.126128	0.15741	0.668785	0.705539	0.574719	0.604673	1.44531	1.50688	1.03081	1.09233	1.0063	1.04123	0.672733	0.754971	1.07967	1.25445
P24539	ATP5PB	ATP synthase F(0) complex subunit B1, mitochondrial	5	-0.124343	-0.153365	-0.261088	-0.0925558	-0.127875	-0.234991	0.0870447	0.0474924	0.0735449	0.00879033	0.122596	0.063314	0.122227	0.0561455	0.0214622	-0.0130078	0.191098	0.156582	0.185466	0.124361	-0.204925	-0.216384	-0.106671	-0.116809
P24666	ACP1	Low molecular weight phosphotyrosine protein phosphatase	6	-0.338626	-0.459953	0.00902238	-0.167536	-0.295159	0.174423	0.542124	0.401241	0.43632	0.270234	0.498023	0.33741	0.510798	0.343386	0.960935	0.825134	0.860461	0.724613	0.715525	0.553089	0.359121	0.334518	0.377723	0.459889
P24752	ACAT1	Acetyl-CoA acetyltransferase, mitochondrial	8	-0.361047	-0.337842	0.143617	-0.290069	-0.27316	0.208905	0.0231254	0.122371	0.0618531	0.135897	0.176754	0.256271	0.141537	0.214254	0.598952	0.70328	0.363882	0.468165	0.31906	0.396753	0.318406	0.341796	0.534738	0.472373
P24928	POLR2A	DNA-directed RNA polymerase II subunit RPB1	34	-0.341004	-0.451662	-0.209588	-0.230077	-0.347032	-0.104351	-0.0353758	0.00719138	-0.130512	-0.113147	0.063007	0.0858445	-0.0395115	-0.023473	0.167202	0.214852	0.285338	0.332942	0.200567	0.221581	0.000403963	0.0910942	0.16149	0.232988
P24941	CDK2	Cyclin-dependent kinase 2	9	0.123197	0.0257612	0.0263775	0.183415	0.0796825	0.0809056	0.120242	0.00179282	0.0383284	-0.105323	-0.0920322	-0.230211	-0.0722817	-0.21726	0.094585	-0.0187819	-0.0232449	-0.136658	-0.0573077	-0.19731	0.0828258	0.0512471	-0.0667452	-0.00846963
P25054	APC	Adenomatous polyposis coli protein	10	0.923557	0.451023	1.21807	-0.262738	-0.741568	0.0260878	-0.0794436	-0.106707	-0.536455	-0.588921	0.0565966	0.00960317	-0.215218	-0.269011	0.286235	0.264053	-1.02329	-1.04552	0.18916	0.140344	0.125847	0.385833	0.32459	0.757963
P25205	MCM3	DNA replication licensing factor MCM3	30	0.103772	-0.0864001	0.255277	-0.0672863	-0.263755	0.0785291	0.00245487	-0.0444749	-0.172195	-0.244327	0.00241856	-0.0642409	0.0765647	0.00310627	0.225123	0.183275	-0.121607	-0.1635	0.0756066	0.00712432	0.118913	0.0329385	0.18158	0.332592
P25311	AZGP1	Zinc-alpha-2-glycoprotein	2	0.418632	-0.0312354	0.836617	-0.22217	-0.678334	0.190125	-0.537011	-0.652189	-0.971356	-1.11174	-0.788997	-0.923904	-0.344836	-0.486542	-0.0478637	-0.157959	-0.975933	-1.08607	-0.308976	-0.445706	0.637342	0.181352	0.448059	0.858766
P25325	MPST	3-mercaptopyruvate sulfurtransferase	7	-0.241492	-0.281006	0.23904	-0.306657	-0.352469	0.168184	0.354836	0.226699	0.330844	0.177504	0.515883	0.368016	0.451299	0.296632	0.90653	0.783474	0.576038	0.452936	0.667359	0.517668	0.286855	0.339611	0.510605	0.51096
P25398	RPS12	40S ribosomal protein S12	9	-0.288776	-0.229507	0.0501934	-0.198948	-0.145976	0.134331	0.320895	0.211325	0.395686	0.260914	0.402472	0.273173	0.505837	0.369739	0.731026	0.626539	0.58938	0.484847	0.525708	0.394586	0.224763	0.109569	0.369043	0.270615
P25490	YY1	Transcriptional repressor protein YY1	2	-0.208547	-0.0134305	-0.284994	-0.00295094	0.185869	-0.0850879	0.000567457	0.191337	0.211206	0.376774	0.0709302	0.24197	-0.0349592	0.129282	-0.00471697	0.191135	0.188825	0.384631	0.00938381	0.178601	-0.179439	-0.0853774	-0.0463726	-0.280649
P25685	DNAJB1	DnaJ homolog subfamily B member 1	12	-0.172697	-0.143915	0.223172	-0.295949	-0.273464	0.09423	0.378615	0.693205	0.422919	0.712307	0.29147	0.58633	0.18623	0.474292	0.845646	1.16532	0.531022	0.850648	0.680429	0.973466	0.450385	0.543796	0.425943	0.358001
P25705	ATP5F1A	ATP synthase subunit alpha, mitochondrial	32	0.189092	0.206278	-0.124159	0.279104	0.289993	-0.0398366	0.0759299	0.173162	0.108638	0.180668	-0.123244	-0.0457413	-0.132082	-0.0613783	-0.166158	-0.0638435	-0.133452	-0.0311834	-0.197309	-0.121629	-0.146706	-0.149696	-0.283176	-0.339522
P25786	PSMA1	Proteasome subunit alpha type-1	9	-0.495668	-0.395754	-0.190316	-0.288269	-0.194652	0.011393	0.283246	0.344756	0.398682	0.43499	0.4733	0.515081	0.466709	0.50169	0.65976	0.726352	0.758624	0.82517	0.57738	0.617337	0.0826681	0.0774316	0.335426	0.196352
P25787	PSMA2	Proteasome subunit alpha type-2	5	-0.375847	-0.280761	-0.0379024	-0.286451	-0.197661	0.0458037	0.318348	0.403904	0.428957	0.48931	0.583605	0.649431	0.355551	0.414578	0.727455	0.818093	0.673905	0.764497	0.610664	0.674668	0.0400585	0.256285	0.368019	0.233772
P25788	PSMA3	Proteasome subunit alpha type-3	7	-0.344592	-0.248516	0.140173	-0.282177	-0.192398	0.196899	0.252836	0.366895	0.364434	0.453291	0.440411	0.53474	0.371752	0.459282	0.808764	0.927906	0.577138	0.696234	0.540878	0.633385	0.264562	0.321392	0.51484	0.379604
P25789	PSMA4	Proteasome subunit alpha type-4	9	-0.170803	-0.15794	0.209752	-0.191984	-0.185418	0.182881	0.182232	0.0820768	0.210618	0.0852599	0.150884	0.0309991	0.172807	0.046123	0.63395	0.538877	0.332745	0.237626	0.380082	0.258374	0.379274	0.345523	0.410629	0.358606
P25815	S100P	Protein S100-P	2	-0.676907	-0.83201	0.427116	-0.561043	-0.722443	0.537289	0.0118621	0.0119706	-0.127719	-0.152813	0.325283	0.305661	0.341932	0.315512	1.18705	1.19224	0.668479	0.673624	0.57877	0.557326	0.757973	0.729496	1.1341	1.25004
P26006	ITGA3	Integrin alpha-3	2	-0.499299	-0.406176	-1.04412	-0.252954	-0.166128	-0.803467	0.266634	0.435344	0.37528	0.518787	0.449502	0.598483	0.168102	0.310283	-0.207026	-0.0332337	0.745643	0.919389	0.525454	0.672611	-0.76032	-0.490748	-0.514748	-0.647032
P26038	MSN	Moesin	21	-0.0696622	-0.0909983	1.07707	-0.55783	-0.585463	0.583212	-0.705366	-0.589999	-0.71118	-0.621015	-0.031827	0.0638103	-0.0294512	0.0593871	0.512528	0.632977	-0.655994	-0.53559	-0.141671	-0.0478564	0.440564	0.42636	1.17681	1.15898
P26196	DDX6	Probable ATP-dependent RNA helicase DDX6	14	-0.361199	-0.904533	-0.189089	-0.251024	-0.800655	-0.0846045	0.207583	0.292133	-0.320229	-0.260881	0.30863	0.373451	-0.625912	-0.567891	0.450855	0.540488	0.548492	0.638079	0.464472	0.52747	0.0384331	0.961148	0.202184	0.706358
P26358	DNMT1	DNA (cytosine-5)-methyltransferase 1	20	-0.486067	-0.442272	0.232324	-0.512651	-0.475153	0.20005	-0.0175736	0.0312027	0.0417437	0.0653177	0.246051	0.275097	0.276213	0.29846	0.77198	0.825838	0.448203	0.502016	0.500943	0.528167	0.422138	0.380147	0.748465	0.66551
P26373	RPL13	60S ribosomal protein L13	14	0.193573	0.230439	-0.222498	0.590729	0.621298	0.168968	-0.163124	-0.0153063	-0.110737	0.011879	-0.301198	-0.173109	-0.33597	-0.214681	-0.508033	-0.355133	-0.376988	-0.224134	-0.747988	-0.621723	-0.310627	-0.287683	-0.385997	-0.462023
P26374	CHML	Rab proteins geranylgeranyltransferase component A 2	6	-0.641382	-0.729758	-0.0933377	-0.561093	-0.655766	-0.0187387	0.243449	0.217602	0.170595	0.119546	0.60071	0.555133	0.537695	0.48532	0.862656	0.841891	0.864541	0.843731	0.810408	0.763008	0.158155	0.209341	0.578119	0.627335
P26447	S100A4	Protein S100-A4	5	-0.69173	-0.656173	0.0323386	-0.6105	-0.58124	0.107879	-0.0365489	0.00859417	0.0145303	0.0344711	0.376364	0.401777	0.315312	0.333926	0.758683	0.808908	0.634891	0.685071	0.579816	0.603407	0.278527	0.327751	0.754143	0.679426
P26583	HMGB2	High mobility group protein B2	3	-0.339358	-0.0810621	0.0791512	-0.304632	-0.052633	0.108187	-0.448807	-0.041342	-0.174989	0.207273	-0.435693	-0.0479581	-0.332331	0.0486048	0.0408644	0.453412	-0.129739	0.282762	-0.13831	0.247602	0.372766	0.257576	0.448583	0.151127
P26599	PTBP1	Polypyrimidine tract-binding protein 1	11	-0.299391	-0.221249	0.0835201	-0.301518	-0.229674	0.0757023	-0.158956	-0.0800725	-0.0652924	-0.0116114	0.107091	0.166244	-0.018439	0.0339156	0.295117	0.379083	0.120145	0.204064	0.148428	0.205759	0.0842351	0.197937	0.412985	0.295684
P26639	TARS1	Threonine--tRNA ligase 1, cytoplasmic	31	-0.689264	-0.718801	0.133196	-0.625523	-0.661356	0.191248	0.165632	0.311089	0.151618	0.271872	0.454725	0.580452	0.391377	0.510305	1.05926	1.20979	0.834607	0.9851	0.79702	0.920925	0.500739	0.552259	0.852535	0.842911
P26640	VARS1	Valine--tRNA ligase	48	0.146782	0.0652741	0.135608	0.059734	-0.0280705	0.0428697	-0.00336255	0.0878861	-0.069348	-0.00330166	-0.113296	-0.0417768	-0.152375	-0.0876551	0.0566257	0.152957	-0.170434	-0.0741494	-0.0572312	0.0124649	0.06613	0.0933811	0.0189001	0.0612475
P26641	EEF1G	Elongation factor 1-gamma	17	0.0647996	0.138131	0.0619591	-0.145713	-0.0786788	-0.154244	-0.0673995	0.108722	0.0214538	0.172373	-0.0455012	0.110891	-0.0324042	0.117189	0.000922449	0.182126	-0.152489	0.0286687	0.0841789	0.238748	-0.0573678	-0.082293	0.0272338	-0.0852576
P27105	STOM	Stomatin	14	-0.149427	-0.103792	-0.138427	-0.0220454	0.0172924	-0.0167352	0.115991	0.0730465	0.177148	0.109001	0.0545118	-0.00816272	0.188825	0.119352	0.198154	0.160292	0.245128	0.20722	0.143902	0.0794048	0.0398509	-0.106291	0.0410747	-0.0437203
P27144	AK4	Adenylate kinase 4, mitochondrial	9	-0.00239656	0.0371232	0.0634532	-0.0115238	0.021699	0.0486358	-0.0330208	0.112888	0.022021	0.142728	-0.0527969	0.0733822	-0.0897444	0.0296357	0.103991	0.254982	-0.0509144	0.100031	-0.0156316	0.108725	0.0529968	0.0781161	0.095924	0.017244
P27348	YWHAQ	14-3-3 protein theta	11	-0.83266	-0.968549	0.0990202	-0.710842	-0.853028	0.215147	0.239265	0.328115	0.118898	0.182546	0.563715	0.632835	0.544577	0.606898	1.24211	1.33604	1.05163	1.14552	0.955973	1.02327	0.574601	0.581911	0.961754	1.05848
P27361	MAPK3	Mitogen-activated protein kinase 3	6	-0.12086	-0.158323	-0.140558	-0.103422	-0.147181	-0.12881	0.366478	0.247549	0.344538	0.200407	0.390327	0.251668	0.403525	0.258068	0.417943	0.304097	0.467049	0.353156	0.475766	0.335284	-0.0761749	-0.101202	0.0103768	0.00867879
P27540	ARNT	Aryl hydrocarbon receptor nuclear translocator	2	-0.566904	-0.440649	0.0648004	-0.368508	-0.24855	0.257506	0.0234139	0.0909437	0.165191	0.207519	-0.037626	0.0101741	0.0992555	0.140257	0.726281	0.798893	0.570028	0.642594	0.397787	0.443765	0.660115	0.511406	0.661779	0.496364
P27635	RPL10	60S ribosomal protein L10	13	0.0483064	-0.0817524	-0.22559	0.564426	0.42807	0.284839	0.161065	0.14857	0.0465281	0.00883118	-0.0229262	-0.0551506	-0.0489616	-0.0879849	-0.0416694	-0.0490817	0.0924683	0.08501	-0.397496	-0.431543	-0.122535	-0.108327	-0.243822	-0.152924
P27694	RPA1	Replication protein A 70 kDa DNA-binding subunit	6	0.0267051	-0.0883992	0.471833	-0.269031	-0.390432	0.170407	0.172513	0.0985637	0.072931	-0.0262207	0.140524	0.0468445	0.0687348	-0.0317434	0.688804	0.619937	0.125518	0.0566049	0.44741	0.351908	0.444489	0.504449	0.475203	0.551147
P27695	APEX1	DNA-(apurinic or apyrimidinic site) endonuclease	8	-0.360402	-0.692492	0.212109	-0.452031	-0.790418	0.11479	-0.101388	0.0114839	-0.417956	-0.330286	0.131915	0.225057	-0.113803	-0.0274601	0.542286	0.66024	0.238724	0.356632	0.356508	0.447828	0.30658	0.540469	0.602586	0.895515
P27707	DCK	Deoxycytidine kinase	4	-0.747912	-0.828726	-0.184779	-0.55828	-0.64539	-0.000836664	0.0336412	0.00326541	-0.0316507	-0.0872287	0.582793	0.532687	0.508195	0.451291	0.667937	0.642643	0.761263	0.735924	0.597786	0.545858	-0.0186474	0.0441214	0.593207	0.634861
P27708	CAD	CAD protein	50	0.225795	0.219802	0.291511	0.0550497	0.0427595	0.115075	-0.154992	-0.101924	-0.145463	-0.117597	-0.131444	-0.0981053	-0.159599	-0.13306	-0.0181145	0.040036	-0.401078	-0.342973	-0.204176	-0.172661	0.00953778	0.0258649	0.0957896	0.0626225
P27797	CALR	Calreticulin	16	-0.120816	-0.0672814	-0.202217	0.00969386	0.0569316	-0.0773968	0.787629	1.1942	0.856686	1.23805	0.488903	0.87574	0.389711	0.76975	0.777391	1.18904	0.888155	1.29976	0.7838	1.16881	0.184696	0.27206	-0.0513262	-0.144021
P27816	MAP4	Microtubule-associated protein 4	78	-0.643985	-0.679634	0.169196	-0.612193	-0.654138	0.195299	0.298688	0.336547	0.278561	0.291218	0.643536	0.661665	0.503153	0.514484	1.18303	1.22597	0.922383	0.965279	0.916746	0.933052	0.435704	0.564259	0.843256	0.839744
P27824	CANX	Calnexin	35	-0.0511915	-0.150442	-0.130797	0.137618	0.0320707	0.0523221	0.772757	1.00201	0.689029	0.893083	0.382556	0.592082	0.0198814	0.222609	0.764313	0.998652	0.803658	1.03795	0.641004	0.848708	0.277966	0.628812	-0.0495317	0.0105586
P28066	PSMA5	Proteasome subunit alpha type-5	7	0.543005	0.796357	0.639232	0.321472	0.568527	0.412009	-0.322601	-0.383315	-0.0537261	-0.139643	-0.42442	-0.504864	-0.32381	-0.411053	-0.155211	-0.210844	-0.885896	-0.941574	-0.638207	-0.720475	0.165417	0.0529786	0.126301	-0.166212
P28070	PSMB4	Proteasome subunit beta type-4	2	-0.751012	-0.59944	-0.0469509	-0.488762	-0.343487	0.209609	0.704437	0.696811	0.871531	0.838703	0.762801	0.735445	0.581098	0.546944	1.47966	1.47712	1.43516	1.43257	1.19906	1.16989	0.613068	0.782943	0.734135	0.543403
P28072	PSMB6	Proteasome subunit beta type-6	7	-0.68933	-0.599661	0.344203	-0.42787	-0.344497	0.599973	0.139861	0.0224619	0.245052	0.102451	0.607051	0.469922	0.40223	0.258303	1.24456	1.13224	0.808901	0.696538	0.573596	0.434644	0.533714	0.726706	1.06361	0.934778
P28074	PSMB5	Proteasome subunit beta type-5	8	0.864097	0.946058	0.845638	0.189418	0.265082	0.165269	-0.181229	-0.620162	-0.0837457	-0.54788	-0.261934	-0.720596	0.0589174	-0.406544	-0.128525	-0.562375	-1.06562	-1.49951	-0.364781	-0.825266	0.029617	-0.303062	0.0116158	-0.109506
P28288	ABCD3	ATP-binding cassette sub-family D member 3	15	0.407184	0.260389	-0.475794	0.450002	0.296909	-0.438666	0.497061	0.359286	0.365788	0.20281	0.143339	-0.0141663	0.26568	0.101375	-0.314754	-0.447447	0.069587	-0.0631521	0.052925	-0.106403	-0.561884	-0.696053	-0.852903	-0.745268
P28290	ITPRID2	Protein ITPRID2	12	-0.524244	-0.285438	0.0977513	-0.426765	-0.194256	0.18954	-0.438654	-0.526532	-0.184326	-0.297405	-0.0545689	-0.162176	0.000328484	-0.114077	0.254504	0.171709	0.0652999	-0.017541	-0.00602375	-0.115453	0.205281	0.138556	0.65207	0.374103
P28300	LOX	Protein-lysine 6-oxidase	4	0.0323471	-0.0970455	0.17444	-0.109855	-0.245544	0.026548	0.0270972	-0.130087	-0.0867733	-0.26916	-0.133585	-0.310499	-0.1392	-0.322912	0.240353	0.0882508	-0.02554	-0.177688	0.142818	-0.0359192	0.270146	0.263933	0.172167	0.2624
P28331	NDUFS1	NADH-ubiquinone oxidoreductase 75 kDa subunit, mitochondrial	2	0.0560002	-0.0512233	-0.222657	-0.219024	-0.332544	-0.503371	0.804677	-0.499354	0.712975	-0.616257	0.549574	-0.774186	0.743542	-0.587017	0.597182	-0.701766	0.728386	-0.570608	1.02957	-0.296017	-0.0561842	-0.26198	-0.248583	-0.18052
P28340	POLD1	DNA polymerase delta catalytic subunit	22	0.0202207	-0.0130446	0.123565	0.0289677	-0.0105946	0.126622	-0.0556623	-0.0475363	-0.0734055	-0.0904817	-0.0616819	-0.0732855	-0.0925135	-0.110916	0.118844	0.132052	-0.0961731	-0.0830107	-0.0787646	-0.0921911	0.0767346	0.095738	0.133418	0.127523
P28482	MAPK1	Mitogen-activated protein kinase 1	8	-0.757079	-0.913456	-0.116737	-0.697428	-0.860102	-0.0627765	0.448076	0.545106	0.307221	0.379049	0.668984	0.746284	0.604348	0.674849	1.15958	1.26169	1.18487	1.28693	1.15137	1.22685	0.386806	0.439613	0.670416	0.787633
P28702	RXRB	Retinoic acid receptor RXR-beta	4	-0.180741	-0.142972	0.244063	-0.354889	-0.323418	0.0642242	-0.31325	-0.070095	-0.259959	-0.0420065	-0.0756101	0.147815	-0.265147	-0.0485201	0.182716	0.430953	-0.152799	0.095392	0.0475045	0.269107	0.154534	0.332243	0.454878	0.377949
P28715	ERCC5	DNA excision repair protein ERCC-5	2	-0.0597761	-0.0548915	0.135345	-0.211254	-0.212667	-0.0218228	-0.0130522	0.0943085	0.00735454	0.089513	0.0239512	0.111582	0.186795	0.267627	0.253232	0.365675	0.0264338	0.138831	0.204067	0.289876	0.125489	-0.0491829	0.225196	0.181151
P28799	GRN	Progranulin	6	-0.603807	-0.532065	-0.070805	-0.494546	-0.429101	0.0327652	0.105342	0.226788	0.192606	0.28885	0.39099	0.492706	0.28523	0.380147	0.709506	0.836034	0.688859	0.815341	0.605754	0.705647	0.214725	0.308656	0.563076	0.452174
P28838	LAP3	Cytosol aminopeptidase	3	-0.41282	-0.665406	0.119601	-0.329111	-0.587994	0.19762	0.157214	0.03402	-0.0798499	-0.228246	0.228058	0.0851345	0.0137446	-0.135978	0.760798	0.642686	0.549744	0.431586	0.49219	0.347443	0.428948	0.631433	0.562495	0.775921
P29083	GTF2E1	General transcription factor IIE subunit 1	5	0.168371	-0.212872	0.398757	0.055583	-0.331957	0.280279	-0.224045	-0.300096	-0.589766	-0.691019	-0.323474	-0.419255	-0.618524	-0.721103	0.0775033	0.0065349	-0.412707	-0.483721	-0.273763	-0.371366	0.297186	0.580407	0.26046	0.602543
P29144	TPP2	Tripeptidyl-peptidase 2	14	0.17146	-0.018457	0.275661	0.216405	0.0201909	0.314915	-0.452556	-0.529269	-0.626951	-0.728866	-0.411323	-0.507765	-0.271371	-0.374612	-0.277193	-0.348823	-0.644306	-0.715982	-0.663095	-0.76136	0.0303387	-0.121442	0.134275	0.285032
P29218	IMPA1	Inositol monophosphatase 1	4	-0.309022	-0.176645	-0.0144803	-0.195324	-0.0692445	0.0935272	0.0955236	-0.0160531	0.243422	0.106643	-0.0128226	-0.144129	0.0577442	-0.0803612	0.461227	0.354733	0.384255	0.277715	0.296713	0.163584	0.370258	0.287863	0.324615	0.153079
P29317	EPHA2	Ephrin type-A receptor 2	5	-0.454719	-0.512129	0.00420625	-0.31768	-0.381386	0.135555	-0.0640985	0.0861704	-0.105986	0.0190807	0.2171	0.34764	0.07464	0.19838	0.465989	0.621341	0.370331	0.525636	0.259447	0.388163	0.145097	0.27573	0.489	0.507249
P29350	PTPN6	Tyrosine-protein phosphatase non-receptor type 6	6	0.0499099	-0.0705839	0.0612831	0.00125398	-0.125537	0.00693695	0.130215	-0.0368863	0.0252433	-0.16706	-0.300911	-0.487742	-0.045695	-0.239325	0.212751	0.0507316	0.0600149	-0.10205	0.134826	-0.0538274	0.40987	0.142826	0.0414474	0.122781
P29353	SHC1	SHC-transforming protein 1	11	-0.229156	-0.484416	0.0155338	-0.185448	-0.447005	0.0535515	0.116126	0.115796	-0.123612	-0.149144	0.109696	0.0896368	0.264593	0.237735	0.431978	0.436731	0.324992	0.329699	0.30744	0.285557	0.218491	0.0517656	0.274764	0.490864
P29372	MPG	DNA-3-methyladenine glycosylase	9	-0.795027	-0.749264	0.0662365	-0.740711	-0.701244	0.114863	0.0967117	0.0295381	0.157997	0.0656213	0.547524	0.460621	0.527479	0.433777	1.02914	0.967047	0.871449	0.809312	0.843288	0.754562	0.377822	0.386039	0.891338	0.806414
P29401	TKT	Transketolase	22	-0.142044	-0.247097	0.21145	-0.177025	-0.288376	0.170779	0.375103	0.541257	0.285572	0.426523	0.329118	0.475542	0.208645	0.34827	0.799759	0.970996	0.496857	0.668047	0.557994	0.702595	0.36685	0.475495	0.383568	0.449462
P29466	CASP1	Caspase-1	2	-0.550119	-0.367529	-0.325994	-0.423101	-0.246808	-0.204666	0.374295	0.185163	0.572407	0.358072	0.328638	0.119776	0.471832	0.256171	0.669582	0.485532	0.904124	0.720028	0.803261	0.592577	0.237152	0.0821305	0.254199	0.0324493
P29508	SERPINB3	Serpin B3	4	0.195169	0.0286592	0.567111	-0.235537	-0.408343	0.130716	-0.424518	-0.680252	-0.575505	-0.856441	-0.678243	-0.953706	-0.298218	-0.58048	0.0185869	-0.232064	-0.639977	-0.890674	-0.183116	-0.460402	0.593038	0.201185	0.402017	0.529366
P29558	RBMS1	RNA-binding motif, single-stranded-interacting protein 1	5	-0.603793	-0.737765	0.206313	-0.570359	-0.710627	0.234058	0.285563	0.267238	0.167114	0.123586	0.605494	0.567439	0.483561	0.438707	1.16683	1.15359	0.869066	0.855778	0.861787	0.82191	0.457547	0.567652	0.840181	0.934992
P29590	PML	Protein PML	8	-0.691805	-0.664059	0.253783	-0.63762	-0.616171	0.302278	-0.18219	-0.236246	-0.138923	-0.21818	0.279269	0.205484	0.229615	0.149031	0.83456	0.785587	0.489325	0.440306	0.461295	0.385687	0.4515	0.489325	0.975662	0.908757
P29692	EEF1D	Elongation factor 1-delta	17	-0.203054	-0.231737	0.545292	-0.323979	-0.358959	0.418677	0.193131	0.145448	0.17997	0.107084	0.343621	0.276208	0.371633	0.297421	1.01264	0.970039	0.375895	0.333248	0.522975	0.45374	0.565227	0.525387	0.77842	0.767943
P29966	MARCKS	Myristoylated alanine-rich C-kinase substrate	14	-1.2463	-1.3529	0.0197765	-0.988861	-1.10176	0.271525	0.0450266	0.0665516	-0.0460521	-0.0497294	0.812708	0.814503	0.471664	0.46666	1.38226	1.40887	1.27104	1.2976	1.03975	1.03973	0.465766	0.794981	1.29615	1.36359
P29992	GNA11	Guanine nucleotide-binding protein subunit alpha-11	4	0.494499	0.609995	0.609288	0.0814791	0.190678	0.190578	-0.969852	-0.888124	-0.838834	-0.782308	-0.784862	-0.722864	-0.742918	-0.687719	-0.7839	-0.697091	-1.48464	-1.39788	-1.04547	-0.985291	-0.10283	-0.156602	0.144863	-0.0097931
P30040	ERP29	Endoplasmic reticulum resident protein 29	6	-0.226515	-0.450802	-0.0102008	0.211821	-0.0187632	0.422445	0.972058	1.19593	0.763293	0.961961	0.771965	0.976106	0.407375	0.604717	1.25953	1.48849	1.17828	1.40719	0.766103	0.968421	0.383778	0.73654	0.246388	0.431515
P30041	PRDX6	Peroxiredoxin-6	16	-0.641061	-0.752939	0.390533	-0.742233	-0.860408	0.28367	0.0579696	-0.0382082	-0.0383858	-0.159766	0.602687	0.486779	0.545288	0.422582	1.16073	1.06963	0.678741	0.587599	0.806069	0.688338	0.454248	0.499818	1.06167	1.13439
P30044	PRDX5	Peroxiredoxin-5, mitochondrial	8	-0.36039	-0.647772	0.855838	-0.196727	-0.490406	1.01381	-0.47132	-0.434846	-0.74318	-0.731908	0.287358	0.304103	0.212183	0.222128	0.81607	0.857627	-0.13122	-0.08971	-0.268728	-0.253807	0.424921	0.488268	1.2463	1.49452
P30048	PRDX3	Thioredoxin-dependent peroxide reductase, mitochondrial	6	-0.143842	-0.0993512	0.430785	-0.401298	-0.363104	0.167639	0.207358	0.286557	0.267371	0.321368	0.221602	0.281072	0.274565	0.327235	0.853147	0.937429	0.33091	0.415145	0.614522	0.672168	0.527753	0.462962	0.604701	0.52105
P30049	ATP5F1D	ATP synthase subunit delta, mitochondrial	2	-0.455849	-0.435081	-1.06885	-0.509789	-0.495318	-1.12848	-0.0267946	-0.0925288	0.00949561	-0.0814409	0.133108	0.0476439	0.346361	0.254098	-0.568633	-0.629285	0.408764	0.348066	0.48886	0.401573	-0.805533	-1.03061	-0.582927	-0.642855
P30050	RPL12	60S ribosomal protein L12	7	-0.270408	0.0602789	0.219824	-0.392346	-0.0679561	0.0921962	-0.351847	-0.442905	-0.00563768	-0.121898	-0.0492252	-0.160013	-0.139449	-0.257036	0.209548	0.123572	-0.101729	-0.187751	0.0463647	-0.0662462	0.154982	0.233377	0.520306	0.150459
P30085	CMPK1	UMP-CMP kinase	6	-0.8727	-0.882651	-0.108744	-0.704249	-0.720497	0.0540165	0.185651	0.254591	0.191221	0.23496	0.548267	0.597477	0.495715	0.538126	1.02077	1.09479	1.03806	1.11204	0.895765	0.943153	0.368711	0.409435	0.79403	0.764821
P30086	PEBP1	Phosphatidylethanolamine-binding protein 1	6	-0.606263	-0.580861	-0.498599	-0.61127	-0.592166	-0.509297	0.355182	0.38711	0.396105	0.402831	0.623275	0.635473	0.59992	0.605319	0.534008	0.571018	0.941155	0.978119	0.972318	0.982693	-0.193058	-0.181531	0.137738	0.0731762
P30101	PDIA3	Protein disulfide-isomerase A3	33	0.242124	0.168392	0.532974	0.0114602	-0.0685686	0.29662	0.422088	0.630377	0.363879	0.546965	0.256687	0.445245	0.254643	0.436403	0.7841	0.997471	0.159674	0.372999	0.416494	0.603229	0.423622	0.413837	0.320924	0.355495
P30153	PPP2R1A	Serine/threonine-protein phosphatase 2A 65 kDa regulatory subunit A alpha isoform	15	-0.66918	-0.594714	0.0632122	-0.555988	-0.487818	0.170714	0.138981	0.152399	0.22897	0.217185	0.493062	0.486749	0.479229	0.466118	0.942536	0.961035	0.787871	0.806325	0.700834	0.692699	0.345683	0.347687	0.762466	0.64884
P30154	PPP2R1B	Serine/threonine-protein phosphatase 2A 65 kDa regulatory subunit A beta isoform	4	-0.716855	-0.677618	-0.0110073	-0.667524	-0.634584	0.0326334	-0.0383404	-0.199342	0.0164185	-0.169786	0.658745	0.478013	0.567133	0.379603	0.738669	0.58275	0.658224	0.502259	0.635049	0.452494	-0.0238672	0.0559161	0.735921	0.657524
P30260	CDC27	Cell division cycle protein 27 homolog	11	-0.475154	-0.386154	-0.0577165	-0.434926	-0.352223	-0.0231792	0.0934987	0.074335	0.198021	0.153655	0.30927	0.270377	0.31021	0.264518	0.582098	0.568017	0.548362	0.534235	0.53429	0.493574	0.169037	0.156269	0.447512	0.319351
P30291	WEE1	Wee1-like protein kinase	4	0.0430822	0.0441218	-0.0427077	0.000672402	-0.004585	-0.0908077	-0.0513159	-0.0511625	-0.0347542	-0.0598031	-0.175989	-0.195566	-0.146903	-0.173279	-0.0659434	-0.0607077	-0.114688	-0.109498	-0.0461229	-0.0675221	0.00625458	-0.0346596	-0.0557157	-0.0959154
P30414	NKTR	NK-tumor recognition protein	3	-0.015358	0.0282614	-0.0484981	-0.0181079	0.0192145	-0.0569382	-0.111905	-0.219414	-0.0527634	-0.185475	-0.11078	-0.238019	-0.062841	-0.196879	-0.0738826	-0.17631	-0.116837	-0.21931	-0.0879316	-0.216994	-0.0668938	-0.126661	-0.00306586	-0.0858454
P30419	NMT1	Glycylpeptide N-tetradecanoyltransferase 1	12	-0.77095	-0.899826	0.472746	-0.882399	-1.01757	0.355607	-0.183864	-0.184184	-0.297217	-0.32274	0.475556	0.455506	0.411985	0.385136	1.13099	1.13576	0.566797	0.571513	0.704401	0.682528	0.551647	0.60339	1.27377	1.36349
P30519	HMOX2	Heme oxygenase 2	11	-0.759329	-0.829954	-0.0306885	-0.557222	-0.634145	0.165728	0.596111	0.30149	0.541007	0.221184	0.863762	0.549412	0.864778	0.543629	1.39591	1.10638	1.33515	1.04557	1.1592	0.843026	0.42836	0.415516	0.758714	0.79018
P30520	ADSS2	Adenylosuccinate synthetase isozyme 2	14	-0.947513	-1.02566	0.223202	-0.879397	-0.96384	0.285628	-0.043411	0.00432028	-0.106035	-0.0835055	0.527402	0.555404	0.451195	0.472398	1.19847	1.25128	0.883812	0.93658	0.841851	0.86803	0.567273	0.631652	1.20079	1.23977
P30530	AXL	Tyrosine-protein kinase receptor UFO	2	-0.420997	-0.324501	-0.285941	-0.244532	-0.154332	-0.115166	-0.0761915	0.0231711	0.0358275	0.109988	0.236929	0.316562	0.299993	0.372827	0.130027	0.234472	0.324516	0.428915	0.174206	0.252016	-0.210694	-0.285586	0.165131	0.0294734
P30533	LRPAP1	Alpha-2-macroglobulin receptor-associated protein	8	0.349216	0.0903664	0.860749	-0.0005754	-0.265722	0.505267	-0.338582	-0.105076	-0.58191	-0.373606	-0.22632	-0.0125444	-0.250999	-0.0440218	0.244114	0.482702	-0.708088	-0.469546	-0.332141	-0.120188	0.366642	0.379493	0.541607	0.761297
P30536	TSPO	Translocator protein	2	0.336545	0.403769	0.031912	0.303928	0.364854	-0.00639535	0.177328	-0.141404	0.260074	-0.0838604	-0.155253	-0.493715	-0.0383307	-0.383591	-0.0561424	-0.369792	-0.179507	-0.493202	-0.120734	-0.461019	-0.00468088	-0.133431	-0.274559	-0.380943
P30566	ADSL	Adenylosuccinate lyase	6	-0.388763	-0.461813	-0.0192151	-0.342692	-0.422039	0.0211661	0.213251	0.141666	0.155723	0.0589361	0.349747	0.258432	0.388704	0.290591	0.653962	0.587459	0.581724	0.515176	0.561808	0.468671	0.200423	0.149638	0.399622	0.433512
P30622	CLIP1	CAP-Gly domain-containing linker protein 1	60	-0.54895	-0.414708	0.269311	-0.534462	-0.406518	0.278108	0.121156	0.208488	0.270919	0.333049	0.450081	0.517683	0.353584	0.414387	1.01058	1.10299	0.649816	0.742183	0.661483	0.727262	0.456706	0.541375	0.848335	0.674933
P30626	SRI	Sorcin	10	-0.746298	-0.879364	0.152348	-0.668773	-0.808135	0.224184	0.850869	0.818685	0.733325	0.675939	0.91264	0.860727	0.735518	0.676805	1.82068	1.79358	1.57688	1.54973	1.52551	1.47177	0.804246	0.96954	0.928721	1.02263
P30711	GSTT1	Glutathione S-transferase theta-1	2	-0.409211	-0.672604	0.266157	-0.664676	-0.934366	0.00500176	0.555111	0.119152	0.307239	-0.153922	0.87244	0.416751	0.790801	0.328313	1.30164	0.870764	0.944031	0.513109	1.22565	0.768141	0.32541	0.395221	0.705442	0.929675
P30740	SERPINB1	Leukocyte elastase inhibitor	16	-0.386878	-0.54013	-0.152512	-0.499041	-0.658591	-0.270366	0.0787889	0.153787	-0.0589414	-0.00914569	0.380061	0.43533	0.228176	0.276645	0.384317	0.464398	0.445377	0.525411	0.583696	0.637141	-0.0995356	0.0405217	0.26444	0.378532
P30837	ALDH1B1	Aldehyde dehydrogenase X, mitochondrial	2	0.492665	0.621683	-0.0523882	0.704908	0.827629	0.154164	-0.175535	-0.180337	-0.0309947	-0.0609989	-0.561185	-0.585717	-0.256784	-0.288114	-0.649426	-0.649146	-0.68849	-0.688256	-0.874578	-0.900932	-0.192033	-0.508262	-0.514979	-0.683158
P30876	POLR2B	DNA-directed RNA polymerase II subunit RPB2	15	-0.218959	-0.129189	0.126634	-0.30156	-0.218086	0.0383435	0.0637777	0.102763	0.16907	0.182854	0.288784	0.30804	0.31433	0.326787	0.480533	0.524601	0.262447	0.306469	0.371203	0.388636	0.0879578	0.0505839	0.375668	0.246737
P31040	SDHA	Succinate dehydrogenase [ubiquinone] flavoprotein subunit, mitochondrial	2	-0.101674	0.0632674	0.0662148	0.01609	0.174734	0.178288	-0.242542	-0.0858408	-0.0620786	0.0694202	-0.263606	-0.126635	-0.274669	-0.144496	-0.00349087	0.158293	-0.161158	0.000579231	-0.252766	-0.117618	0.156324	0.155558	0.197963	-0.00613851
P31150	GDI1	Rab GDP dissociation inhibitor alpha	2	-0.631114	-0.642154	-0.144561	-0.416299	-0.433636	0.0645637	0.0317558	0.322479	0.0362378	0.301759	0.236796	0.50779	-0.115337	0.148858	0.589471	0.885277	0.64258	0.93834	0.45392	0.723091	0.248883	0.589188	0.516627	0.488507
P31151	S100A7	Protein S100-A7	5	-0.803231	-0.361777	-0.00477402	-0.704877	-0.269719	0.0878898	-1.52603	-1.76107	-1.06905	-1.32929	-1.94182	-2.19659	-0.682601	-0.944169	-0.656409	-0.886365	-0.743088	-0.97309	-0.815286	-1.07188	1.18162	-0.0894276	0.828532	0.347917
P31153	MAT2A	S-adenosylmethionine synthase isoform type-2	16	-0.405477	-0.360664	0.0968834	-0.367059	-0.328542	0.129612	-0.0702813	0.0429721	-0.00994592	0.0781052	0.281203	0.374727	0.239494	0.326218	0.503241	0.621577	0.314905	0.433195	0.302643	0.394344	0.118247	0.148128	0.532434	0.448461
P31327	CPS1	Carbamoyl-phosphate synthase [ammonia], mitochondrial	75	0.369635	0.30028	-0.0494547	0.32405	0.248398	-0.10073	0.00737951	0.0413127	-0.0464533	-0.0377224	-0.16633	-0.152127	-0.13829	-0.130886	-0.340548	-0.301532	-0.382545	-0.343576	-0.310805	-0.298424	-0.278008	-0.317877	-0.389015	-0.35882
P31350	RRM2	Ribonucleoside-diphosphate reductase subunit M2	2	-0.52891	-0.860782	0.0398774	-0.447356	-0.785525	0.115741	0.0695879	-0.0767582	-0.246762	-0.41831	0.0704481	-0.0956276	0.184072	0.0111972	0.709538	0.568274	0.578208	0.436898	0.52281	0.354911	0.535298	0.409846	0.598862	0.891573
P31483	TIA1	Nucleolysin TIA-1 isoform p40	5	-0.447789	-0.632979	0.409524	-0.351899	-0.543386	0.499724	-0.265374	0.196195	-0.435042	0.00132436	-0.0172147	0.424624	-0.194721	0.240319	0.663102	1.12975	0.162125	0.628729	0.0923908	0.532406	0.576525	0.742203	0.887387	1.03342
P31629	HIVEP2	Transcription factor HIVEP2	2	-0.717997	-0.482943	-0.267871	-0.743775	-0.515018	-0.299339	0.232755	0.075171	0.483331	0.300544	0.494153	0.316839	0.487543	0.30343	0.754043	0.601541	0.930462	0.777914	0.982395	0.803259	0.156099	0.150881	0.4802	0.205986
P31689	DNAJA1	DnaJ homolog subfamily A member 1	19	-0.377357	-0.48032	0.301358	-0.483022	-0.592282	0.190003	0.820551	0.677314	0.73311	0.564671	0.818165	0.655198	0.469447	0.299681	1.57043	1.43227	1.17762	1.03942	1.30944	1.14465	0.648473	0.985363	0.70879	0.772593
P31749	AKT1	RAC-alpha serine/threonine-protein kinase	5	-0.0344836	0.00276262	-0.0906219	-0.0726669	-0.0417177	-0.134495	-0.0486522	-0.0188151	0.0041161	0.00875097	0.0108364	0.0209438	0.0942367	0.0975452	-0.0336282	0.00129127	-0.0344587	0.000414755	0.0298801	0.0381647	-0.148256	-0.243485	-0.0260642	-0.102471
P31751	AKT2	RAC-beta serine/threonine-protein kinase	2	-0.484813	-0.313597	0.341676	-0.852627	-0.687708	-0.0318281	-0.693808	-0.588774	-0.50707	-0.427238	0.264214	0.349518	-0.318042	-0.239537	0.203843	0.31396	-0.229285	-0.119215	0.164684	0.248166	-0.164162	0.406266	0.856563	0.646187
P31930	UQCRC1	Cytochrome b-c1 complex subunit 1, mitochondrial	8	-0.253213	-0.205824	-0.249862	-0.272814	-0.231722	-0.275154	0.0940093	0.0975188	0.15692	0.135228	0.192217	0.175996	0.146133	0.123114	0.168522	0.177114	0.326932	0.335478	0.372689	0.354646	-0.127486	-0.0932308	0.0334246	-0.0531245
P31939	ATIC	Bifunctional purine biosynthesis protein ATIC	6	0.580146	0.503376	1.05862	0.107744	0.0246781	0.580532	-0.435093	-0.139111	-0.49634	-0.22556	-0.168419	0.107833	-0.527716	-0.258263	0.114548	0.415612	-1.03553	-0.73451	-0.536971	-0.262542	0.179175	0.526644	0.508552	0.546161
P31942	HNRNPH3	Heterogeneous nuclear ribonucleoprotein H3	8	0.00277411	-0.0340303	-0.260748	-0.0894867	-0.132588	-0.358699	0.382866	0.314152	0.361584	0.267667	0.31744	0.228995	0.30642	0.211177	0.190507	0.126874	0.359802	0.296124	0.478219	0.387951	-0.230724	-0.231533	-0.233448	-0.235804
P31943	HNRNPH1	Heterogeneous nuclear ribonucleoprotein H	6	0.319621	0.195668	0.331629	0.0233602	-0.10689	0.0296781	0.0655483	-0.0117261	-0.0428826	-0.145359	0.128989	0.0319847	0.00840224	-0.0954009	0.148719	0.0765266	-0.274363	-0.346601	0.0480535	-0.0507735	-0.0840615	0.0246968	0.0420822	0.126875
P31944	CASP14	Caspase-14	4	0.948178	0.669604	0.983337	-0.0916478	-0.376519	-0.062179	-0.471798	-0.786503	-0.73485	-1.07476	-1.17262	-1.50706	-0.446058	-0.787292	-0.365477	-0.675099	-1.44027	-1.74993	-0.374285	-0.710542	0.703355	-0.0350383	0.0652331	0.304647
P31946	YWHAB	14-3-3 protein beta/alpha	5	-0.794245	-1.06225	0.144745	-0.792673	-1.06698	0.140626	0.3695	0.369372	0.117016	0.0916864	0.709384	0.689527	0.62591	0.599254	1.37965	1.38461	1.14345	1.14836	1.16804	1.14636	0.566476	0.638122	0.969064	1.19791
P31947	SFN	14-3-3 protein sigma	12	-0.707992	-0.787663	0.227345	-0.419223	-0.505191	0.510423	0.241707	0.257541	0.177559	0.16819	0.518845	0.514949	0.340493	0.329797	1.24821	1.26912	0.929409	0.950279	0.666796	0.661077	0.62557	0.792094	0.965411	1.00592
P31948	STIP1	Stress-induced-phosphoprotein 1	47	-0.566878	-0.643771	0.123763	-0.442491	-0.525681	0.24246	0.435461	0.533022	0.37409	0.446449	0.640922	0.718753	0.504402	0.575434	1.19726	1.29991	0.982049	1.08465	0.883818	0.959826	0.452552	0.577243	0.720715	0.758448
P31949	S100A11	Protein S100-A11	5	-1.30673	-1.34602	0.141869	-1.0872	-1.13279	0.355704	0.1723	0.333832	0.148534	0.284863	0.798829	0.940631	0.732616	0.867619	1.69206	1.85867	1.45874	1.62531	1.26537	1.40535	0.789441	0.843825	1.47867	1.4788
P32004	L1CAM	Neural cell adhesion molecule L1	35	-0.604221	-0.654961	-0.0732434	-0.359878	-0.416914	0.16541	-0.440017	-0.413943	-0.475235	-0.474363	0.33049	0.336834	0.242377	0.241923	0.162123	0.193279	0.143914	0.175024	-0.0742744	-0.0697531	-0.272159	-0.195874	0.561052	0.572631
P32119	PRDX2	Peroxiredoxin-2	8	-0.493311	-0.574051	0.47523	-0.658956	-0.745994	0.303894	-0.221967	-0.262173	-0.287185	-0.352593	0.328163	0.268227	0.352438	0.285703	0.817736	0.782613	0.251053	0.215884	0.442855	0.381096	0.385782	0.349679	0.998615	1.0402
Q14409	GK3P	Glycerol kinase 3	5	0.233069	0.031939	0.38491	0.0100176	-0.19741	0.156168	0.245545	0.358127	0.0599367	0.147317	0.22387	0.316723	0.0604969	0.14655	0.468548	0.586213	-0.00781448	0.109804	0.241393	0.332422	0.140886	0.292431	0.181915	0.343885
P32320	CDA	Cytidine deaminase	5	-0.43163	-0.475644	0.316452	-0.486448	-0.536759	0.255944	-0.0877188	-0.180983	-0.11621	-0.234677	0.261151	0.148157	0.361228	0.241435	0.731526	0.643344	0.323621	0.235393	0.404595	0.289778	0.366583	0.254678	0.778157	0.78301
P32322	PYCR1	Pyrroline-5-carboxylate reductase 1, mitochondrial	4	0.805876	0.881458	0.834924	0.279982	0.349266	0.303339	-0.466298	-0.252477	-0.375194	-0.186576	-0.605611	-0.41152	-0.715802	-0.528511	-0.366088	-0.147186	-1.29246	-1.07361	-0.740414	-0.548146	0.135731	0.234095	0.0591214	-0.0556203
P32754	HPD	4-hydroxyphenylpyruvate dioxygenase	2	-0.209691	-1.28842	-0.289238	-0.146697	-1.23172	-0.231934	0.408849	0.363068	-0.654359	-0.725342	0.28714	0.221629	-0.0149653	-0.0872748	0.400464	0.359766	0.59825	0.557505	0.561411	0.494077	0.0095335	0.29981	-0.0494723	0.990097
P32780	GTF2H1	General transcription factor IIH subunit 1	3	0.647591	0.774081	0.751717	-0.130177	-0.00998366	-0.0317405	-0.391448	-0.595326	-0.249436	-0.478516	-0.339624	-0.563231	-0.123998	-0.354404	-0.21616	-0.414955	-1.05933	-1.25817	-0.255406	-0.480836	0.0196729	-0.207781	0.1342	-0.0314496
P32929	CTH	Cystathionine gamma-lyase	5	-0.0840099	-1.6223	0.107158	0.0913694	-1.45322	0.276847	0.101283	0.140604	-1.42149	-1.40737	0.201518	0.221109	-0.859554	-0.846761	0.363613	0.408017	0.165003	0.20936	0.0157791	0.0335478	0.0583042	1.10755	0.221242	1.72037
P32969	RPL9P9	60S ribosomal protein L9	13	0.481109	0.554049	0.0399165	0.420379	0.487022	-0.0265039	0.199523	0.233058	0.287985	0.296317	-0.105736	-0.0919307	0.0206749	0.027681	-0.170508	-0.13189	-0.301877	-0.263305	-0.214991	-0.203009	-0.168563	-0.306802	-0.411118	-0.523219
P33121	ACSL1	Long-chain-fatty-acid--CoA ligase 1	9	-0.368867	-0.219765	-0.172503	-0.193064	-0.0502583	-0.00238971	0.943477	0.939243	1.1081	1.07867	0.725459	0.701496	0.670063	0.639301	1.211	1.21185	1.29205	1.29286	1.14241	1.11662	0.381752	0.42532	0.226438	0.0381759
P33176	KIF5B	Kinesin-1 heavy chain	40	-0.519188	-0.359178	0.13715	-0.466323	-0.31261	0.184324	0.21397	0.257961	0.389502	0.408291	0.458954	0.483215	0.377441	0.394903	0.94147	0.990543	0.712868	0.761895	0.686159	0.708597	0.378724	0.44841	0.686411	0.487241
P33240	CSTF2	Cleavage stimulation factor subunit 2	2	0.593217	0.286022	0.62265	0.443558	0.130065	0.467301	-0.775646	-0.946048	-1.06732	-1.26292	-1.03608	-1.22621	-0.700914	-0.897844	-0.675051	-0.84037	-1.38915	-1.55452	-1.21334	-1.40529	0.257239	-0.0897571	0.0595071	0.327543
P33316	DUT	Deoxyuridine 5-triphosphate nucleotidohydrolase, mitochondrial	9	-0.568878	-0.668099	0.14363	-0.522986	-0.628504	0.183832	0.0404047	-0.127486	-0.0432939	-0.236387	0.542846	0.355225	0.538069	0.343649	0.824075	0.661267	0.588993	0.426139	0.569256	0.379813	0.177438	0.170387	0.742583	0.802643
P33527	ABCC1	Multidrug resistance-associated protein 1	5	0.0469901	-0.259003	0.419766	-0.273809	-0.586099	0.0932767	0.752695	0.483978	0.462224	0.168305	0.305748	0.0173012	0.420987	0.125741	1.19663	0.932999	0.685415	0.421735	1.03237	0.7421	0.787094	0.660027	0.40285	0.669683
P33897	ABCD1	ATP-binding cassette sub-family D member 1	10	0.138769	0.091593	-0.080398	0.188204	0.134731	-0.0366529	0.576075	0.357754	0.544421	0.300897	0.268309	0.0302576	0.367776	0.122926	0.428071	0.214831	0.417016	0.203731	0.393736	0.153862	0.0559702	-0.055325	-0.189093	-0.181077
P33981	TTK	Dual specificity protein kinase TTK	14	-0.50261	-0.326625	-0.0583306	-0.327372	-0.157684	0.111217	-0.0164714	-0.0853982	0.175035	0.0809065	0.251861	0.163205	0.287974	0.192519	0.49897	0.435126	0.465848	0.401958	0.316766	0.226287	0.143318	0.0953763	0.474353	0.259208
P33991	MCM4	DNA replication licensing factor MCM4	29	0.0769024	0.0823644	-0.0723989	0.106344	0.105509	-0.0486474	0.0216588	0.0254082	0.0426429	0.0211901	-0.0738281	-0.0898084	-0.0183387	-0.0411179	-0.0564801	-0.0476483	-0.0755337	-0.0667479	-0.0788198	-0.0966229	-0.0864435	-0.153761	-0.119227	-0.163849
P33992	MCM5	DNA replication licensing factor MCM5	28	0.287401	0.20988	0.29905	0.132135	0.0483159	0.138093	-0.238072	-0.189354	-0.300072	-0.276556	-0.329073	-0.300085	-0.315667	-0.293477	-0.155261	-0.101461	-0.545764	-0.492009	-0.364341	-0.337176	0.0700207	0.0447858	0.041723	0.0800844
P33993	MCM7	DNA replication licensing factor MCM7	33	0.219948	0.256808	0.030302	0.224437	0.255	0.0291008	-0.128901	-0.127315	-0.0765187	-0.100135	-0.237741	-0.255884	-0.198822	-0.223764	-0.247385	-0.240716	-0.369139	-0.362517	-0.347473	-0.367439	-0.113436	-0.164183	-0.159572	-0.235592
P34897	SHMT2	Serine hydroxymethyltransferase, mitochondrial	3	-0.241581	-0.499541	-0.0686395	-0.105592	-0.36985	0.0616588	-0.0715117	0.00065697	-0.31395	-0.266984	-0.16771	-0.115271	-0.171256	-0.125616	0.172592	0.249843	0.149779	0.226984	0.0399459	0.0905621	0.23651	0.228228	0.203015	0.421816
P34932	HSPA4	Heat shock 70 kDa protein 4	50	-0.73312	-0.708231	0.126104	-0.643399	-0.624806	0.210135	0.262859	0.387426	0.303271	0.402636	0.623005	0.727843	0.485141	0.58318	1.19325	1.3229	0.975689	1.10529	0.912123	1.01514	0.466448	0.592484	0.889298	0.825248
P35221	CTNNA1	Catenin alpha-1	25	-0.180937	0.135902	0.612113	-0.539192	-0.228649	0.248168	-0.750723	-0.765039	-0.418361	-0.457879	-0.364158	-0.398204	-0.126841	-0.167686	0.11349	0.104256	-0.590075	-0.599355	-0.205665	-0.241534	0.373856	0.124712	0.823124	0.467124
P35222	CTNNB1	Catenin beta-1	12	-1.30244	-1.23647	0.0772402	-1.04282	-0.983143	0.331172	-0.744373	-0.803201	-0.662879	-0.746909	0.25788	0.179323	0.250295	0.164939	0.706471	0.652725	0.537778	0.483987	0.304311	0.223931	0.344799	0.340556	1.40976	1.30462
P35226	BMI1	Polycomb complex protein BMI-1	4	-0.390829	-0.202175	-0.881513	-0.221811	-0.0394542	-0.718185	-0.00642527	-0.0243345	0.197751	0.154639	0.0942071	0.0565681	0.286325	0.241887	-0.425946	-0.438773	0.364114	0.351241	0.221251	0.181789	-0.623945	-0.827891	-0.460609	-0.688423
P35232	PHB	Prohibitin	17	0.331633	0.253518	-0.180691	0.38941	0.304997	-0.128605	0.576397	0.54699	0.513804	0.459194	0.209359	0.160222	0.292063	0.236127	0.135235	0.11091	0.224474	0.200103	0.192853	0.141893	-0.177915	-0.272448	-0.48225	-0.443295
P35237	SERPINB6	Serpin B6	19	-0.620644	-0.784811	0.163244	-0.56572	-0.736184	0.212477	-0.0869699	0.00690557	-0.235615	-0.166942	0.334469	0.408614	0.270979	0.338326	0.76808	0.867038	0.513384	0.612295	0.484615	0.556938	0.32982	0.381481	0.813962	0.938969
P35240	NF2	Merlin	4	-0.178795	0.105719	0.466213	-0.189053	0.0891633	0.450264	0.114853	-0.103219	0.414888	0.171614	0.116536	-0.121266	0.289788	0.0451868	0.831023	0.618033	0.273357	0.0603214	0.309772	0.0701467	0.610696	0.425616	0.675082	0.351408
P35241	RDX	Radixin	14	-1.18055	-1.19593	-0.0538453	-0.902261	-0.92394	0.218751	-0.40462	-0.423958	-0.40448	-0.44902	0.390137	0.35107	0.103568	0.0577018	0.793244	0.778989	0.755637	0.741336	0.503507	0.462616	0.299316	0.574056	1.15678	1.133
P35244	RPA3	Replication protein A 14 kDa subunit	2	0.00917248	-0.163738	0.33108	-0.0059077	-0.185116	0.31031	0.0711313	0.0289106	-0.0862575	-0.15368	-0.41947	-0.48142	-0.236009	-0.304758	0.464201	0.427063	0.0416687	0.00448438	0.0829044	0.0191312	0.779879	0.584591	0.351982	0.485732
P35249	RFC4	Replication factor C subunit 4	5	-0.118931	-0.173578	-0.0959557	-0.0136219	-0.0745662	0.00366276	-0.0518917	-0.0130017	-0.0910169	-0.0773292	0.00506075	0.024221	-0.16491	-0.152549	0.0422456	0.0862179	0.0467488	0.0906752	-0.0324043	-0.0150669	-0.0666066	0.0915359	0.0530491	0.0685362
P35250	RFC2	Replication factor C subunit 2	8	0.205206	0.157352	0.209175	-0.0175053	-0.071656	-0.019227	0.259367	0.0685274	0.227035	0.0109935	0.0670686	-0.143501	0.0704902	-0.146878	0.334498	0.148741	0.0338705	-0.151933	0.282737	0.0703455	0.163638	0.148388	0.0340427	0.0427363
P35251	RFC1	Replication factor C subunit 1	16	0.29562	0.24564	-0.206593	0.527577	0.471299	0.0196726	0.00641778	0.140338	-0.0280402	0.0806774	-0.339107	-0.224917	-0.290104	-0.182713	-0.424634	-0.285631	-0.309493	-0.170536	-0.515293	-0.402926	-0.189318	-0.250149	-0.47214	-0.46132
P35268	RPL22	60S ribosomal protein L22	5	0.0806059	0.202528	0.172818	0.112035	0.227659	0.198556	-0.140595	0.0806565	-0.00315162	0.192898	-0.263519	-0.0619971	-0.0884061	0.106317	0.0227787	0.249113	-0.241491	-0.0152032	-0.246765	-0.0470654	0.182507	-0.0044348	0.122286	-0.0387959
P35269	GTF2F1	General transcription factor IIF subunit 1	2	-0.582984	-0.366546	0.00860598	-0.784708	-0.574567	-0.198808	-0.156342	-0.222762	0.0756186	-0.0160036	0.0976584	0.0115087	0.12927	0.0363211	0.506411	0.445073	0.406352	0.344969	0.634232	0.546259	0.304961	0.261521	0.621664	0.366066
P35270	SPR	Sepiapterin reductase	6	-0.469828	-0.477679	0.283243	-0.401114	-0.415262	0.346267	-0.0470769	-0.398268	-0.0394056	-0.415799	0.0360587	-0.334862	0.209471	-0.168249	0.777157	0.431048	0.402461	0.0563069	0.359902	-0.0128408	0.637306	0.452066	0.783145	0.751836
P35520	CBS	Cystathionine beta-synthase	22	-0.530417	-0.610675	0.159789	-0.605871	-0.692426	0.0786455	-0.033926	0.0351464	-0.0986616	-0.0547914	0.374091	0.423433	0.300176	0.34272	0.727443	0.801598	0.476201	0.55031	0.57781	0.62533	0.249561	0.311647	0.720281	0.761378
P35573	AGL	Glycogen debranching enzyme	10	-0.307949	-0.377459	0.252765	-0.289154	-0.364962	0.26587	0.218584	0.20557	0.164595	0.126379	0.374931	0.342188	0.17255	0.133008	0.85046	0.842529	0.506242	0.498265	0.513603	0.479037	0.371738	0.56229	0.590788	0.621139
P35579	MYH9	Myosin-9	90	-0.882632	-0.677852	0.179468	-0.67768	-0.479197	0.37873	-0.276544	-0.198825	-0.0562418	-0.00372458	0.37487	0.43286	0.320142	0.371333	0.856719	0.939521	0.585798	0.668554	0.407002	0.463169	0.378057	0.420957	1.09217	0.848234
P35580	MYH10	Myosin-10	33	-0.480457	-0.458721	0.0883565	-0.397638	-0.382199	0.165485	-0.152642	-0.251865	-0.115384	-0.23981	0.161334	0.0423805	0.222351	0.0965983	0.487334	0.393193	0.307525	0.213338	0.250862	0.130086	0.222209	0.149364	0.598888	0.537992
P35606	COPB2	Coatomer subunit beta	24	-0.436639	-0.501399	0.145783	-0.42929	-0.500347	0.147441	0.440244	0.507956	0.391006	0.433515	0.571493	0.619474	0.516045	0.557228	1.09383	1.16662	0.856593	0.929341	0.8754	0.921559	0.418544	0.462164	0.612496	0.638096
P35609	ACTN2	Alpha-actinin-2	2	0.480328	0.1293	-3.14163	0.101521	-0.255804	-3.52613	0.0854608	0.139962	-0.250045	-0.220746	-0.235183	-0.200412	-0.12754	-0.099567	-3.46534	-3.40576	-0.415158	-0.35562	-0.0101943	0.0227548	-3.33395	-3.45342	-3.59189	-3.28002
P35610	SOAT1	Sterol O-acyltransferase 1	3	-0.117055	0.161554	-0.409337	-0.0198685	0.252443	-0.317841	0.267084	0.365537	0.561215	0.634465	0.252429	0.331153	0.297543	0.369467	0.045964	0.149499	0.363849	0.467338	0.292818	0.369718	-0.310257	-0.367198	-0.262208	-0.579977
P35611	ADD1	Alpha-adducin	7	-0.684484	-0.794186	0.0608558	-0.696397	-0.812395	0.043253	-0.0295835	-0.130007	-0.123763	-0.249389	0.355057	0.234904	0.113236	-0.0137159	0.786919	0.691578	0.634611	0.539224	0.672679	0.550703	0.328071	0.558063	0.775414	0.845956
P35613	BSG	Basigin	7	-0.826297	-0.980694	-0.236945	-0.71372	-0.874414	-0.130058	0.0728725	-0.0627164	-0.0660024	-0.226794	0.6498	0.494481	0.61564	0.453523	0.733387	0.60288	0.878879	0.748326	0.792458	0.635316	-0.0202046	0.00212672	0.619426	0.734663
P35637	FUS	RNA-binding protein FUS	7	-0.770798	-0.926128	0.282295	-0.743403	-0.90503	0.304	0.389109	0.554812	0.249301	0.389802	0.759393	0.905367	0.683114	0.822289	1.51336	1.68415	1.13962	1.31036	1.13838	1.28253	0.65018	0.714631	1.08317	1.19934
P35658	NUP214	Nuclear pore complex protein Nup214	23	0.373045	0.347824	-0.258978	0.369834	0.338315	-0.267879	0.0335719	0.13339	0.0238724	0.0984881	-0.221017	-0.140929	-0.144081	-0.0707915	-0.527289	-0.422388	-0.359763	-0.254909	-0.330397	-0.252131	-0.410063	-0.498828	-0.601949	-0.615887
P35659	DEK	Protein DEK	15	-0.259302	-0.172849	0.253037	-0.313098	-0.232943	0.19355	-0.169897	-0.0988117	-0.0679222	-0.0220391	-0.0421237	0.00923192	-0.1593	-0.114744	0.413604	0.489771	0.0691145	0.145236	0.149067	0.1986	0.351936	0.457284	0.542413	0.4168
P35813	PPM1A	Protein phosphatase 1A	4	-0.0593141	-0.395698	0.578332	-0.206623	-0.549304	0.425333	-0.231656	-0.240155	-0.552518	-0.586219	-0.206249	-0.234478	-0.427663	-0.46269	0.477153	0.473736	-0.192632	-0.196095	-0.0191678	-0.049219	0.57961	0.789196	0.667721	0.964945
P35869	AHR	Aryl hydrocarbon receptor	3	-0.580098	-0.484428	0.135549	-0.46249	-0.373117	0.247468	-0.0935437	-0.21671	0.0176485	-0.130721	-0.0748524	-0.217749	-0.044284	-0.19398	0.693266	0.575182	0.466265	0.348134	0.374812	0.230092	0.664327	0.621931	0.745722	0.610892
P35998	PSMC2	26S proteasome regulatory subunit 7	30	-0.293078	-0.289082	0.0486355	-0.252869	-0.255171	0.0831539	0.248732	0.306942	0.26825	0.301258	0.354032	0.392512	0.303788	0.33547	0.661608	0.7249	0.52152	0.584766	0.507467	0.544124	0.203784	0.2422	0.371788	0.328632
P36404	ARL2	ADP-ribosylation factor-like protein 2	7	0.242629	0.202378	0.349295	0.127748	0.0812004	0.228724	-0.125825	-0.284138	-0.150554	-0.33407	-0.0822846	-0.260328	-0.0453342	-0.230176	0.0520034	-0.101228	-0.388744	-0.542021	-0.247708	-0.427574	0.0304966	-0.0182821	0.13674	0.137831
P36405	ARL3	ADP-ribosylation factor-like protein 3	2	-0.835601	-0.758125	-0.0342223	-0.750363	-0.679183	0.0453256	0.0739179	0.0923969	0.166917	0.160194	0.668265	0.667014	0.674048	0.665998	0.946459	0.970021	0.889229	0.912745	0.830147	0.827073	0.174403	0.156792	0.831453	0.714816
P36507	MAP2K2	Dual specificity mitogen-activated protein kinase kinase 2	11	0.254851	0.182477	0.164826	0.224273	0.145601	0.128557	-0.0551346	0.0586192	-0.111987	-0.0234356	-0.177541	-0.083517	-0.283819	-0.196594	-0.0739976	0.0448385	-0.330276	-0.211486	-0.273542	-0.181341	-0.000248005	0.094202	-0.0599512	-0.0267368
P36542	ATP5F1C	ATP synthase subunit gamma, mitochondrial	11	0.256709	0.104613	-0.10499	0.367357	0.208964	-3.2101e-05	0.252973	0.235953	0.116399	0.074177	0.0356037	-0.00114597	-0.00615976	-0.0497084	-0.0375639	-0.0495015	-0.0240261	-0.0360096	-0.108519	-0.147091	-0.176959	-0.147024	-0.331625	-0.218689
P36543	ATP6V1E1	V-type proton ATPase subunit E 1	4	-0.153821	0.124473	0.529559	-0.376666	-0.10467	0.301024	-0.080943	-0.00939192	0.212872	0.259221	0.212283	0.264104	0.276231	0.321253	0.673599	0.750233	0.0525876	0.129175	0.301589	0.351587	0.357525	0.281749	0.713454	0.396001
P36551	CPOX	Oxygen-dependent coproporphyrinogen-III oxidase, mitochondrial	2	0.118422	-0.263268	0.465671	0.0340316	-0.353955	0.375591	0.0858968	0.0607575	-0.28027	-0.330612	-0.289958	-0.334827	-0.114873	-0.166541	0.504309	0.484252	-0.0528151	-0.0729181	0.0577307	0.0110388	0.690475	0.503562	0.377324	0.719853
P36578	RPL4	60S ribosomal protein L4	31	0.335764	0.22647	-0.0342758	0.394441	0.27885	0.0187107	-0.188998	-0.0957483	-0.28277	-0.214723	-0.395418	-0.321898	-0.29996	-0.233239	-0.487876	-0.389544	-0.545052	-0.446766	-0.577573	-0.505876	-0.196249	-0.303536	-0.339966	-0.269832
P36776	LONP1	Lon protease homolog, mitochondrial	35	0.25286	0.343006	0.0430487	0.0684793	0.152329	-0.147022	0.0210944	-0.0232796	0.126763	0.0571868	0.00681574	-0.057288	0.0274733	-0.0434294	-0.117554	-0.156846	-0.252055	-0.291393	-0.0415195	-0.107446	-0.228161	-0.260647	-0.179737	-0.309043
P36871	PGM1	Phosphoglucomutase-1	16	-0.740833	-0.699857	0.163672	-0.662002	-0.627323	0.236813	-0.293376	-0.17625	-0.236878	-0.144955	0.331961	0.429358	0.284058	0.374655	0.682291	0.804499	0.427167	0.549329	0.374491	0.470065	0.246538	0.282613	0.934579	0.854443
P36873	PPP1CC	Serine/threonine-protein phosphatase PP1-gamma catalytic subunit	2	-0.452859	-0.357203	0.223548	-0.432928	-0.343568	0.237789	-0.0817632	-0.060491	0.0294155	0.0254853	0.229792	0.231334	0.210136	0.204879	0.665806	0.692161	0.350806	0.377115	0.35703	0.35675	0.332223	0.340051	0.706481	0.571665
P36897	TGFBR1	TGF-beta receptor type-1	7	-0.61447	-0.487325	-0.27369	-0.468357	-0.347508	-0.133267	-0.169146	-0.172535	-0.0264785	-0.0550696	0.283841	0.260723	0.253821	0.223904	0.242796	0.244489	0.425034	0.426681	0.305076	0.280134	-0.144837	-0.126645	0.370854	0.204548
P36915	GNL1	Guanine nucleotide-binding protein-like 1	14	-0.098278	-0.150711	-0.0846696	0.020592	-0.0381378	0.0285102	0.105696	0.125579	0.0687851	0.0634657	0.0690445	0.0691976	0.0477658	0.0411199	0.190467	0.215432	0.183684	0.208603	0.0909692	0.0892995	0.0176307	0.0270812	0.0436827	0.0569553
P36952	SERPINB5	Serpin B5	10	-0.201841	-0.107272	-0.307646	-0.214911	-0.126639	-0.326407	0.229465	0.355539	0.339557	0.440428	0.26833	0.374674	0.186085	0.28563	0.194823	0.325979	0.411016	0.542126	0.450242	0.554764	-0.177299	-0.106882	-0.0757307	-0.20946
P36957	DLST	Dihydrolipoyllysine-residue succinyltransferase component of 2-oxoglutarate dehydrogenase complex, mitochondrial	5	-0.0795316	-0.0512915	0.315013	-0.0351741	-0.013231	0.35368	-0.23079	-0.193595	-0.187027	-0.175035	-0.0997636	-0.082299	-0.131745	-0.121079	0.234917	0.277194	-0.171548	-0.129317	-0.18975	-0.174108	0.230889	0.251042	0.424619	0.357218
P37108	SRP14	Signal recognition particle 14 kDa protein	4	-0.408345	-0.285406	-0.323712	-0.391076	-0.274433	-0.312133	0.150769	0.229818	0.289231	0.343077	0.261147	0.320466	0.364978	0.417498	0.306565	0.390696	0.538824	0.622909	0.54771	0.605207	-0.058374	-0.174033	0.114708	-0.047392
P37198	NUP62	Nuclear pore glycoprotein p62	3	-0.00658897	0.0931565	-0.0429934	0.0198747	0.113323	-0.0222199	0.298064	0.248589	0.413331	0.338655	0.407064	0.33786	0.507071	0.431069	0.332822	0.28843	0.284363	0.239925	0.284054	0.213028	-0.178034	-0.289869	-0.00633018	-0.145236
P37235	HPCAL1	Hippocalcin-like protein 1	3	-0.584951	-0.70351	-0.154923	-0.434461	-0.559318	-0.0101234	0.265661	0.192593	0.162623	0.0643536	0.493368	0.400571	0.473764	0.374168	0.766851	0.698866	0.830321	0.76229	0.705987	0.611367	0.169692	0.177467	0.460102	0.539502
P37268	FDFT1	Squalene synthase	6	0.205385	-0.0354183	0.22547	-0.0173174	-0.264418	-0.0029221	0.282832	0.154713	0.0575506	-0.0957699	0.012426	-0.135422	0.069701	-0.084946	0.37408	0.251044	0.0571567	-0.0659252	0.306014	0.156344	0.257862	0.188759	0.0501597	0.251803
P37802	TAGLN2	Transgelin-2	16	-0.191904	-0.463058	0.35587	-0.315584	-0.593035	0.226499	0.186421	0.510197	-0.06921	0.229364	0.341134	0.645181	0.161631	0.458878	0.805357	1.13422	0.358035	0.686848	0.507871	0.810094	0.360431	0.528107	0.577848	0.809841
P37837	TALDO1	Transaldolase	7	-0.745467	-0.796633	-0.104046	-0.59728	-0.654743	0.0384501	0.0930658	0.00877371	0.057422	-0.0520723	0.541046	0.437025	0.583079	0.472258	0.805649	0.726439	0.818242	0.738987	0.696212	0.590367	0.160811	0.10695	0.671495	0.683501
P38117	ETFB	Electron transfer flavoprotein subunit beta	3	-0.262312	-0.28868	-0.0185044	-0.240373	-0.273039	-0.00225613	-0.119653	-0.189415	-0.1305	-0.225464	-0.0114734	-0.100965	0.106906	0.0106156	0.195316	0.130637	0.122368	0.0576427	0.126585	0.0352708	0.102998	-0.0272096	0.273881	0.26109
P38159	RBMX	RNA-binding motif protein, X chromosome	18	0.058896	-0.0672743	0.22906	-0.36012	-0.492588	-0.195647	-0.217991	-0.177612	-0.328639	-0.313463	-0.138845	-0.118196	-0.015088	-0.00123802	0.0233351	0.0687961	-0.297177	-0.251762	0.147995	0.166821	0.0583888	-0.0771966	0.200238	0.287248
P38398	BRCA1	Breast cancer type 1 susceptibility protein	3	-0.420132	0.0116534	0.673384	-0.851302	-0.425813	0.236524	-0.513556	-0.602362	-0.0662487	-0.180257	-0.37549	-0.484026	0.233301	0.117966	0.651122	0.567398	-0.113714	-0.197484	0.343611	0.233252	0.92282	0.302201	1.12359	0.652644
P38432	COIL	Coilin	9	-0.417192	-0.333139	-0.0446968	-0.356412	-0.278656	0.0103926	-0.114526	-0.163634	-0.0149509	-0.0892613	0.0981525	0.0293145	0.182748	0.107111	0.329131	0.285105	0.282376	0.238304	0.247751	0.177091	0.127187	0.0307633	0.402569	0.279356
P38435	GGCX	Vitamin K-dependent gamma-carboxylase	3	-0.170331	-0.17054	-0.131013	-0.0513013	-0.0578067	-0.0176728	0.0114252	0.0376256	0.0267389	0.0277369	0.191546	0.198017	-0.419116	-0.419444	0.121906	0.153189	0.161466	0.192703	0.0685919	0.0732397	-0.173432	0.425402	0.0693928	0.0304411
P38606	ATP6V1A	V-type proton ATPase catalytic subunit A	14	-0.810697	-0.544452	-0.096881	-0.684389	-0.424441	0.0237366	-0.0154863	0.0349396	0.266281	0.291504	0.554712	0.585408	0.507607	0.531504	0.769492	0.825	0.77492	0.830382	0.674768	0.703641	0.110989	0.146265	0.74389	0.438485
P38646	HSPA9	Stress-70 protein, mitochondrial	48	-0.122758	-0.128903	0.0931792	-0.0633183	-0.0757605	0.146929	0.583361	0.684723	0.592738	0.668898	0.432021	0.513654	0.373309	0.448143	0.87046	0.976905	0.685829	0.792228	0.652545	0.732355	0.334648	0.381532	0.246011	0.212996
P38919	EIF4A3	Eukaryotic initiation factor 4A-III	18	0.0947513	0.0952285	-0.0988211	0.103698	0.0978779	-0.0955649	0.0566224	0.0538325	0.0726218	0.0446295	0.0131598	-0.00935986	0.00765762	-0.021661	-0.0657875	-0.0634952	-0.0584189	-0.0561726	-0.0412098	-0.0655523	-0.182739	-0.189065	-0.163498	-0.203136
P38935	IGHMBP2	DNA-binding protein SMUBP-2	4	0.372593	-0.253274	0.1461	0.198817	-0.433347	-0.0333666	-0.0745877	-0.0840994	-0.684932	-0.719646	-0.377644	-0.406885	-0.374607	-0.410647	-0.229918	-0.234348	-0.467471	-0.471946	-0.267539	-0.298603	0.043934	0.0290685	-0.196419	0.390288
P39019	RPS19	40S ribosomal protein S19	10	0.000424377	-0.0332459	-0.257306	0.0643462	0.024379	-0.199074	0.136422	0.206966	0.118274	0.163616	0.0930097	0.143824	0.16887	0.212886	-0.0501461	0.0254803	0.115707	0.191288	0.0779411	0.126933	-0.246947	-0.334636	-0.227656	-0.233146
P39023	RPL3	60S ribosomal protein L3	22	0.287767	-0.34632	-0.126508	0.464197	-0.176187	0.0442326	-0.0967566	-0.0378298	-0.715321	-0.681597	-0.3667	-0.327503	-0.426648	-0.39425	-0.439868	-0.375859	-0.404813	-0.34085	-0.555088	-0.517714	-0.17696	-0.12884	-0.3842	0.210727
P39656	DDOST	Dolichyl-diphosphooligosaccharide--protein glycosyltransferase 48 kDa subunit	5	-0.552968	-0.33458	-0.386724	-0.326054	-0.113963	-0.1655	0.00325858	0.236226	0.237168	0.444934	0.238725	0.451963	0.0658004	0.272239	0.240665	0.478715	0.535936	0.77394	0.335178	0.546593	-0.101851	0.0592449	0.196318	-0.0612294
P39687	ANP32A	Acidic leucine-rich nuclear phosphoprotein 32 family member A	3	-0.680617	-0.549489	-0.0821855	-0.476549	-0.351718	0.116192	-0.131264	0.134048	0.0153867	0.255496	0.186205	0.431787	-0.0368789	0.201904	0.53833	0.808724	0.529063	0.799411	0.351151	0.59491	0.248334	0.459589	0.628506	0.458217
P39748	FEN1	Flap endonuclease 1	11	0.366565	0.506248	0.455717	0.0655942	0.19898	0.149056	-0.649714	-0.540415	-0.494509	-0.410413	-0.478488	-0.388919	-0.429907	-0.347136	-0.4894	-0.375019	-1.03657	-0.922234	-0.709443	-0.621697	-0.114703	-0.175113	0.119226	-0.0596169
P39880	CUX1	Homeobox protein cut-like 1	5	0.114567	0.119936	0.111703	0.228202	0.227274	0.219648	-0.251926	-0.379808	-0.231035	-0.38412	-0.375738	-0.52335	-0.228619	-0.38303	-0.183627	-0.306428	-0.386783	-0.509629	-0.474263	-0.623698	0.0883193	-0.0706279	0.0272104	-0.0173186
P40121	CAPG	Macrophage-capping protein	12	-0.768834	-0.875663	-0.0807462	-0.661472	-0.774597	0.0209257	0.43699	0.544712	0.345683	0.428203	0.693988	0.78198	0.639019	0.720213	1.19624	1.30904	1.18553	1.29829	1.10433	1.1905	0.398461	0.441601	0.718162	0.78583
P40123	CAP2	Adenylyl cyclase-associated protein 2	5	-0.771278	-0.698315	-0.0479013	-0.590267	-0.523601	0.12742	0.152074	0.122419	0.240559	0.185702	0.440852	0.391467	0.302316	0.246132	0.946613	0.92204	0.903062	0.878443	0.748206	0.696998	0.401969	0.528677	0.753451	0.641328
P40222	TXLNA	Alpha-taxilin	28	-0.998955	-0.954036	0.186939	-0.861564	-0.822942	0.318639	0.0247238	-0.0532096	0.0851648	-0.0179709	0.654308	0.556645	0.592907	0.488445	1.28178	1.20893	1.00339	0.930491	0.892153	0.792667	0.52368	0.573253	1.21597	1.13189
P40227	CCT6A	T-complex protein 1 subunit zeta	29	0.202555	0.19189	-0.0731046	0.243091	0.22613	-0.0382585	0.215962	0.108267	0.22082	0.0879231	0.0506221	-0.0768019	0.133264	-0.000959239	0.011465	-0.0911469	-0.00688289	-0.109541	-0.0212636	-0.15051	-0.142949	-0.237418	-0.245585	-0.274081
P40261	NNMT	Nicotinamide N-methyltransferase	7	-0.265917	-0.162838	-0.116416	-0.288195	-0.191413	-0.144384	0.257736	0.225533	0.376336	0.318931	0.336649	0.284716	0.356285	0.297554	0.478399	0.451278	0.503363	0.476196	0.551796	0.49804	0.0379587	0.00649385	0.179575	0.0373361
P40429	RPL13A	60S ribosomal protein L13a	14	0.361589	-0.0224095	0.0597204	0.398879	0.00858359	0.0913203	-0.212513	-0.0256222	-0.580989	-0.419301	-0.341392	-0.174231	-0.479604	-0.319243	-0.443219	-0.251246	-0.594392	-0.402465	-0.605526	-0.440188	-0.205618	-0.0792341	-0.271794	0.0730439
P40616	ARL1	ADP-ribosylation factor-like protein 1	3	0.39211	0.00112844	0.15717	0.428946	0.0316681	0.188317	-0.0410982	-0.227918	-0.416557	-0.628579	-0.391013	-0.597563	-0.355381	-0.568729	-0.204875	-0.386613	-0.453498	-0.635282	-0.464179	-0.672552	0.0823468	0.0348858	-0.204865	0.146956
P40692	MLH1	DNA mismatch repair protein Mlh1	14	0.0103651	0.0200296	-0.120415	0.052997	0.0563646	-0.0834728	0.16049	0.111633	0.185677	0.111617	0.183514	0.114927	0.151755	0.0763696	0.100873	0.057098	0.129835	0.0860142	0.113358	0.0429488	-0.186433	-0.166502	-0.100705	-0.14953
P40763	STAT3	Signal transducer and activator of transcription 3	35	-0.194665	-0.276151	0.224721	-0.291685	-0.379468	0.122011	-0.0256751	-0.0273898	-0.0916392	-0.118556	0.167889	0.146444	0.17239	0.144147	0.464873	0.468241	0.148699	0.152021	0.271875	0.248608	0.193193	0.176863	0.44946	0.491786
P40818	USP8	Ubiquitin carboxyl-terminal hydrolase 8	18	-0.700258	-0.671611	-0.2109	-0.548939	-0.526589	-0.0652707	0.0511189	0.0245032	0.0952881	0.0434701	0.456519	0.410174	0.438895	0.385751	0.61164	0.590106	0.731087	0.709507	0.605923	0.557755	0.0513288	0.0571247	0.519433	0.451625
P40855	PEX19	Peroxisomal biogenesis factor 19	6	-0.939655	-0.945148	-0.124754	-0.821558	-0.833348	-0.0123468	0.418636	0.420611	0.428665	0.405438	0.536025	0.51827	0.506075	0.481521	1.3047	1.31176	1.338	1.34501	1.24606	1.22648	0.664883	0.683005	0.844975	0.811308
P40925	MDH1	Malate dehydrogenase, cytoplasmic	5	-0.331952	-0.442214	0.105595	-0.447717	-0.564276	-0.01586	-0.14349	-0.140013	-0.23823	-0.259955	-0.0477476	-0.0639999	0.0939086	0.0708573	0.365219	0.373779	0.168171	0.176685	0.310092	0.292017	0.309175	0.155691	0.467621	0.538723
P40937	RFC5	Replication factor C subunit 5	10	0.0893342	0.159081	-0.338694	0.265646	0.329096	-0.168072	-0.0719913	0.0707193	0.0132779	0.130786	-0.172042	-0.0490615	-0.123712	-0.0075299	-0.428857	-0.281064	-0.181616	-0.0338687	-0.331772	-0.210614	-0.360606	-0.420765	-0.397954	-0.506861
P40938	RFC3	Replication factor C subunit 3	5	0.0882803	0.133325	-0.175457	0.00497133	0.0437191	-0.264456	0.277555	0.204525	0.338122	0.23989	0.113382	0.0206224	0.133312	0.0337536	0.0849806	0.0170328	0.168985	0.100991	0.278449	0.183867	-0.132193	-0.163951	-0.233663	-0.317868
P40939	HADHA	Trifunctional enzyme subunit alpha, mitochondrial	13	-0.373158	-0.180194	-0.379265	-0.234548	-0.0478809	-0.246345	0.0814296	0.0725281	0.289916	0.255812	0.243474	0.214842	0.250646	0.215216	0.146485	0.142666	0.434298	0.430433	0.321843	0.291389	-0.20078	-0.21978	0.0239677	-0.208157
P41091	EIF2S3	Eukaryotic translation initiation factor 2 subunit 3	20	-0.42077	-0.404415	-0.112058	-0.249926	-0.239867	0.0530956	0.0922435	0.268417	0.124121	0.275092	0.298638	0.455081	0.207788	0.357433	0.472117	0.653373	0.492723	0.673933	0.348035	0.502655	0.0696881	0.148709	0.338786	0.28327
P41208	CETN2	Centrin-2	2	-0.0574073	-0.0386198	1.43405	-0.768748	-0.756257	0.717018	-1.38766	-1.21705	-1.35335	-1.20794	-0.179228	-0.0283462	-0.535539	-0.391456	0.174959	0.350652	-1.35054	-1.17489	-0.613046	-0.463987	0.250395	0.594877	1.52153	1.46358
P41214	EIF2D	Eukaryotic translation initiation factor 2D	9	-0.658792	-0.428092	-0.131889	-0.59397	-0.369566	-0.0727567	-0.0703268	0.0259315	0.175896	0.246952	0.379099	0.455627	0.337458	0.407188	0.527739	0.629079	0.568176	0.66947	0.529508	0.604214	0.0448487	0.0746607	0.556977	0.287116
P41223	BUD31	Protein BUD31 homolog	4	0.2723	0.18273	0.438753	0.117819	0.0219514	0.278582	-0.518706	-0.401422	-0.592755	-0.500672	-0.560874	-0.463319	-0.72389	-0.633134	-0.281091	-0.158724	-0.811296	-0.688976	-0.63066	-0.534928	0.175992	0.327179	0.196527	0.246938
P41227	NAA10	N-alpha-acetyltransferase 10	9	0.0609279	0.0456781	0.202409	-0.0757247	-0.0972714	0.0600662	0.0930537	0.0446767	0.0933261	0.0197468	0.073563	0.0054562	0.0584725	-0.0164332	0.305697	0.262402	0.0118357	-0.031505	0.174644	0.104714	0.128343	0.131605	0.171555	0.147645
P41229	KDM5C	Lysine-specific demethylase 5C	3	0.0704014	-2.09507	0.343722	-0.352135	-2.52391	-0.0845047	-0.0283893	0.0192153	-2.17834	-2.15594	0.34766	0.375535	0.29444	0.315516	0.316094	0.368781	-0.119081	-0.0664398	0.329611	0.355664	-0.135358	-0.0939657	0.303395	2.42971
P41236	PPP1R2	Protein phosphatase inhibitor 2	8	-0.531379	-0.575682	-0.246657	-0.637245	-0.687845	-0.358213	0.174251	0.196804	0.14547	0.142821	0.485975	0.488799	0.478466	0.474491	0.530135	0.557771	0.68534	0.71293	0.817361	0.818362	-0.0596318	-0.0639506	0.314796	0.319939
P41240	CSK	Tyrosine-protein kinase CSK	11	-0.106286	-0.135107	0.0940675	-0.200775	-0.235893	-0.00611149	0.133161	0.0731062	0.119863	0.0346054	0.172466	0.0926814	0.164203	0.0776198	0.404677	0.349705	0.219157	0.164139	0.339802	0.258194	0.12842	0.124854	0.230428	0.220089
P41250	GARS1	Glycine--tRNA ligase	25	-0.15075	-0.0572882	0.113176	-0.255983	-0.168818	0.00225261	-0.0756024	0.053722	0.0333812	0.137503	0.0772089	0.186803	0.148743	0.251538	0.259485	0.393892	0.0548572	0.189218	0.186246	0.294017	0.0784851	-0.00487697	0.294	0.161378
P41252	IARS1	Isoleucine--tRNA ligase, cytoplasmic	43	0.149456	0.0133202	0.00650629	0.171017	0.0285839	0.0223768	0.164117	0.117502	0.0435029	-0.0283144	0.0811404	0.0147956	-0.0480642	-0.121208	0.0923293	0.0507965	-0.00562952	-0.0472082	-0.0010347	-0.0692023	-0.0926026	0.0247738	-0.112876	-0.0158999
P41440	SLC19A1	Reduced folate transporter	4	-0.663402	-0.593827	0.196611	-0.490434	-0.427156	0.363888	-0.551182	-0.629566	-0.466084	-0.569671	-0.0402697	-0.138383	-0.0423353	-0.147248	0.379993	0.306692	0.0919302	0.0185827	-0.0548823	-0.154819	0.316472	0.306709	0.890087	0.781352
P41743	PRKCI	Protein kinase C iota type	6	0.0268756	-0.225813	0.20775	-0.117742	-0.376728	0.0574425	0.0436771	0.19087	-0.193489	-0.0714982	0.0976626	0.225126	0.0749056	0.19557	0.295714	0.44799	-0.00348852	0.148741	0.167285	0.292925	0.0942603	0.105189	0.210949	0.424477
P42025	ACTR1B	Beta-centractin	2	-0.320291	-0.202872	0.123553	-0.285162	-0.17404	0.152991	0.398787	0.458582	0.531729	0.566321	0.469328	0.509393	0.500185	0.533452	0.913793	0.97867	0.698788	0.763619	0.689815	0.728057	0.340674	0.297988	0.473918	0.317338
P42166	TMPO	Lamina-associated polypeptide 2, isoform alpha	27	-0.295056	-0.293374	0.165834	-0.155847	-0.160462	0.299353	-0.0566838	0.154004	-0.0394797	0.146006	0.207032	0.397991	0.115331	0.29949	0.475369	0.69114	0.218082	0.433807	0.105029	0.294164	0.164545	0.244419	0.490965	0.450123
P42224	STAT1	Signal transducer and activator of transcription 1-alpha/beta	25	0.122736	0.142716	0.139341	0.136841	0.150524	0.147756	0.161032	0.0642469	0.196534	0.074547	0.105544	-0.0109704	-0.133954	-0.257268	0.248799	0.157097	0.018006	-0.0737424	0.0300561	-0.0882811	0.0394638	0.267134	0.0466795	-0.0124608
P42226	STAT6	Signal transducer and activator of transcription 6	11	-0.383159	-0.479802	0.170698	-0.289976	-0.392916	0.258191	0.0254476	-0.0847894	-0.0556739	-0.191113	0.305483	0.175517	-0.174004	-0.310769	0.650467	0.545312	0.388316	0.283116	0.321289	0.189499	0.241192	0.708851	0.583931	0.641414
P42229	STAT5A	Signal transducer and activator of transcription 5A	3	-0.704027	-0.99136	-0.380199	-0.343346	-0.636976	-0.0252079	-0.0350585	-0.0629016	-0.30687	-0.359916	0.460968	0.413395	0.320257	0.265885	0.359932	0.337171	0.648678	0.625871	0.314153	0.264757	-0.204827	-0.0759444	0.353902	0.602076
P42285	MTREX	Exosome RNA helicase MTR4	16	0.0401768	0.150447	0.297603	-0.15958	-0.0556074	0.0921556	-0.152978	-0.0246035	-0.0271858	0.0759862	-0.0143716	0.0942728	-0.203252	-0.101407	0.175611	0.309067	-0.213445	-0.080034	0.012468	0.11929	0.0861909	0.263243	0.2875	0.13807
P42345	MTOR	Serine/threonine-protein kinase mTOR	5	0.0562052	-0.0841215	0.0897798	0.0522603	-0.0943634	0.0801446	0.0209137	-0.0488169	-0.103891	-0.198824	-0.111754	-0.201214	-0.054314	-0.150573	0.125651	0.0610023	-0.0555816	-0.120276	-0.0254812	-0.116764	0.133613	0.0643449	0.0636488	0.164815
P42566	EPS15	Epidermal growth factor receptor substrate 15	18	-0.662234	-0.500869	0.404705	-0.732538	-0.577469	0.328711	0.0830419	0.0256543	0.259929	0.177339	0.470989	0.393871	0.49037	0.406454	1.22114	1.16884	0.724986	0.672635	0.821445	0.742505	0.646363	0.615153	1.09701	0.896488
P42574	CASP3	Caspase-3	2	-0.422606	-0.608685	0.475781	-0.639533	-0.831909	0.253164	0.0611534	-0.0948296	-0.109404	-0.290589	0.231654	0.0559411	0.250559	0.068047	1.0307	0.879802	0.463469	0.312522	0.706552	0.529016	0.695257	0.664524	0.928461	1.07538
P42677	RPS27	40S ribosomal protein S27	2	0.477859	0.491396	-0.234442	0.848368	0.855609	0.130377	0.585715	0.22833	0.614774	0.232187	0.311615	-0.0655002	0.333811	-0.050103	-0.0554232	-0.407726	0.0875667	-0.264782	-0.256788	-0.635726	-0.470829	-0.504854	-0.682227	-0.734924
P42684	ABL2	Tyrosine-protein kinase ABL2	10	-0.804044	-0.648211	-0.181643	-0.641123	-0.491586	-0.0244125	0.0725367	0.153318	0.243892	0.299471	0.494801	0.555852	0.415845	0.470097	0.7661	0.851963	0.856291	0.942108	0.719525	0.778754	0.167507	0.234635	0.652475	0.457481
P42696	RBM34	RNA-binding protein 34	3	-0.266402	-0.0919147	-0.68359	-0.135268	0.0329226	-0.558146	0.18481	0.260865	0.37482	0.425672	0.27382	0.330145	0.305762	0.355288	-0.161216	-0.0800788	0.430922	0.512013	0.325943	0.380445	-0.538827	-0.582597	-0.387114	-0.600762
P42702	LIFR	Leukemia inhibitory factor receptor	5	-0.0657557	-0.155421	0.40017	-0.102695	-0.198657	0.35754	0.0695808	0.310291	-0.00456196	0.210946	-0.0181001	0.20288	-0.180917	0.0332642	0.606668	0.852461	0.115046	0.360793	0.178142	0.397299	0.520977	0.671966	0.495999	0.546504
P42704	LRPPRC	Leucine-rich PPR motif-containing protein, mitochondrial	54	0.0746862	0.154823	0.0721366	-0.0134729	0.0603669	-0.0217127	-0.150539	-0.0728225	-0.0548801	-0.00236586	-0.13686	-0.0788733	-0.136891	-0.0857031	-0.0819261	0.000872657	-0.245515	-0.162762	-0.131201	-0.0750367	-0.0488576	-0.0606549	0.0275247	-0.0917723
P42766	RPL35	60S ribosomal protein L35	5	-0.0343764	-0.177357	-0.0283611	0.0684914	-0.0807859	0.0688165	-0.433792	-0.232793	-0.56125	-0.385453	-0.224091	-0.0428221	-0.242929	-0.0684583	-0.356614	-0.150533	-0.419706	-0.21367	-0.496418	-0.316971	-0.236314	-0.229305	0.0360896	0.13991
P42771	CDKN2A	Cyclin-dependent kinase inhibitor 2A	5	-0.0113952	-1.11598	0.329505	-0.0887908	-1.19967	0.246419	0.0717499	0.149018	-1.01731	-0.965245	-0.118277	-0.060739	-0.297048	-0.246309	0.483812	0.566163	0.0628551	0.14516	0.166406	0.222122	0.498298	0.665241	0.370974	1.4364
P42858	HTT	Huntingtin	2	-0.595996	-0.534131	0.0202899	-0.390994	-0.335426	0.219601	0.230806	0.295943	0.308192	0.348128	0.146572	0.19198	0.0382013	0.07681	0.918254	0.988473	0.806511	0.876685	0.627665	0.67125	0.66789	0.764433	0.64636	0.545335
P43003	SLC1A3	Excitatory amino acid transporter 1	3	-0.242266	-0.168644	-0.193828	-0.0678196	-0.000494222	-0.0250712	-0.00722542	-0.0454566	0.081919	0.0184855	0.230824	0.172863	0.323771	0.259011	0.112376	0.0792267	0.214751	0.181556	0.0664596	0.00667579	-0.22224	-0.327015	0.0785128	-0.0342697
P43034	PAFAH1B1	Platelet-activating factor acetylhydrolase IB subunit beta	7	-0.8071	-0.733022	-0.117622	-0.563734	-0.495954	0.120053	0.242891	0.271987	0.332491	0.336384	0.484144	0.49351	0.512118	0.514685	1.00353	1.03771	1.0297	1.06383	0.812491	0.820034	0.415595	0.375794	0.719552	0.606314
P43121	MCAM	Cell surface glycoprotein MUC18	24	-0.884073	-1.02852	-0.151309	-0.674211	-0.824952	0.0528637	-0.260004	-0.2571	-0.388926	-0.411225	0.479649	0.462823	0.386889	0.363264	0.543923	0.551909	0.60378	0.611719	0.420073	0.401423	-0.0395174	0.0414145	0.762839	0.868123
P43243	MATR3	Matrin-3	27	-0.443545	-0.276286	-0.262661	-0.404633	-0.243672	-0.229439	-0.10008	-0.0819735	0.0827005	0.075605	0.173374	0.171751	0.068841	0.060419	0.151966	0.175155	0.323175	0.346318	0.310418	0.306973	-0.125199	-0.0324943	0.210958	0.00453953
P43246	MSH2	DNA mismatch repair protein Msh2	24	0.00958632	0.0254122	-0.00904745	-0.0473613	-0.0378324	-0.0716853	0.0995873	0.0809003	0.130935	0.0870461	0.0596934	0.0212767	0.110463	0.0652471	0.152116	0.138511	0.0697109	0.0560602	0.152814	0.112575	-0.0113689	-0.0739665	0.0114405	-0.0435456
P43304	GPD2	Glycerol-3-phosphate dehydrogenase, mitochondrial	29	0.405467	0.344916	0.638091	0.274828	0.20798	0.501762	0.314471	0.578276	0.269442	0.508044	0.177125	0.421199	-0.159502	0.0777737	0.618258	0.887144	-0.111286	0.157555	0.0455084	0.28776	0.337341	0.66214	0.262698	0.284089
P43307	SSR1	Translocon-associated protein subunit alpha	3	-0.2749	-0.558863	-0.759222	-0.250422	-0.540682	-0.740435	1.8717	2.08857	1.60326	1.79493	1.37348	1.57063	1.32283	1.51318	1.45854	1.6805	2.12631	2.34822	2.12799	2.32331	-0.0187334	0.0200881	-0.454248	-0.209445
P43355	MAGEA1	Melanoma-associated antigen 1	7	-0.207993	-0.261605	0.188986	-0.34731	-0.407218	0.0439796	-0.256189	-0.142581	-0.294279	-0.205873	0.114336	0.208215	0.118682	0.205762	0.211953	0.330643	-0.0684862	0.0501583	0.0969859	0.189042	-0.00617517	-0.0223491	0.427054	0.441505
P43360	MAGEA6	Melanoma-associated antigen 6	2	-0.37648	-0.444648	-0.00643642	-0.399015	-0.47348	-0.0346612	0.195453	0.107569	0.142807	0.0297209	0.405564	0.29795	0.456517	0.342104	0.63666	0.553858	0.551644	0.468796	0.600334	0.490897	0.127304	0.0645235	0.400118	0.429126
P43487	RANBP1	Ran-specific GTPase-activating protein	9	-0.436191	-0.431177	0.0319235	-0.306019	-0.307302	0.156405	0.124578	0.260331	0.145114	0.255665	0.316107	0.43213	0.296838	0.406063	0.663855	0.80469	0.540479	0.681268	0.436462	0.550663	0.243956	0.251397	0.498188	0.454014
P43490	NAMPT	Nicotinamide phosphoribosyltransferase	27	-0.480486	-0.456102	-0.0670403	-0.40637	-0.388283	0.00138538	0.155899	0.142608	0.195804	0.157311	0.3426	0.309578	0.326304	0.286484	0.640507	0.632297	0.616095	0.607839	0.568134	0.53329	0.194116	0.198583	0.443519	0.379976
P43686	PSMC4	26S proteasome regulatory subunit 6B	21	0.0825472	0.16127	0.260449	-0.0740838	-0.00165774	0.0981277	0.0574554	0.0470187	0.151701	0.116062	0.0873271	0.0571607	0.0543044	0.017339	0.30652	0.301165	-0.0453818	-0.0507822	0.137405	0.105415	0.115401	0.136595	0.207976	0.0900927
P43897	TSFM	Elongation factor Ts, mitochondrial	12	-0.176167	-0.077321	-0.213212	-0.141357	-0.0488072	-0.184091	0.257173	0.324726	0.371542	0.413892	0.331189	0.379013	0.0572129	0.0982374	0.291291	0.363926	0.41305	0.48564	0.404395	0.450396	-0.14369	0.118458	-0.00697045	-0.144977
P45378	TNNT3	Troponin T, fast skeletal muscle	3	-0.0848001	-0.19194	-3.70408	-0.0615716	-0.175009	-3.68654	-0.065485	0.165481	-0.157103	0.0486611	-0.00688546	0.204351	-0.116869	0.0875685	-3.6136	-3.37755	-0.000974962	0.235028	0.0019521	0.211366	-3.71051	-3.61235	-3.5892	-3.52122
P45880	VDAC2	Voltage-dependent anion-selective channel protein 2	17	-0.0225268	0.0460799	0.205756	-0.0662416	-0.00393187	0.156351	0.450851	0.61951	0.53498	0.678437	0.416622	0.565551	0.319698	0.461828	0.750296	0.924037	0.453088	0.626783	0.522958	0.670064	0.229882	0.314978	0.258356	0.15059
P45973	CBX5	Chromobox protein homolog 5	4	-0.30248	-0.514691	0.0625925	-0.206304	-0.424813	0.153078	0.224837	0.0758375	0.0281473	-0.146054	0.391113	0.222384	0.324996	0.149469	0.661071	0.517155	0.507026	0.363064	0.437006	0.266455	0.166168	0.220455	0.395147	0.568198
P45974	USP5	Ubiquitin carboxyl-terminal hydrolase 5	19	-0.228986	-0.382559	0.386136	-0.27672	-0.43659	0.332712	0.068318	0.104939	-0.0697327	-0.0583135	0.25889	0.275782	0.124167	0.134259	0.754603	0.796307	0.277014	0.318672	0.350904	0.365972	0.391921	0.514817	0.645197	0.75961
P45983	MAPK8	Mitogen-activated protein kinase 8	2	0.399961	0.250603	0.659035	-0.0306248	-0.18628	0.222759	-0.360919	-0.310551	-0.494755	-0.469589	-0.252957	-0.222319	-0.369869	-0.346029	-0.0306828	0.0247674	-0.78117	-0.725766	-0.324428	-0.295613	0.118483	0.223566	0.289148	0.399346
P45984	MAPK9	Mitogen-activated protein kinase 9	2	-0.282606	-0.489623	0.1275	-0.0778325	-0.291147	0.326584	-0.140551	0.0334266	-0.332046	-0.183271	0.0284151	0.182663	-0.158698	-0.0112497	0.340718	0.519778	0.121765	0.300779	-0.0568529	0.095572	0.208511	0.383797	0.44018	0.608037
P45985	MAP2K4	Dual specificity mitogen-activated protein kinase kinase 4	3	-0.0132721	0.193815	-0.641887	0.34595	0.546741	-0.288355	0.137432	0.546979	0.360041	0.744386	0.0614866	0.451304	0.00909279	0.392111	-0.420021	-0.00539161	0.130414	0.544997	-0.202653	0.185342	-0.585299	-0.544734	-0.598541	-0.844789
P46013	MKI67	Proliferation marker protein Ki-67	112	-0.0798102	0.0398549	-0.0024151	-0.0886128	0.0247554	-0.0169079	-0.0155765	-0.0690585	0.119611	0.0409265	0.0643254	-0.00888642	0.108439	0.0284286	0.132981	0.0845814	0.0439437	-0.00450199	0.0789018	0.00386719	-0.0351357	-0.0910779	0.107469	-0.051356
P46019	PHKA2	Phosphorylase b kinase regulatory subunit alpha, liver isoform	2	0.636589	0.222141	0.698383	0.244964	-0.175781	0.301067	-0.390053	-0.344101	-0.788979	-0.76823	-0.654267	-0.628045	-0.597683	-0.57826	-0.257097	-0.206063	-1.04693	-0.995945	-0.629152	-0.604752	0.293379	0.224966	0.0918677	0.467156
P46020	PHKA1	Phosphorylase b kinase regulatory subunit alpha, skeletal muscle isoform	4	-0.163802	-0.246388	-0.106546	-0.183786	-0.27267	-0.132221	0.212679	0.20404	0.145614	0.111773	0.321403	0.293034	0.0547451	0.0195771	0.341097	0.33754	0.35619	0.352588	0.402331	0.372139	-0.0840975	0.170732	0.0873297	0.130756
P46060	RANGAP1	Ran GTPase-activating protein 1	22	-0.499297	-0.920057	0.0831995	-0.419213	-0.846269	0.157594	0.183347	0.150138	-0.22189	-0.280301	0.368713	0.315774	0.282184	0.222446	0.837007	0.80888	0.662355	0.634182	0.608425	0.553663	0.364502	0.439203	0.612571	0.99417
P46063	RECQL	ATP-dependent DNA helicase Q1	21	-0.323013	-0.366945	-0.15786	-0.38769	-0.437919	-0.228227	0.14157	0.254702	0.113161	0.20109	0.361679	0.455081	0.285409	0.372012	0.377885	0.496099	0.444293	0.562461	0.535125	0.626705	-0.087585	-0.023143	0.195227	0.199999
P46087	NOP2	Probable 28S rRNA (cytosine(4447)-C(5))-methyltransferase	5	-0.327838	-0.220524	-0.0672318	-0.186326	-0.0853097	0.0685897	-0.165637	0.0054746	-0.0428015	0.103108	-0.00570897	0.145673	0.0508417	0.195425	0.166131	0.342326	0.141911	0.318059	0.0265545	0.176114	0.068049	-0.000329933	0.29068	0.144207
P46100	ATRX	Transcriptional regulator ATRX	11	-0.544689	-0.126153	0.0281884	-0.641767	-0.229527	-0.0745793	-0.259265	-0.248103	0.174794	0.160753	0.141612	0.133044	0.202099	0.186732	0.384775	0.401019	0.265134	0.281332	0.388367	0.377976	0.139372	0.0670564	0.602952	0.145255
P46108	CRK	Adapter molecule crk	8	-0.329297	-0.581419	0.59726	-0.550592	-0.809011	0.370274	0.219541	0.274953	-0.0170589	0.013151	0.203526	0.239209	0.245694	0.274578	1.21726	1.27775	0.528548	0.588997	0.775999	0.809858	0.909942	0.855946	0.956631	1.16959
P46109	CRKL	Crk-like protein	13	-0.664623	-0.768914	0.241658	-0.599054	-0.709642	0.301537	0.138409	0.182421	0.0496391	0.0684489	0.500476	0.524758	0.425835	0.443318	1.11585	1.16495	0.782741	0.83179	0.743328	0.765787	0.511585	0.574398	0.936355	1.00149
P46379	BAG6	Large proline-rich protein BAG6	6	-0.283713	-0.242174	0.0720407	-0.420026	-0.384784	-0.0699623	0.467704	0.810504	0.524765	0.842363	0.44062	0.76369	0.366525	0.682796	0.894621	1.2425	0.731127	1.07896	0.893596	1.21484	0.35021	0.412476	0.385828	0.305129
P46459	NSF	Vesicle-fusing ATPase	26	0.132002	0.164029	0.0328349	0.200413	0.226142	0.0955548	0.119471	0.231819	0.167019	0.254165	0.0430449	0.135663	-0.19957	-0.11375	0.0914655	0.208896	-0.0328219	0.0845628	-0.0750765	0.0157193	-0.0553708	0.175416	-0.0690934	-0.14028
P46527	CDKN1B	Cyclin-dependent kinase inhibitor 1B	2	0.4962	0.0725566	0.756475	0.0949619	-0.334978	0.349547	-0.207004	-0.183614	-0.615125	-0.616938	-0.433242	-0.429582	-0.410769	-0.413909	0.124434	0.152906	-0.723493	-0.695068	-0.2961	-0.294264	0.453885	0.419584	0.29035	0.674833
P46734	MAP2K3	Dual specificity mitogen-activated protein kinase kinase 3	6	0.206068	0.157961	-0.073234	0.26103	0.206627	-0.0239614	-0.0182413	0.00178353	-0.0508256	-0.0560031	-0.132388	-0.132093	-0.122452	-0.128956	-0.22638	-0.201273	-0.244599	-0.219538	-0.273406	-0.274934	-0.197784	-0.219548	-0.249227	-0.240281
P46776	RPL27A	60S ribosomal protein L27a	7	0.157019	0.0817791	0.0255607	0.178115	0.0965776	0.040966	-0.0532344	0.0962876	-0.112952	0.0113675	-0.333405	-0.203613	-0.240811	-0.117817	-0.11353	0.041074	-0.230544	-0.0759851	-0.225484	-0.0975141	0.116083	0.0116607	-0.101384	-0.0653044
P46777	RPL5	60S ribosomal protein L5	16	0.309911	0.398828	0.243619	0.322885	0.405504	0.250902	-0.240041	-0.166431	-0.135603	-0.0871942	-0.134947	-0.0810659	-0.0947714	-0.0476894	-0.235171	-0.156478	-0.570243	-0.491595	-0.557061	-0.505002	-0.204016	-0.25602	-0.0362182	-0.164295
P46778	RPL21	60S ribosomal protein L21	12	0.57356	-0.872311	0.269936	0.428092	-1.02408	0.118779	-0.179514	-0.118427	-1.60986	-1.57398	-0.410407	-0.369049	-0.381529	-0.346971	-0.411975	-0.345805	-0.773364	-0.70724	-0.601741	-0.562206	-0.10536	-0.146066	-0.273549	1.13316
P46779	RPL28	60S ribosomal protein L28	11	0.271784	0.0892794	-0.0819069	0.547019	0.358217	0.187638	-0.146998	0.0844498	-0.31398	-0.107735	-0.323642	-0.111924	-0.302558	-0.0976388	-0.429526	-0.192996	-0.439072	-0.202588	-0.688151	-0.478256	-0.209675	-0.242588	-0.323616	-0.180272
P46781	RPS9	40S ribosomal protein S9	16	0.407032	0.59806	0.0982449	0.226229	0.41096	-0.0882479	-0.330934	-0.478036	-0.124384	-0.296688	-0.472782	-0.639614	-0.219935	-0.393566	-0.568559	-0.710578	-0.758256	-0.900321	-0.551298	-0.719952	-0.199568	-0.464243	-0.278713	-0.508901
P46782	RPS5	40S ribosomal protein S5	9	1.11607	0.915047	0.972308	0.328638	0.121323	0.179191	-0.51657	-1.03645	-0.702066	-1.24715	-0.523221	-1.06283	-0.193395	-0.739807	-0.589164	-1.10396	-1.65292	-2.16777	-0.839342	-1.38078	-0.169734	-0.511388	-0.113683	0.0481754
P46783	RPS10	40S ribosomal protein S10	11	-0.090095	0.065038	-0.0619367	-0.0431481	0.105688	-0.0206801	-0.134071	0.0240626	0.0365842	0.169516	-0.130825	0.00757883	-0.144913	-0.0133083	-0.0347503	0.128466	-0.064266	0.0989039	-0.0850574	0.0515236	-0.00771672	-0.00545683	0.0582325	-0.136061
P46926	GNPDA1	Glucosamine-6-phosphate isomerase 1	8	-0.187173	-0.369641	0.216566	-0.0723714	-0.261136	0.325677	0.382642	0.248801	0.215697	0.0566533	0.455087	0.301517	0.174367	0.0139977	0.857543	0.728784	0.549525	0.42072	0.460879	0.305485	0.298664	0.567556	0.433813	0.57712
P46934	NEDD4	E3 ubiquitin-protein ligase NEDD4	4	0.0887561	-0.276037	0.260328	-0.174567	-0.545658	-0.00868603	-0.117282	-0.230447	-0.466554	-0.604921	-0.253365	-0.386259	-0.287235	-0.426929	0.125452	0.0173692	-0.226328	-0.334457	0.0631505	-0.0715668	0.275025	0.297067	0.201646	0.527279
P46937	YAP1	Transcriptional coactivator YAP1	7	-0.506675	-0.646678	0.123078	-0.474419	-0.620719	0.149644	0.191416	0.212253	0.0669354	0.0625701	0.311725	0.312832	0.317058	0.311367	0.892332	0.918251	0.677801	0.703674	0.671701	0.670985	0.476816	0.459654	0.659828	0.76067
P46939	UTRN	Utrophin	33	-0.387658	-0.252049	0.0966899	-0.371662	-0.24235	0.106996	-0.159674	-0.197875	-0.00854347	-0.0719469	0.115543	0.0576116	0.128242	0.0635117	0.395836	0.362717	0.207694	0.174529	0.217853	0.158099	0.176502	0.151975	0.514422	0.339653
P46940	IQGAP1	Ras GTPase-activating-like protein IQGAP1	70	-0.110403	-0.100969	0.202661	-0.214466	-0.211328	0.0929086	-0.0991564	-0.0898419	-0.0742	-0.0900878	0.126383	0.115967	0.0662301	0.0490159	0.28507	0.299467	-0.00904304	0.0053078	0.121175	0.108937	0.0548964	0.103221	0.343139	0.294544
P46976	GYG1	Glycogenin-1	3	0.35687	0.187681	0.643516	-0.0186305	-0.194116	0.262326	-0.430363	-0.299039	-0.584029	-0.477907	-0.220025	-0.108431	-0.386022	-0.281227	-0.0725538	0.0638527	-0.807523	-0.671162	-0.405867	-0.296096	0.0436801	0.197849	0.316721	0.446749
P46977	STT3A	Dolichyl-diphosphooligosaccharide--protein glycosyltransferase subunit STT3A	9	0.271028	0.286128	0.0331516	0.191551	0.200354	-0.052016	0.0562608	0.155759	0.0868828	0.161179	-0.043634	0.0361347	0.00933575	0.0823055	-0.110454	-0.00587284	-0.235058	-0.130523	-0.129425	-0.0514788	-0.170611	-0.235409	-0.207803	-0.262063
P47712	PLA2G4A	Cytosolic phospholipase A2	10	0.336466	0.596857	0.883852	-0.152583	0.101512	0.389114	-0.795443	-0.85889	-0.519529	-0.608178	-0.523725	-0.606902	-0.505351	-0.595326	-0.176894	-0.235258	-1.1522	-1.21061	-0.636995	-0.721994	0.24304	0.212838	0.577461	0.277909
P47755	CAPZA2	F-actin-capping protein subunit alpha-2	3	-0.408949	-0.331082	-0.198514	-0.149629	-0.078059	0.0551152	0.445014	0.597011	0.538404	0.665198	0.42542	0.557687	0.258079	0.383547	0.726612	0.883691	0.833674	0.990707	0.600509	0.730953	0.1974	0.352913	0.240509	0.123481
P47756	CAPZB	F-actin-capping protein subunit beta	10	-0.476026	-0.498681	0.19415	-0.522658	-0.55161	0.141828	0.0289127	0.0263624	0.0217797	-0.00597295	0.421889	0.399609	0.400553	0.371474	0.770251	0.772783	0.484649	0.487135	0.557436	0.533334	0.244571	0.254079	0.700251	0.683746
P47813	EIF1AX	Eukaryotic translation initiation factor 1A, X-chromosomal	6	-0.519154	-0.758683	-0.0977414	-0.607764	-0.85359	-0.192041	0.456271	0.355195	0.232264	0.105986	0.64064	0.519834	0.656209	0.528605	0.948846	0.852853	0.955135	0.859096	1.0699	0.947272	0.204415	0.177017	0.451487	0.651856
P47897	QARS1	Glutamine--tRNA ligase	29	0.552698	0.534208	0.374915	0.0979247	0.0731368	-0.085549	-0.237263	-0.221959	-0.240232	-0.25013	-0.26534	-0.269765	-0.316098	-0.327323	-0.343884	-0.323497	-0.810252	-0.789911	-0.329322	-0.335571	-0.182336	-0.143406	-0.147709	-0.168379
P47914	RPL29	60S ribosomal protein L29	5	-0.167375	-0.434413	-0.231283	-0.16026	-0.433595	-0.229858	-0.761797	-0.551748	-1.01331	-0.828467	-0.473806	-0.283487	-0.686465	-0.502945	-0.754543	-0.539412	-0.614713	-0.399627	-0.595672	-0.407176	-0.384529	-0.183698	-0.0338342	0.194044
P47974	ZFP36L2	mRNA decay activator protein ZFP36L2	2	0.479549	-0.17482	0.651968	0.374574	-0.286092	0.541303	-0.8357	-0.892891	-1.47455	-1.55694	-0.903116	-0.980037	-0.943781	-1.0275	-0.592119	-0.644228	-1.33554	-1.38769	-1.20441	-1.28315	0.207206	0.236042	0.202493	0.817701
P48047	ATP5PO	ATP synthase subunit O, mitochondrial	6	0.201596	0.334638	0.0481476	0.00437741	0.131122	-0.154761	-0.147415	0.0567473	0.00114844	0.180109	-0.144046	0.0403873	-0.317506	-0.139872	-0.229702	-0.0204565	-0.369302	-0.160103	-0.145927	0.0366827	-0.189447	-0.0278156	-0.123374	-0.295576
P48059	LIMS1	LIM and senescent cell antigen-like-containing domain protein 1	5	-0.348677	-1.5427	0.388121	-0.778328	-1.97865	-0.0472204	0.424798	0.324904	-0.753701	-0.878796	0.811805	0.692182	0.721436	0.595014	1.23276	1.13795	0.753185	0.658328	1.20899	1.08755	0.317162	0.395702	0.766872	1.92173
P48147	PREP	Prolyl endopeptidase	19	-0.83241	-0.825659	0.102835	-0.643721	-0.643268	0.285833	0.10933	0.111601	0.131603	0.108671	0.485098	0.467639	0.191366	0.167108	1.11574	1.12309	0.92145	0.928756	0.758917	0.739635	0.526848	0.808752	0.965319	0.919408
P48200	IREB2	Iron-responsive element-binding protein 2	6	-1.44207	-0.642822	0.0499535	-1.32131	-0.52836	0.165022	-0.717409	-0.759356	0.0973584	0.0302096	0.420892	0.359216	0.403144	0.334669	0.845774	0.80891	0.704368	0.667458	0.609764	0.546265	0.321091	0.32701	1.52209	0.683689
P48444	ARCN1	Coatomer subunit delta	30	0.270892	0.301179	-0.0145831	0.288825	0.312816	-0.00233957	0.0728578	0.102549	0.118667	0.123156	-0.117193	-0.107231	-0.104872	-0.101709	-0.141455	-0.106681	-0.218324	-0.183596	-0.210102	-0.201964	-0.128053	-0.152203	-0.255401	-0.324848
P48449	LSS	Lanosterol synthase	2	-0.600344	-0.324357	-0.405506	-0.115763	0.153927	0.0733844	0.237499	0.405505	0.529008	0.671812	0.389234	0.537511	0.284906	0.426384	0.503499	0.676588	0.817553	0.990595	0.359128	0.505581	0.0104735	0.102973	0.224912	-0.0902351
P48506	GCLC	Glutamate--cysteine ligase catalytic subunit	6	-0.0774854	-0.0396297	0.402461	-0.183313	-0.151755	0.290943	-0.0767777	-0.269187	-0.0233998	-0.241011	0.10309	-0.109048	0.0784124	-0.140525	0.474331	0.287005	-0.0195823	-0.206955	0.112401	-0.10156	0.267449	0.280299	0.510021	0.433005
P48507	GCLM	Glutamate--cysteine ligase regulatory subunit	6	-0.219657	-0.351032	0.125935	-0.16954	-0.307211	0.170362	0.144438	0.150532	0.0285855	0.00947761	0.253746	0.240111	0.150709	0.130275	0.561192	0.572369	0.343805	0.354936	0.319843	0.304385	0.203655	0.294863	0.375666	0.467881
P48556	PSMD8	26S proteasome non-ATPase regulatory subunit 8	6	0.283333	0.371448	0.160927	0.181528	0.263346	0.0534321	0.0023361	-0.0841014	0.105974	-0.00566608	-0.168181	-0.274348	-0.135248	-0.248214	-0.0489069	-0.130262	-0.301287	-0.382688	-0.173326	-0.281316	0.0154823	-0.0292786	-0.0923312	-0.219607
P48634	PRRC2A	Protein PRRC2A	45	-0.614773	-0.484763	0.066974	-0.337181	-0.213468	0.338876	-0.0370872	0.0562588	0.108445	0.176589	0.305921	0.379537	0.21503	0.281847	0.715823	0.814251	0.557396	0.655778	0.305959	0.377753	0.306111	0.385173	0.711822	0.542651
P48643	CCT5	T-complex protein 1 subunit epsilon	30	-0.0800924	-0.00457899	0.102883	-0.20986	-0.140644	-0.0325755	0.129794	-0.0192368	0.220829	0.0465965	0.231753	0.0629927	0.294932	0.119373	0.383931	0.239983	0.189596	0.0456019	0.345519	0.174936	0.0483867	-0.0266206	0.213049	0.0983756
P48651	PTDSS1	Phosphatidylserine synthase 1	2	0.468066	0.43352	-0.233001	0.678087	0.637244	-0.0286695	0.203024	0.229734	0.184	0.185508	-0.345402	-0.338422	-0.126202	-0.12602	-0.42688	-0.395088	-0.285332	-0.253585	-0.469198	-0.46404	-0.18527	-0.416298	-0.670993	-0.675606
P48681	NES	Nestin	5	-0.55903	-0.698085	-0.141097	-0.453112	-0.598464	-0.0408694	0.251977	0.165633	0.128445	0.0168987	0.373871	0.267798	0.370183	0.257311	0.741073	0.659811	0.790717	0.70941	0.710955	0.603059	0.26341	0.25527	0.448007	0.547902
P48729	CSNK1A1	Casein kinase I isoform alpha	6	1.14646	1.83115	1.02162	0.621973	1.30036	0.491436	-1.24751	-0.964253	-0.54731	-0.289252	-1.44495	-1.18142	-1.22247	-0.965737	-1.3012	-1.01286	-2.41427	-2.12597	-1.86362	-1.60191	0.0399599	-0.194349	-0.0947728	-0.818615
P48730	CSNK1D	Casein kinase I isoform delta	2	-0.212488	-0.157836	-0.227368	-0.163485	-0.11513	-0.184055	-0.119773	0.00188307	-0.0495994	0.0468549	0.016983	0.11891	-0.107179	-0.012051	-0.0634908	0.0632481	0.0724246	0.199117	0.0495766	0.149681	-0.184265	-0.0719316	0.0151945	-0.0786176
P48735	IDH2	Isocitrate dehydrogenase [NADP], mitochondrial	7	0.0902315	-0.125398	-0.0514642	0.459069	0.237142	0.311683	-0.0258366	-0.0121693	-0.225945	-0.237479	-0.158465	-0.164527	-0.171542	-0.184403	-0.0963699	-0.0776203	-0.136358	-0.117655	-0.479041	-0.486926	-0.0416963	-0.0404477	-0.111621	0.0648484
P48739	PITPNB	Phosphatidylinositol transfer protein beta isoform	6	-0.567196	-0.606227	0.35046	-0.538634	-0.583962	0.373331	-0.00758544	0.0246749	-0.0310944	-0.0240363	0.243857	0.256388	0.264301	0.270033	0.981232	1.01857	0.53932	0.576617	0.536914	0.547621	0.633584	0.601311	0.94773	0.9476
P49005	POLD2	DNA polymerase delta subunit 2	5	-0.61065	-0.593532	-0.135539	-0.510511	-0.49969	-0.0410901	-0.0459732	-0.100336	-0.0133325	-0.0928977	0.219268	0.145176	0.290018	0.209127	0.500301	0.45102	0.544387	0.49506	0.470403	0.394488	0.177241	0.0946624	0.505186	0.448907
P49006	MARCKSL1	MARCKS-related protein	5	-1.49418	-1.60274	0.180366	-1.08036	-1.19522	0.588495	-0.380823	-0.361181	-0.473862	-0.479422	0.582487	0.582399	0.567391	0.560505	1.36489	1.38961	1.09307	1.11775	0.705403	0.703493	0.678607	0.681874	1.70462	1.77402
P49023	PXN	Paxillin	15	-0.758559	-0.787499	0.0670057	-0.65265	-0.687888	0.167224	0.190661	0.185921	0.177243	0.147301	0.614376	0.589906	0.570889	0.53962	1.08739	1.08773	0.92893	0.929226	0.849177	0.822884	0.369221	0.40088	0.855639	0.845419
P49137	MAPKAPK2	MAP kinase-activated protein kinase 2	5	-0.51137	-0.683604	-0.0418142	-0.656588	-0.835119	-0.192723	0.103772	-0.0386319	-0.0529401	-0.220546	0.523177	0.361043	0.48377	0.314837	0.64449	0.507169	0.594852	0.457484	0.766226	0.602269	0.0175219	0.0451004	0.49963	0.632704
P49189	ALDH9A1	4-trimethylaminobutyraldehyde dehydrogenase	2	-0.14404	-0.27824	0.643258	-0.72405	-0.864547	0.0575577	-0.149382	-0.16889	-0.26806	-0.31277	0.135743	0.0965054	0.254385	0.208348	0.709079	0.694653	-0.0256318	-0.0401035	0.580534	0.539473	0.469544	0.339074	0.817373	0.912412
P49207	RPL34	60S ribosomal protein L34	6	-0.125688	-0.120877	-0.295797	-0.177179	-0.178665	-0.352978	-0.296189	-0.108642	-0.275857	-0.113512	-0.105014	0.0628034	-0.12964	0.031378	-0.395136	-0.202507	-0.190792	0.0017917	-0.113145	0.0528492	-0.393913	-0.381115	-0.140035	-0.184005
P49257	LMAN1	Protein ERGIC-53	16	-0.187061	-0.697369	-0.284537	-0.104852	-0.621457	-0.208018	0.532459	0.614564	0.0376732	0.0945762	0.447161	0.509537	0.388654	0.444231	0.506145	0.593333	0.69923	0.786371	0.643176	0.703729	-0.0448077	0.00187124	-0.0674017	0.403746
P49321	NASP	Nuclear autoantigenic sperm protein	37	-0.355681	-0.610211	0.586665	-0.616623	-0.87745	0.320033	0.298959	0.287479	0.059951	0.0232689	0.470357	0.439148	0.426515	0.388506	1.31247	1.30607	0.63435	0.627907	0.921447	0.888415	0.738319	0.770333	0.97242	1.18779
P49327	FASN	Fatty acid synthase	108	-0.415707	-0.34218	0.227874	-0.37457	-0.30734	0.263321	0.0959129	0.254541	0.184962	0.318388	0.327418	0.466316	0.247532	0.379631	0.810657	0.974367	0.49133	0.654994	0.476348	0.613424	0.379447	0.447505	0.673656	0.560968
P49368	CCT3	T-complex protein 1 subunit gamma	36	0.013883	0.0353589	-0.15658	0.0861292	0.101308	-0.0900241	0.365573	0.204555	0.402571	0.216351	0.304221	0.123473	0.372952	0.185405	0.266272	0.110336	0.3314	0.175418	0.285309	0.102739	-0.14174	-0.222299	-0.140389	-0.201025
P49407	ARRB1	Beta-arrestin-1	2	-1.29467	-1.22132	0.181529	-0.867547	-0.800491	0.602965	-0.0698729	-0.0620823	0.019002	0.00159032	0.526898	0.514959	0.59579	0.577052	1.47749	1.49036	1.20451	1.21734	0.803539	0.789777	0.846802	0.766081	1.50628	1.39376
P49411	TUFM	Elongation factor Tu, mitochondrial	26	0.283838	0.286051	-0.0288288	0.261469	0.257385	-0.056888	0.219386	0.184392	0.237122	0.176926	-0.0606211	-0.115345	0.0843149	0.0227923	-0.0221182	-0.0520299	-0.0847419	-0.114699	-0.0362174	-0.0927639	-0.0652885	-0.222053	-0.282593	-0.323966
P49419	ALDH7A1	Alpha-aminoadipic semialdehyde dehydrogenase	6	0.180525	0.265903	0.529141	-0.161417	-0.0823355	0.181509	0.177751	0.113616	0.278651	0.189314	0.138725	0.0548603	0.132068	0.0414044	0.597529	0.538477	-0.0230642	-0.0821627	0.345033	0.259345	0.355013	0.349841	0.37869	0.254152
P49427	CDC34	Ubiquitin-conjugating enzyme E2 R1	2	-0.436131	-0.457178	-0.0923568	-0.198138	-0.225481	0.139947	0.0113312	0.024474	0.00580695	-0.00625257	0.0967265	0.0901395	0.132118	0.118732	0.426268	0.444493	0.427172	0.445351	0.215334	0.206924	0.22575	0.17853	0.373849	0.355735
P49458	SRP9	Signal recognition particle 9 kDa protein	5	-0.0156417	-0.0853871	-0.0082886	-0.0883485	-0.164391	-0.0866855	-0.0323482	0.259629	-0.0865715	0.180203	-0.109736	0.162512	-0.147397	0.118051	0.0461673	0.343226	-0.0369966	0.260017	0.0618657	0.33229	0.0521114	0.077945	0.0374274	0.0680126
P49585	PCYT1A	Choline-phosphate cytidylyltransferase A	5	-0.406325	-0.356412	0.356347	-0.649198	-0.605582	0.107784	0.0487784	-0.172931	0.114214	-0.132698	0.391203	0.149764	0.366465	0.118227	0.882613	0.665985	0.434813	0.21814	0.703841	0.460579	0.387618	0.400528	0.792746	0.703673
P49588	AARS1	Alanine--tRNA ligase, cytoplasmic	41	-0.00964277	-0.0900971	0.359116	-0.0416842	-0.128436	0.321385	0.0477131	0.125072	-0.0172191	0.0349375	0.105234	0.162863	0.121777	0.172607	0.487635	0.570076	0.0370658	0.119461	0.0952628	0.151069	0.27861	0.250238	0.398833	0.440128
P49589	CARS1	Cysteine--tRNA ligase, cytoplasmic	28	-0.565919	-0.451754	0.225608	-0.606492	-0.498624	0.179345	0.0354006	0.0364291	0.165088	0.140914	0.372601	0.3539	0.0341711	0.00867094	0.898091	0.904202	0.58103	0.587095	0.647758	0.627234	0.421698	0.7483	0.821602	0.668276
P49590	HARS2	Histidine--tRNA ligase, mitochondrial	2	0.629067	0.594034	0.083276	0.597223	0.555893	0.0457413	0.07691	0.141217	0.0573989	0.0965036	-0.108953	-0.0643757	-0.0920491	-0.0542709	-0.397719	-0.32833	-0.572447	-0.503104	-0.514447	-0.471693	-0.392557	-0.421289	-0.515717	-0.519844
P49591	SARS1	Serine--tRNA ligase, cytoplasmic	9	-0.911495	-0.7176	0.0746638	-0.845619	-0.658021	0.13485	-0.0180964	-0.258951	0.191321	-0.0747354	0.479801	0.219217	0.34954	0.0821572	1.03923	0.803453	0.873109	0.637291	0.833388	0.570981	0.455633	0.574065	1.01623	0.783178
P49593	PPM1F	Protein phosphatase 1F	6	0.016736	-0.139096	0.21839	-0.0195479	-0.181677	0.176415	-0.0540752	-0.119193	-0.194385	-0.284705	-0.191494	-0.276341	-0.779399	-0.871046	0.218741	0.158705	-0.0911013	-0.151183	-0.0286619	-0.115332	0.306443	0.882521	0.231728	0.3484
P49642	PRIM1	DNA primase small subunit	8	0.1832	0.348884	0.144829	0.00641129	0.165798	-0.0376501	-0.192195	-0.132724	-0.0109889	0.0232796	-0.287579	-0.247837	-0.206199	-0.173257	-0.159404	-0.0948506	-0.395685	-0.331178	-0.192741	-0.154823	0.0243834	-0.0688245	-0.00829696	-0.213141
P49643	PRIM2	DNA primase large subunit	7	-0.085111	-0.871569	0.156648	-0.169563	-0.962318	0.0665055	-0.180694	-0.185672	-0.951629	-0.981809	0.0178983	-0.00680922	-0.0448401	-0.0763465	0.132227	0.132332	-0.115873	-0.115814	-0.00526522	-0.0317955	0.0105378	0.0614479	0.271833	1.01913
P49674	CSNK1E	Casein kinase I isoform epsilon	4	-0.0328084	-0.0453676	-0.245289	-0.0118015	-0.0306576	-0.229972	0.384098	0.37976	0.387061	0.357521	0.227607	0.20354	0.172439	0.141573	0.24278	0.243525	0.396616	0.397315	0.401765	0.375875	-0.0886182	-0.0452783	-0.182406	-0.209007
P49711	CTCF	Transcriptional repressor CTCF	3	-0.62565	-0.849029	-0.187571	-0.320042	-0.549718	0.112347	-0.423096	-0.134663	-0.630953	-0.367723	-0.869776	-0.601074	-0.384976	-0.123073	0.0861455	0.37966	0.182264	0.475733	-0.0971887	0.169691	0.85213	0.355502	0.468153	0.652372
P49720	PSMB3	Proteasome subunit beta type-3	2	0.0568617	0.050375	0.235226	0.0911538	0.0783701	0.263828	0.127425	0.228074	0.136461	0.211907	-0.000678701	0.0802407	0.010552	0.0846724	0.376952	0.482683	0.0502734	0.155959	0.0421368	0.121233	0.273839	0.25078	0.208438	0.175765
P49721	PSMB2	Proteasome subunit beta type-2	4	-0.515977	-0.599522	0.249908	-0.509562	-0.599404	0.250632	0.316474	0.490685	0.248451	0.39746	0.517269	0.67175	0.31298	0.460662	1.15352	1.33281	0.812161	0.991408	0.831901	0.98456	0.532461	0.724921	0.795959	0.840344
P49736	MCM2	DNA replication licensing factor MCM2	25	-0.0835623	-0.0347743	-0.135283	-0.0851544	-0.0426634	-0.142565	0.0491246	0.107343	0.113435	0.146451	0.102274	0.140763	0.0967539	0.128444	0.0685667	0.131867	0.112397	0.175651	0.140144	0.17681	-0.137499	-0.143807	-0.0216461	-0.109594
P49748	ACADVL	Very long-chain specific acyl-CoA dehydrogenase, mitochondrial	3	-0.254946	-0.388035	0.0897322	0.0223181	-0.117069	0.361306	-0.0806617	-0.0212321	-0.198229	-0.164002	-0.648217	-0.608518	-0.269533	-0.236632	0.335178	0.39969	0.153994	0.21846	-0.0971144	-0.0592374	0.879604	0.489091	0.374752	0.468681
P49750	YLPM1	YLP motif-containing protein 1	4	0.822249	0.653277	1.29209	-0.335018	-0.510288	0.129131	-0.109594	-0.172339	-0.263045	-0.350992	-0.126705	-0.209179	-0.0955152	-0.184789	0.431408	0.373745	-0.952134	-1.00984	0.23129	0.146992	0.454321	0.411304	0.499914	0.629727
P49754	VPS41	Vacuolar protein sorting-associated protein 41 homolog	3	0.0338426	-0.14076	0.298193	0.0216594	-0.15924	0.28032	-0.105307	-0.117071	-0.264387	-0.301354	-0.175751	-0.207245	-0.137877	-0.17617	0.230207	0.223524	-0.159439	-0.166168	-0.121101	-0.154418	0.302166	0.252464	0.294425	0.429868
P49755	TMED10	Transmembrane emp24 domain-containing protein 10	7	0.0701451	-0.280728	0.0852071	0.0326767	-0.324494	0.0420485	0.146989	0.281113	-0.188362	-0.07944	-0.00292715	0.111468	-0.181744	-0.0741477	0.233213	0.37242	0.0565536	0.195715	0.120178	0.23275	0.132349	0.299337	0.0451362	0.356849
P49756	RBM25	RNA-binding protein 25	13	-0.232584	-0.143382	-0.109879	-0.172642	-0.0897371	-0.0556281	0.494013	0.368176	0.598737	0.447698	0.329534	0.183968	0.47067	0.318305	0.68788	0.567125	0.706307	0.585506	0.672521	0.525131	0.254554	0.10159	0.152779	0.0244162
P49757	NUMB	Protein numb homolog	6	-0.508222	-0.33832	0.101539	-0.418441	-0.254837	0.185629	0.0702816	0.10478	0.255705	0.265001	0.312134	0.326902	0.288325	0.296294	0.751205	0.790785	0.558213	0.597748	0.494589	0.507534	0.335279	0.34726	0.639835	0.430773
P49768	PSEN1	Presenilin-1	2	-0.276587	-0.220372	-0.0265202	-0.193192	-0.143274	0.0511845	-0.22221	-0.303324	-0.150473	-0.256789	-0.137705	-0.238549	0.0042144	-0.103429	0.0990195	0.0229873	0.0340872	-0.0419909	-0.0231522	-0.125819	0.132933	-0.0208146	0.280141	0.184766
P49770	EIF2B2	Translation initiation factor eIF-2B subunit beta	4	-0.352593	-0.140202	-0.184322	-0.323052	-0.116958	-0.160472	0.0702836	-0.102989	0.298196	0.0997214	0.325481	0.132478	0.414825	0.215023	0.309716	0.141526	0.402586	0.23435	0.399201	0.204375	-0.119556	-0.220728	0.198344	-0.0532064
P49773	HINT1	Adenosine 5-monophosphoramidase HINT1	5	-0.526062	-0.562916	0.0869325	-0.4185	-0.461651	0.188804	0.0746605	0.227324	0.0533282	0.18079	0.356721	0.489655	0.309405	0.43554	0.758817	0.916564	0.580432	0.738133	0.499026	0.630137	0.298305	0.333793	0.643069	0.640763
P49790	NUP153	Nuclear pore complex protein Nup153	35	-0.446098	-0.198871	0.254617	-0.509263	-0.268333	0.185762	-0.410048	-0.370405	-0.147299	-0.132858	0.135138	0.155051	0.10491	0.118025	0.36183	0.406556	0.0157605	0.0604399	0.105081	0.123172	0.122901	0.1413	0.73079	0.444403
P49792	RANBP2	E3 SUMO-protein ligase RanBP2	76	-0.246371	-0.136472	-0.0921235	-0.129856	-0.0262536	0.0187013	0.0386586	0.0333648	0.16408	0.133584	0.208259	0.183235	0.180192	0.14837	0.264068	0.263857	0.264739	0.264482	0.17438	0.147534	-0.0479815	-0.0317435	0.184322	0.0352621
P49815	TSC2	Tuberin	3	-0.484641	-0.397312	-0.221973	-0.371424	-0.290392	-0.114447	0.0256662	0.160746	0.128518	0.238395	0.199847	0.315196	0.252761	0.361311	0.359496	0.499658	0.490017	0.630133	0.402956	0.516483	0.0558579	-0.00888426	0.292742	0.166252
P49821	NDUFV1	NADH dehydrogenase [ubiquinone] flavoprotein 1, mitochondrial	2	-0.141149	0.0206135	-0.369011	-0.068168	0.0872977	-0.30172	-0.0547375	0.0745414	0.122547	0.226624	-0.0525614	0.0569878	-0.259582	-0.156832	-0.211437	-0.077076	0.0661216	0.200437	0.019296	0.127022	-0.262667	-0.067475	-0.197788	-0.398711
P49841	GSK3B	Glycogen synthase kinase-3 beta	7	0.163002	0.148352	0.202168	0.0670943	0.0461478	0.10057	0.216314	0.304856	0.217187	0.280527	0.260389	0.329202	0.176039	0.238052	0.326642	0.420267	0.0330224	0.126601	0.155085	0.222075	-0.0375382	0.0349842	0.0692401	0.0447294
P49902	NT5C2	Cytosolic purine 5-nucleotidase	9	-0.59578	-0.564587	0.27304	-0.526521	-0.501625	0.336608	0.334343	0.328293	0.381058	0.349806	0.612718	0.586938	0.525415	0.492836	1.27433	1.27336	0.909833	0.908819	0.86673	0.839127	0.557816	0.633291	0.898894	0.828541
P49915	GMPS	GMP synthase [glutamine-hydrolyzing]	31	-0.425966	-0.415972	-0.118475	-0.268287	-0.264591	0.0335126	0.184794	0.14732	0.21031	0.147633	0.443923	0.386718	0.431665	0.367662	0.563447	0.531055	0.59047	0.558032	0.458947	0.39992	0.0157328	0.0161622	0.337564	0.288411
P49916	LIG3	DNA ligase 3	14	-0.0998858	0.00439753	-0.176147	-0.129191	-0.0312042	-0.211142	0.111709	0.136124	0.231514	0.230728	0.14461	0.149296	0.182904	0.180791	0.10661	0.136108	0.191305	0.220756	0.246765	0.249628	-0.141792	-0.191914	-0.0461871	-0.189631
P49959	MRE11	Double-strand break repair protein MRE11	12	-0.411273	-0.40201	-0.100163	-0.276916	-0.27395	0.0285039	0.120052	0.0693286	0.144838	0.0689115	0.188758	0.118304	0.191431	0.114179	0.502325	0.456683	0.511035	0.465348	0.402834	0.330557	0.209776	0.195274	0.341184	0.292761
P50213	IDH3A	Isocitrate dehydrogenase [NAD] subunit alpha, mitochondrial	5	0.0314632	0.0459688	-0.156729	-0.103991	-0.0957829	-0.297874	0.0194433	-0.0539601	0.049471	-0.0491347	-0.0657122	-0.158845	0.100013	8.11984e-05	-0.0975864	-0.165907	-0.03231	-0.100677	0.1293	0.0343442	-0.135666	-0.313219	-0.158118	-0.211784
P50238	CRIP1	Cysteine-rich protein 1	2	-0.711697	-1.26931	-0.111008	-0.522696	-1.08661	0.072303	0.241335	0.292866	-0.300759	-0.27443	0.718178	0.749979	0.734053	0.759055	0.913186	0.969799	0.932741	0.989309	0.769896	0.799874	0.0912169	0.0635134	0.630763	1.14922
P50395	GDI2	Rab GDP dissociation inhibitor beta	21	-0.552219	-0.698428	0.257387	-0.549587	-0.702094	0.254328	0.0379834	0.123629	-0.0927042	-0.0322605	0.390475	0.456391	0.333812	0.392929	0.918751	1.00948	0.569912	0.660594	0.593436	0.65753	0.424485	0.46932	0.83968	0.946729
P50402	EMD	Emerin	10	-0.319537	-0.495641	0.0895083	-0.312579	-0.49498	0.0907762	0.626218	0.311982	0.465635	0.126197	0.607697	0.273731	0.689574	0.348809	1.10643	0.797272	0.925464	0.616265	0.944662	0.608874	0.394937	0.301232	0.439119	0.576064
P50416	CPT1A	Carnitine O-palmitoyltransferase 1, liver isoform	24	0.279069	0.274957	0.185969	0.173571	0.163162	0.0747809	0.216759	0.19815	0.228169	0.184358	0.0969445	0.0586058	0.0162502	-0.0288874	0.194821	0.181294	-0.0826001	-0.0961727	0.0490529	0.00889137	-0.00591494	0.0629511	-0.0630261	-0.0980741
P50452	SERPINB8	Serpin B8	3	-0.555175	-0.811908	0.182724	-0.730412	-0.993441	0.0017965	0.131222	0.128399	-0.109989	-0.138014	0.360775	0.338222	0.119236	0.0898849	0.940282	0.942542	0.666106	0.66832	0.867499	0.843123	0.475716	0.705426	0.767972	0.985545
P50454	SERPINH1	Serpin H1	22	0.166915	0.199175	0.118472	0.121696	0.147659	0.0675617	0.112504	0.476157	0.160286	0.498737	-0.0348606	0.309063	-0.0707304	0.266394	0.135222	0.503958	-0.0747019	0.293988	-0.00332665	0.338774	0.0662913	0.0903329	-0.0183696	-0.0897897
P50502	ST13	Hsc70-interacting protein	14	-0.2667	-0.463719	0.41944	-0.290512	-0.493828	0.389939	0.396138	0.439129	0.214642	0.23243	0.463612	0.486873	0.423579	0.44004	1.15344	1.20151	0.642549	0.690576	0.692516	0.713954	0.586038	0.614244	0.716215	0.874074
P50542	PEX5	Peroxisomal targeting signal 1 receptor	7	-0.53719	-0.523094	-0.193564	-0.475825	-0.468025	-0.137889	0.473584	0.414558	0.503203	0.418975	0.454743	0.375988	0.548451	0.462896	0.888373	0.834429	0.990484	0.936495	0.955274	0.874696	0.329838	0.224302	0.3737	0.320444
P50552	VASP	Vasodilator-stimulated phosphoprotein	10	0.241616	0.398126	0.554033	0.189156	0.339369	0.495882	-0.376067	-0.277546	-0.204035	-0.130716	-0.403338	-0.324547	-0.423309	-0.351317	0.00751233	0.111116	-0.637973	-0.534416	-0.559357	-0.482389	0.307059	0.315202	0.342491	0.146821
P50570	DNM2	Dynamin-2	25	0.314338	0.291039	0.362905	0.121124	0.0915281	0.164001	-0.13628	-0.100111	-0.144057	-0.13309	-0.177874	-0.161435	-0.234814	-0.225173	-0.016551	0.0247001	-0.470908	-0.429703	-0.251539	-0.236922	0.0575318	0.102643	0.0786406	0.0627797
P50579	METAP2	Methionine aminopeptidase 2	5	-0.28753	-0.287042	0.393556	-0.325809	-0.331619	0.349587	0.130205	0.188018	0.146214	0.178825	0.230109	0.268192	0.33298	0.364265	0.882453	0.945348	0.397444	0.460293	0.461879	0.498139	0.548553	0.433853	0.71116	0.671513
P50747	HLCS	Biotin--protein ligase	6	0.149758	-0.0107834	0.0374879	0.0687278	-0.0981103	-0.0492322	-0.195813	-0.241459	-0.340832	-0.41168	-0.183002	-0.248378	-0.267976	-0.340151	-0.23692	-0.277484	-0.36586	-0.40647	-0.258675	-0.325874	-0.157709	-0.0845634	-0.0821955	0.0391854
P50748	KNTC1	Kinetochore-associated protein 1	8	-0.071801	-0.000616576	-0.095008	-0.0174505	0.0474369	-0.0463477	0.208508	0.122074	0.295214	0.183579	0.100962	-0.00520172	0.220041	0.107079	0.256463	0.175112	0.260019	0.178622	0.231824	0.123838	0.0517102	-0.0791976	0.00686716	-0.103477
P50750	CDK9	Cyclin-dependent kinase 9	6	0.159255	-0.0306225	-0.243413	0.126782	-0.0693919	-0.281576	0.252381	0.372617	0.0780261	0.173059	0.323405	0.423911	0.12481	0.218517	-0.0791243	0.0461933	0.0728364	0.198108	0.131464	0.230147	-0.506321	-0.319554	-0.372594	-0.221877
P50851	LRBA	Lipopolysaccharide-responsive and beige-like anchor protein	29	-0.270513	-0.769062	0.0238857	-0.222637	-0.727483	0.0660717	0.0787282	0.0799309	-0.404299	-0.428299	0.225576	0.207049	0.0265634	0.00123748	0.444289	0.450574	0.328951	0.33519	0.30723	0.28688	0.114922	0.302106	0.324473	0.783862
P50914	RPL14	60S ribosomal protein L14	9	0.0415503	0.083315	-0.22389	0.383698	0.419166	0.112568	0.0547452	0.33371	0.112032	0.365794	-0.156357	0.102877	-0.179146	0.0732892	-0.139532	0.144514	-0.00709512	0.276906	-0.323087	-0.0656754	-0.0869661	-0.0760054	-0.235366	-0.316291
P50990	CCT8	T-complex protein 1 subunit theta	35	-0.227165	-0.126045	0.167544	-0.256565	-0.161742	0.132453	0.0598656	0.158249	0.176507	0.249688	0.285649	0.364303	0.249816	0.32167	0.525737	0.629202	0.26674	0.37016	0.322296	0.399127	0.136296	0.160301	0.424783	0.284503
P50991	CCT4	T-complex protein 1 subunit delta	32	0.0970591	0.0980478	-0.169149	0.228241	0.222933	-0.0436571	0.199486	0.195801	0.215997	0.18711	0.0878537	0.0644393	0.103541	0.0733277	0.00443985	0.00583744	0.0821366	0.0834882	-0.0228902	-0.0481275	-0.187205	-0.214721	-0.236134	-0.276283
P50995	ANXA11	Annexin A11	23	-0.546244	-0.732112	0.209133	-0.547788	-0.739953	0.201898	0.368337	0.406139	0.197991	0.21059	0.594391	0.612462	0.531744	0.543016	1.19488	1.23776	0.894291	0.937129	0.921991	0.938239	0.496694	0.547513	0.785451	0.932158
P51003	PAPOLA	Poly(A) polymerase alpha	2	-0.108604	-0.0246788	0.207356	-0.0616735	0.0159545	0.248596	-0.417676	-0.446977	-0.318229	-0.372732	-0.357798	-0.406828	-0.417025	-0.472854	-0.0305542	-0.0547726	-0.329363	-0.353627	-0.350137	-0.400991	0.223452	0.270851	0.346034	0.222949
P51114	FXR1	Fragile X mental retardation syndrome-related protein 1	24	-0.92557	-0.888983	0.132559	-0.930129	-0.899839	0.12231	0.146727	0.158341	0.198836	0.185248	0.651459	0.643342	0.626953	0.612037	1.27602	1.29271	1.05201	1.06866	1.08272	1.07278	0.520769	0.533447	1.0882	1.01246
P51116	FXR2	Fragile X mental retardation syndrome-related protein 2	24	-0.419865	-0.580245	0.0738285	-0.422729	-0.589407	0.0652735	0.0674418	0.158541	-0.0774169	-0.0115199	0.286709	0.358079	0.136564	0.201135	0.632297	0.728479	0.467016	0.563152	0.496037	0.565583	0.241797	0.380113	0.523767	0.644988
P51148	RAB5C	Ras-related protein Rab-5C	7	-0.187478	-0.351179	0.307158	-0.173641	-0.34364	0.315304	0.102697	0.138337	-0.0454823	-0.0350447	0.122708	0.138618	0.148765	0.157876	0.668495	0.709217	0.269885	0.310561	0.282204	0.296291	0.441996	0.40411	0.52471	0.649251
P51149	RAB7A	Ras-related protein Rab-7a	14	-0.346057	-0.140297	0.364887	-0.0820915	0.117372	0.623163	0.314206	0.407464	0.535488	0.603544	0.495815	0.569344	0.48827	0.555	1.09631	1.19465	0.639973	0.738268	0.402163	0.473869	0.496706	0.492423	0.741019	0.496098
P51151	RAB9A	Ras-related protein Rab-9A	6	-0.00571844	-0.260977	-0.282695	0.012135	-0.24942	-0.270532	1.11669	0.885045	0.876952	0.620106	0.796693	0.54532	0.906472	0.6483	0.910874	0.684313	1.10212	0.87551	1.11042	0.857223	0.0103898	-0.111218	-0.246902	-0.0308043
P51153	RAB13	Ras-related protein Rab-13	8	-0.374984	-0.516789	-0.0792838	-0.162719	-0.310821	0.127291	0.135718	0.16369	0.00943523	0.012204	0.349132	0.357373	0.240626	0.242068	0.502581	0.535634	0.490412	0.52342	0.304303	0.310721	0.0496576	0.146336	0.325774	0.42842
P51159	RAB27A	Ras-related protein Rab-27A	5	-0.115054	-0.170866	0.157	-0.215679	-0.277787	0.0506855	0.298501	0.273489	0.258211	0.207998	0.142051	0.0973098	0.0825096	0.0309698	0.641717	0.621788	0.393265	0.37329	0.520045	0.473481	0.395875	0.443588	0.302128	0.31878
P51397	DAP	Death-associated protein 1	2	-0.0141738	-0.103283	0.449549	0.0419883	-0.0534175	0.500021	-0.634916	-0.213637	-0.708502	-0.312426	-0.656643	-0.255093	-0.730011	-0.33526	-0.100031	0.32633	-0.641032	-0.214717	-0.671039	-0.271312	0.45282	0.51436	0.493797	0.543745
P51452	DUSP3	Dual specificity protein phosphatase 3	2	-0.281963	-1.04875	0.134459	-0.144393	-0.917482	0.266338	0.167544	0.171509	-0.583725	-0.604963	0.144883	0.129118	-1.02221	-1.04478	0.655128	0.664175	0.429217	0.438218	0.317803	0.300215	0.406453	1.56172	0.446496	1.17413
P51511	MMP15	Matrix metalloproteinase-15	3	0.0513388	0.114639	-0.0683365	0.00658973	0.063593	-0.118776	0.182464	-0.0117066	0.261286	0.0419135	0.00257849	-0.211322	-0.0085844	-0.229283	0.133951	-0.0551372	0.110835	-0.0782992	0.181739	-0.0339835	0.0275809	0.0269155	-0.0896011	-0.192061
P51531	SMARCA2	Probable global transcription activator SNF2L2	10	0.455199	0.562601	-0.324709	0.466708	0.567812	-0.31889	-0.00176151	0.0157562	0.121162	0.113477	-0.339737	-0.341949	-0.158371	-0.167382	-0.710507	-0.687907	-0.477251	-0.454697	-0.462604	-0.466639	-0.474561	-0.667756	-0.749834	-0.896395
P51532	SMARCA4	Transcription activator BRG1	17	-0.00269939	0.114568	-0.173744	0.0582857	0.169257	-0.118449	0.164779	-0.00877946	0.297569	0.0988082	0.0478364	-0.145452	0.185395	-0.014692	0.0648969	-0.103579	0.147188	-0.0213338	0.112359	-0.0827523	-0.0867309	-0.236118	-0.14097	-0.297398
P51553	IDH3G	Isocitrate dehydrogenase [NAD] subunit gamma, mitochondrial	2	-0.175769	-0.807806	-0.212509	-0.121721	-0.760055	-0.164151	0.135649	0.258331	-0.480866	-0.383386	0.179496	0.282448	0.185276	0.281429	0.170071	0.297835	0.291128	0.418846	0.263235	0.364364	-0.113216	-0.130825	-0.00666642	0.58621
P51570	GALK1	Galactokinase	10	0.288049	-0.392563	0.32936	0.30884	-0.378069	0.344461	-0.384275	-0.413004	-1.04937	-1.1033	-0.427158	-0.475618	-0.534306	-0.589564	-0.271802	-0.295449	-0.692614	-0.716307	-0.68725	-0.737532	0.0515649	0.146884	0.0713847	0.712837
P51571	SSR4	Translocon-associated protein subunit delta	4	0.309346	0.190678	0.613372	0.251068	0.126102	0.549404	-0.327823	-0.456422	-0.430969	-0.584771	-0.526234	-0.674563	-0.416695	-0.571823	0.0473658	-0.0761512	-0.657459	-0.781022	-0.573025	-0.723177	0.469808	0.348441	0.3341	0.413609
P51572	BCAP31	B-cell receptor-associated protein 31	10	-0.442362	-0.465253	0.0434386	-0.192513	-0.221701	0.287598	0.601832	0.759946	0.594463	0.727375	0.537257	0.675642	0.461722	0.593307	1.1588	1.32199	1.0239	1.18705	0.80021	0.936772	0.517746	0.581454	0.515875	0.499606
P51610	HCFC1	Host cell factor 1	22	-0.258085	-0.199194	0.162089	-0.3222	-0.269605	0.0922849	0.100658	0.146154	0.175072	0.195365	0.319797	0.345563	0.288631	0.307598	0.591995	0.642573	0.338454	0.388986	0.428723	0.452666	0.168407	0.187745	0.450249	0.352197
P51617	IRAK1	Interleukin-1 receptor-associated kinase 1	3	-0.129936	-0.344888	0.265246	-0.119105	-0.340353	0.270387	0.0214281	0.0170047	-0.178001	-0.207627	-0.0433233	-0.0674764	-0.0509749	-0.0819269	0.487773	0.488432	0.131074	0.131687	0.146399	0.120423	0.427305	0.423128	0.425256	0.601047
P51648	ALDH3A2	Aldehyde dehydrogenase family 3 member A2	5	0.186688	-0.190461	0.346457	0.253483	-0.129964	0.407561	0.110488	0.102892	-0.251139	-0.283938	-0.0656134	-0.0929396	-0.382972	-0.417097	0.34142	0.338906	-0.0964901	-0.0990502	-0.137129	-0.166278	0.303242	0.608772	0.189843	0.527833
P51659	HSD17B4	Peroxisomal multifunctional enzyme type 2	8	-0.154692	-0.280886	-0.0120333	-0.202865	-0.335356	-0.0658969	0.141923	0.255506	0.0312513	0.119631	0.163393	0.257246	0.124528	0.211582	0.355744	0.474409	0.276325	0.394944	0.350654	0.442684	0.0885597	0.115596	0.172733	0.259767
P51665	PSMD7	26S proteasome non-ATPase regulatory subunit 7	3	-0.410077	-0.140605	-0.163855	-0.248998	0.0141775	-0.0084661	0.0819073	0.289893	0.366901	0.549684	0.151435	0.339691	0.0114275	0.192884	0.399291	0.612359	0.471694	0.684716	0.33677	0.523203	0.144064	0.272244	0.276296	-0.0323363
P51692	STAT5B	Signal transducer and activator of transcription 5B	3	-0.727268	-0.822573	-0.0912558	-0.379171	-0.480773	0.251151	0.00657922	0.0245008	-0.0732037	-0.0804844	0.430248	0.42844	0.293965	0.285358	0.713754	0.736757	0.713557	0.736515	0.391615	0.387984	0.179714	0.304168	0.666086	0.722231
P51784	USP11	Ubiquitin carboxyl-terminal hydrolase 11	3	-0.728432	-1.55473	0.0622691	-0.81652	-1.64911	-0.0315089	0.0806279	-0.19588	-0.730146	-1.03186	0.617568	0.32133	0.173268	-0.129769	0.942491	0.671065	0.78877	0.517298	0.903013	0.604952	0.221132	0.653604	0.820775	1.60791
P51798	CLCN7	H(+)/Cl(-) exchange transporter 7	4	-0.241708	-0.389383	-0.156083	0.20771	0.053738	0.287645	-0.117421	-0.16459	-0.249574	-0.321945	0.052289	-0.0146098	-0.222174	-0.295872	0.0393667	-0.00272002	0.103997	0.0618644	-0.319266	-0.387987	-0.116714	0.145922	0.1157	0.224214
P51809	VAMP7	Vesicle-associated membrane protein 7	3	-0.0981026	-0.0324359	0.0026104	0.0970904	0.15646	0.192113	0.115908	0.211503	0.197096	0.267489	0.447282	0.523147	0.313091	0.382158	0.287783	0.38846	0.19372	0.294351	0.0246825	0.098725	-0.263291	-0.140928	0.130787	0.0259603
P51812	RPS6KA3	Ribosomal protein S6 kinase alpha-3	16	-0.0726608	-0.0781418	-0.105093	-0.0454865	-0.0572645	-0.0836088	0.0947517	0.128073	0.104793	0.112912	0.0913112	0.104903	0.0802324	0.0870251	0.133482	0.171886	0.147122	0.18548	0.146104	0.157872	-0.0616206	-0.0623701	-0.00235788	-0.036037
P51858	HDGF	Hepatoma-derived growth factor	11	-0.0936579	-0.288508	0.536476	-0.455053	-0.6562	0.169391	0.112534	0.1916	-0.0667937	-0.0129299	0.236049	0.295385	0.109766	0.162304	0.813831	0.897979	0.185902	0.270005	0.573453	0.630967	0.473991	0.588445	0.660209	0.815899
P51970	NDUFA8	NADH dehydrogenase [ubiquinone] 1 alpha subcomplex subunit 8	6	-0.0476315	-0.246275	0.671073	-0.187373	-0.392314	0.525641	0.764944	0.898105	0.581822	0.689781	0.424849	0.53828	0.277625	0.384257	1.55481	1.69305	0.792285	0.930482	0.958182	1.06979	1.02617	1.16157	0.748778	0.908262
P51991	HNRNPA3	Heterogeneous nuclear ribonucleoprotein A3	14	-0.280717	-0.431012	-0.0811038	-0.353358	-0.50995	-0.159435	0.227407	0.145463	0.0926345	-0.014512	0.168741	0.0670675	0.282831	0.174358	0.498183	0.421321	0.487834	0.410926	0.58663	0.483134	0.22565	0.0997319	0.229687	0.340822
P52209	PGD	6-phosphogluconate dehydrogenase, decarboxylating	12	-0.405853	-0.813218	-0.218969	-0.458281	-0.871943	-0.277087	0.258903	0.463074	-0.132941	0.0460286	0.543731	0.728173	0.312646	0.490289	0.516949	0.726203	0.644465	0.853673	0.723049	0.905668	-0.130574	0.0886831	0.216958	0.585163
P52272	HNRNPM	Heterogeneous nuclear ribonucleoprotein M	44	-0.0430865	-0.028302	-0.167327	0.00298018	0.0114677	-0.12695	-0.0744236	-0.0800829	-0.0441169	-0.0749785	-0.0597428	-0.0851319	-0.0481908	-0.0803788	-0.127501	-0.128078	-0.0516272	-0.0522501	-0.0715383	-0.0987502	-0.17155	-0.19493	-0.0941658	-0.148111
P52292	KPNA2	Importin subunit alpha-1	15	-0.225573	-0.184155	0.0223767	-0.243376	-0.208255	-0.00111682	-0.0199127	-0.0202921	0.0370276	0.0114458	0.115558	0.0954489	0.115802	0.0888937	0.299199	0.303902	0.18537	0.190027	0.229329	0.207397	0.0798495	0.0677774	0.278024	0.197445
P52294	KPNA1	Importin subunit alpha-5	9	-0.28191	-0.199969	-0.0841819	-0.261521	-0.185876	-0.0694826	0.122591	0.18947	0.220055	0.261731	0.207657	0.254806	0.118596	0.158946	0.391482	0.463443	0.384211	0.456126	0.389977	0.435304	0.0800335	0.157266	0.227802	0.106701
P52298	NCBP2	Nuclear cap-binding protein subunit 2	2	-0.933185	-0.677951	-0.564171	-0.855124	-0.606187	-0.4918	-0.00429436	0.167167	0.266462	0.412721	0.551098	0.702829	0.433299	0.578232	0.435882	0.612426	0.908601	1.0851	0.856695	1.0066	-0.219007	-0.113036	0.399089	0.104694
P52306	RAP1GDS1	Rap1 GTPase-GDP dissociation stimulator 1	3	-0.568681	-0.577646	-0.181117	-0.253247	-0.268509	0.128626	0.233	0.229209	0.239557	0.210564	0.345817	0.322297	0.275805	0.245486	0.691726	0.693018	0.781391	0.782636	0.492112	0.466769	0.242118	0.300301	0.417638	0.387443
P52434	POLR2H	DNA-directed RNA polymerases I, II, and III subunit RPABC3	3	-0.30624	-0.446575	-0.38373	-0.424162	-0.570794	-0.507342	0.443689	0.452014	0.318876	0.301999	0.445975	0.43457	0.312095	0.293891	0.437361	0.450769	0.729639	0.743	0.873716	0.860489	-0.112405	0.00964666	-0.0474161	0.0537587
Q9H1A7	POLR2J3	DNA-directed RNA polymerase II subunit RPB11-b2	2	0.912945	0.831595	1.12576	0.165942	0.078296	0.37307	-0.239017	-0.767212	-0.304844	-0.858242	-0.392081	-0.940006	-0.410589	-0.965313	0.0449634	-0.47815	-1.17225	-1.69541	-0.399094	-0.948842	0.333253	0.339933	0.242892	0.285082
P52564	MAP2K6	Dual specificity mitogen-activated protein kinase kinase 6	2	-0.393946	-0.421695	-0.0763368	-0.597359	-0.631405	-0.28544	0.418826	0.383215	0.4066	0.345786	0.525122	0.469781	0.680798	0.618658	0.807598	0.777069	0.792483	0.761908	1.02205	0.964887	0.178685	0.0111809	0.347684	0.336272
P52565	ARHGDIA	Rho GDP-dissociation inhibitor 1	6	-0.850456	-0.970349	-0.0940898	-0.86726	-0.993449	-0.116584	0.239981	0.343297	0.13561	0.213724	0.692146	0.775732	0.660914	0.737701	1.06751	1.17591	1.07015	1.1785	1.11311	1.19487	0.271572	0.290976	0.78644	0.867173
P52594	AGFG1	Arf-GAP domain and FG repeat-containing protein 1	2	0.0343756	-0.154817	0.137598	-0.204928	-0.400418	-0.107397	0.248827	0.414933	0.0751563	0.216061	0.400297	0.546674	0.371415	0.510992	0.423211	0.5944	0.194161	0.365304	0.45962	0.604174	-0.0808776	-0.0638234	0.133296	0.283328
P52597	HNRNPF	Heterogeneous nuclear ribonucleoprotein F	11	-0.255395	-0.151474	0.369533	-0.356887	-0.259263	0.262352	-0.0584566	-0.00730153	0.0609864	0.0869391	0.171334	0.202759	0.306586	0.331213	0.637634	0.693872	0.176649	0.23284	0.304296	0.333898	0.36251	0.215429	0.655003	0.511922
P52630	STAT2	Signal transducer and activator of transcription 2	2	-0.227421	-0.295658	-0.0890968	-0.372661	-0.447195	-0.240027	0.331277	-0.0567948	0.278562	-0.134712	0.448581	0.0407793	0.369657	-0.0449438	0.540764	0.157774	0.538408	0.155372	0.709803	0.300179	-0.0116088	0.0554871	0.168398	0.197476
P52701	MSH6	DNA mismatch repair protein Msh6	35	0.117005	0.0790148	-0.150053	0.0976551	0.0533684	-0.175093	0.112643	0.0289849	0.0901758	-0.0186849	0.00282029	-0.100568	0.0376046	-0.0725825	-0.0832522	-0.161828	-0.0246513	-0.103273	0.0208537	-0.0843573	-0.189864	-0.236477	-0.236984	-0.238154
P52732	KIF11	Kinesin-like protein KIF11	22	-0.223402	-0.169566	-0.0439568	-0.308056	-0.260517	-0.134301	0.158412	0.0265223	0.22777	0.0706781	0.313845	0.162225	0.38013	0.221712	0.409019	0.282212	0.361524	0.23467	0.472333	0.318891	-0.00861691	-0.0867307	0.209519	0.116523
P52735	VAV2	Guanine nucleotide exchange factor VAV2	11	0.161322	0.0652003	0.110284	0.198825	0.0964059	0.142096	-0.251312	-0.242705	-0.331912	-0.348507	-0.289388	-0.300511	-0.219484	-0.237406	-0.231188	-0.217499	-0.432924	-0.419281	-0.444271	-0.457217	-0.045591	-0.127323	-0.0209641	0.0359973
P52756	RBM5	RNA-binding protein 5	2	-0.139226	-0.392615	-1.46949	-0.283804	-0.54349	-1.61976	0.516723	-0.05626	0.278857	-0.319329	0.364232	-0.228482	0.0492786	-0.550234	-0.742381	-1.31028	0.635659	0.0677121	0.806393	0.211857	-1.2104	-0.907279	-1.30019	-1.08596
P52788	SMS	Spermine synthase	9	-0.789773	-0.778995	0.203684	-0.831388	-0.826907	0.156379	0.127474	0.0343029	0.153773	0.0354005	0.488618	0.375718	0.616237	0.496538	1.19209	1.104	0.896957	0.808822	0.964727	0.850003	0.599683	0.460236	1.02353	0.973593
P52789	HK2	Hexokinase-2	43	-0.136684	-0.050997	0.251009	-0.21898	-0.139589	0.163023	0.337379	0.183223	0.438589	0.25923	0.440403	0.266517	0.477045	0.296359	0.796235	0.64716	0.453774	0.304653	0.562225	0.386515	0.25204	0.20357	0.417767	0.29292
P52888	THOP1	Thimet oligopeptidase	17	-0.80013	-0.934779	0.479509	-0.889634	-1.03058	0.384314	-0.607189	-0.444392	-0.726316	-0.588722	0.185603	0.32867	0.127241	0.263509	0.743612	0.911491	0.17265	0.340484	0.288311	0.429555	0.454218	0.500751	1.30971	1.4052
P52907	CAPZA1	F-actin-capping protein subunit alpha-1	6	-0.660991	-0.447812	0.0654221	-0.6303	-0.423418	0.0904231	-0.295161	-0.146535	-0.0664599	0.0569638	0.273395	0.402291	0.329476	0.451573	0.502414	0.656123	0.34554	0.499202	0.341004	0.468078	0.125228	0.0573189	0.756487	0.504148
P52943	CRIP2	Cysteine-rich protein 2	5	0.0575662	-0.263454	0.303464	0.0196468	-0.30767	0.259854	-0.421433	-0.521401	-0.726931	-0.852101	-0.278942	-0.39864	-0.15625	-0.282746	-0.104373	-0.199259	-0.499289	-0.594221	-0.435215	-0.556735	0.0707778	-0.0637432	0.275972	0.557831
P52948	NUP98	Nuclear pore complex protein Nup98-Nup96	24	0.0365342	3.82119e-05	-0.0758705	0.130842	0.0880488	0.0127469	-0.00921025	0.0167621	-0.0301841	-0.029414	-0.157323	-0.15108	-0.121013	-0.121569	-0.0504526	-0.0193979	-0.0660346	-0.0350258	-0.134187	-0.129767	0.00307863	-0.0450595	-0.0823305	-0.0849947
P53004	BLVRA	Biliverdin reductase A	5	-0.107575	-0.0118253	-0.193241	-0.099973	-0.0105203	-0.191329	0.188341	0.157994	0.299613	0.244064	0.198536	0.148459	0.2512	0.194324	0.173838	0.148573	0.275626	0.250316	0.29418	0.24228	-0.128489	-0.192982	-0.0555914	-0.190501
P53007	SLC25A1	Tricarboxylate transport protein, mitochondrial	3	0.322053	0.0823282	0.16949	0.420496	0.174474	0.262243	-0.432676	-0.245408	-0.65688	-0.494813	-0.670123	-0.502584	-0.667152	-0.506412	-0.514077	-0.321726	-0.77502	-0.582715	-0.847307	-0.681591	0.0522546	0.0374554	-0.122489	0.0780763
[truncated: 2,744 more rows]

## Sheet: E. GOCC
ONTOLOGY	ID	Description	GeneRatio	BgRatio	pvalue	p.adjust	qvalue	geneID	Count
[truncated: 84 more rows]

## Sheet: Column Definitions
Column Name	Column Definition
Uniprot ID	Uniprot Accession ID for indicated protein.
[truncated: 4 more rows]
