# Supplementary material for: Photoactivated SOPP3 enables APEX2-mediated proximity labeling with high spatio-temporal resolution in live cells
Source: Cell Res. 2024 Dec 10;35(2):149–52. doi: 10.1038/s41422-024-01061-9 (PMC11770099; doi:10.1038/s41422-024-01061-9)
Supplement: Supplementary file 8 — Supplementary information, Table S5 [file 41422_2024_1061_MOESM8_ESM.xlsx]

## Sheet: TP_protein
UniProt ID	Protein names	Gene symbol
X6R8R1	Synaptotagmin-15B	SYT15B
S4R3Y5	Humanin-like 11 (HN11) (MT-RNR2-like protein 11)	MTRNR2L11
S4R3P1	Humanin-like 13 (HN13) (MT-RNR2-like protein 13)	MTRNR2L13
Q9YNA8	Endogenous retrovirus group K member 19 Gag polyprotein (HERV-K(C19) Gag protein) (HERV-K_19q11 provirus ancestral Gag polyprotein) (Gag polyprotein)	ERVK-19
Q9Y6Z7	Collectin-10 (Collectin liver protein 1) (CL-L1) (Collectin-34) (CL-34)	COLEC10
Q9Y6Y9	Lymphocyte antigen 96 (Ly-96) (ESOP-1) (Protein MD-2)	LY96
Q9Y6X6	Unconventional myosin-XVI (Neuronal tyrosine-phosphorylated phosphoinositide-3-kinase adapter 3) (Unconventional myosin-16)	MYO16
Q9Y6X5	Bis(5'-adenosyl)-triphosphatase ENPP4 (EC 3.6.1.29) (AP3A hydrolase) (AP3Aase) (Ectonucleotide pyrophosphatase/phosphodiesterase family member 4) (E-NPP 4) (NPP-4)	ENPP4
Q9Y6W8	Inducible T-cell costimulator (Activation-inducible lymphocyte immunomediatory molecule) (CD antigen CD278)	ICOS
Q9Y6U7	RING finger protein 215	RNF215
Q9Y6T7	Diacylglycerol kinase beta (DAG kinase beta) (EC 2.7.1.107) (90 kDa diacylglycerol kinase) (Diglyceride kinase beta) (DGK-beta)	DGKB
Q9Y6R1	Electrogenic sodium bicarbonate cotransporter 1 (Sodium bicarbonate cotransporter) (Na(+)/HCO3(-) cotransporter) (Solute carrier family 4 member 4) (kNBC1)	SLC4A4
Q9Y6Q6	Tumor necrosis factor receptor superfamily member 11A (Osteoclast differentiation factor receptor) (ODFR) (Receptor activator of NF-KB) (CD antigen CD265)	TNFRSF11A
Q9Y6N9	Harmonin (Antigen NY-CO-38/NY-CO-37) (Autoimmune enteropathy-related antigen AIE-75) (Protein PDZ-73) (Renal carcinoma antigen NY-REN-3) (Usher syndrome type-1C protein)	USH1C
Q9Y6N8	Cadherin-10 (T2-cadherin)	CDH10
Q9Y6N7	Roundabout homolog 1 (Deleted in U twenty twenty) (H-Robo-1)	ROBO1
Q9Y6N6	Laminin subunit gamma-3 (Laminin-12 subunit gamma) (Laminin-14 subunit gamma) (Laminin-15 subunit gamma)	LAMC3
Q9Y6N3	Calcium-activated chloride channel regulator family member 3 (Calcium-activated chloride channel family member 3) (hCLCA3)	CLCA3P
Q9Y6M7	Sodium bicarbonate cotransporter 3 (Electroneutral Na/HCO(3) cotransporter) (Sodium bicarbonate cotransporter 2) (Sodium bicarbonate cotransporter 2b) (Bicarbonate transporter) (Solute carrier family 4 member 7)	SLC4A7
Q9Y6M5	Proton-coupled zinc antiporter SLC30A1 (Solute carrier family 30 member 1) (Zinc transporter 1)	SLC30A1
Q9Y6M4	Casein kinase I isoform gamma-3 (CKI-gamma 3) (EC 2.7.11.1)	CSNK1G3
Q9Y6M0	Testisin (EC 3.4.21.-) (Eosinophil serine protease 1) (ESP-1) (Serine protease 21)	PRSS21
Q9Y6L7	Tolloid-like protein 2 (EC 3.4.24.-)	TLL2
Q9Y6L6	Solute carrier organic anion transporter family member 1B1 (SLCO1B1) (Liver-specific organic anion transporter 1) (LST-1) (OATP-C) (Organic anion transporter SLC21A6) (Sodium-independent organic anion-transporting polypeptide 2) (OATP-2) (Solute carrier family 21 member 6)	SLCO1B1
Q9Y6K5	2'-5'-oligoadenylate synthase 3 ((2-5')oligo(A) synthase 3) (2-5A synthase 3) (EC 2.7.7.84) (p100 OAS) (p100OAS)	OAS3
Q9Y6K0	Choline/ethanolaminephosphotransferase 1 (hCEPT1) (EC 2.7.8.1) (EC 2.7.8.2) (1-alkenyl-2-acylglycerol choline phosphotransferase) (EC 2.7.8.22)	CEPT1
Q9Y6J6	Potassium voltage-gated channel subfamily E member 2 (MinK-related peptide 1) (Minimum potassium ion channel-related peptide 1) (Potassium channel subunit beta MiRP1)	KCNE2
Q9Y6I9	Testis-expressed protein 264 (Putative secreted protein Zsig11)	TEX264
Q9Y6I3	Epsin-1 (EH domain-binding mitotic phosphoprotein) (EPS-15-interacting protein 1)	EPN1
Q9Y6H8	Gap junction alpha-3 protein (Connexin-46) (Cx46)	GJA3
Q9Y6H6	Potassium voltage-gated channel subfamily E member 3 (MinK-related peptide 2) (Minimum potassium ion channel-related peptide 2) (Potassium channel subunit beta MiRP2)	KCNE3
Q9Y6H3	Mitochondrial inner membrane protease ATP23 homolog (EC 3.4.24.-) (Ku70-binding protein 3) (XRCC6-binding protein 1)	ATP23
Q9Y6G9	Cytoplasmic dynein 1 light intermediate chain 1 (LIC1) (Dynein light chain A) (DLC-A) (Dynein light intermediate chain 1, cytosolic) (DLIC-1)	DYNC1LI1
Q9Y6G3	Large ribosomal subunit protein mL42 (39S ribosomal protein L31, mitochondrial) (L31mt) (MRP-L31) (39S ribosomal protein L42, mitochondrial) (L42mt) (MRP-L42)	MRPL42
Q9Y6F9	Protein Wnt-6	WNT6
Q9Y6E2	eIF5-mimic protein 1 (Basic leucine zipper and W2 domain-containing protein 2)	BZW2
Q9Y6D5	Brefeldin A-inhibited guanine nucleotide-exchange protein 2 (Brefeldin A-inhibited GEP 2) (ADP-ribosylation factor guanine nucleotide-exchange factor 2)	ARFGEF2
Q9Y6D0	Selenoprotein K (SelK)	SELENOK
Q9Y6C9	Mitochondrial carrier homolog 2 (Met-induced mitochondrial protein)	MTCH2
Q9Y6C5	Protein patched homolog 2 (PTC2)	PTCH2
Q9Y6C2	EMILIN-1 (Elastin microfibril interface-located protein 1) (Elastin microfibril interfacer 1)	EMILIN1
Q9Y6A1	Protein O-mannosyl-transferase 1 (EC 2.4.1.109) (Dolichyl-phosphate-mannose--protein mannosyltransferase 1)	POMT1
Q9Y698	Voltage-dependent calcium channel gamma-2 subunit (Neuronal voltage-gated calcium channel gamma-2 subunit) (Transmembrane AMPAR regulatory protein gamma-2) (TARP gamma-2)	CACNG2
Q9Y696	Chloride intracellular channel protein 4 (Intracellular chloride ion channel protein p64H1)	CLIC4
Q9Y694	Solute carrier family 22 member 7 (Novel liver transporter) (NLT) (Organic anion transporter 2) (hOAT2)	SLC22A7
Q9Y693	LHFPL tetraspan subfamily member 6 protein (Lipoma HMGIC fusion partner)	LHFPL6
Q9Y691	Calcium-activated potassium channel subunit beta-2 (BK channel subunit beta-2) (BKbeta2) (Hbeta2) (Calcium-activated potassium channel, subfamily M subunit beta-2) (Charybdotoxin receptor subunit beta-2) (Hbeta3) (K(VCA)beta-2) (Maxi K channel subunit beta-2) (Slo-beta-2)	KCNMB2
Q9Y679	Lipid droplet-regulating VLDL assembly factor AUP1 (Ancient ubiquitous protein 1)	AUP1
Q9Y673	Dolichyl-phosphate beta-glucosyltransferase (DolP-glucosyltransferase) (EC 2.4.1.117) (Asparagine-linked glycosylation protein 5 homolog)	ALG5
Q9Y672	Dolichyl pyrophosphate Man9GlcNAc2 alpha-1,3-glucosyltransferase (EC 2.4.1.267) (Asparagine-linked glycosylation protein 6 homolog) (Dol-P-Glc:Man(9)GlcNAc(2)-PP-Dol alpha-1,3-glucosyltransferase) (Dolichyl-P-Glc:Man9GlcNAc2-PP-dolichyl glucosyltransferase)	ALG6
Q9Y666	Solute carrier family 12 member 7 (Electroneutral potassium-chloride cotransporter 4) (K-Cl cotransporter 4)	SLC12A7
Q9Y663	Heparan sulfate glucosamine 3-O-sulfotransferase 3A1 (EC 2.8.2.30) (Heparan sulfate D-glucosaminyl 3-O-sulfotransferase 3A1) (3-OST-3A) (Heparan sulfate 3-O-sulfotransferase 3A1) (h3-OST-3A)	HS3ST3A1
Q9Y662	Heparan sulfate glucosamine 3-O-sulfotransferase 3B1 (EC 2.8.2.30) (Heparan sulfate D-glucosaminyl 3-O-sulfotransferase 3B1) (3-OST-3B) (Heparan sulfate 3-O-sulfotransferase 3B1) (h3-OST-3B)	HS3ST3B1
Q9Y653	Adhesion G-protein coupled receptor G1 (G-protein coupled receptor 56) (Protein TM7XN1) [Cleaved into: ADGRG1 N-terminal fragment (ADGRG1 NT) (GPR56 N-terminal fragment) (GPR56 NT) (GPR56(N)) (GPR56 extracellular subunit) (GPR56 subunit alpha)	ADGRG1
Q9Y644	Beta-1,3-N-acetylglucosaminyltransferase radical fringe (EC 2.4.1.222) (O-fucosylpeptide 3-beta-N-acetylglucosaminyltransferase)	RFNG
Q9Y639	Neuroplastin (Stromal cell-derived receptor 1) (SDR-1)	NPTN
Q9Y625	Glypican-6 [Cleaved into: Secreted glypican-6]	GPC6
Q9Y624	Junctional adhesion molecule A (JAM-A) (Junctional adhesion molecule 1) (JAM-1) (Platelet F11 receptor) (Platelet adhesion molecule 1) (PAM-1) (CD antigen CD321)	F11R
Q9Y619	Mitochondrial ornithine transporter 1 (Solute carrier family 25 member 15)	SLC25A15
Q9Y618	Nuclear receptor corepressor 2 (N-CoR2) (CTG repeat protein 26) (SMAP270) (Silencing mediator of retinoic acid and thyroid hormone receptor) (SMRT) (T3 receptor-associating factor) (TRAC) (Thyroid-, retinoic-acid-receptor-associated corepressor)	NCOR2
Q9Y616	Interleukin-1 receptor-associated kinase 3 (IRAK-3) (IL-1 receptor-associated kinase M) (IRAK-M) (Inactive IL-1 receptor-associated kinase 3)	IRAK3
Q9Y613	FH1/FH2 domain-containing protein 1 (Formin homolog overexpressed in spleen 1) (FHOS) (Formin homology 2 domain-containing protein 1)	FHOD1
Q9Y5Z9	UbiA prenyltransferase domain-containing protein 1 (EC 2.5.1.-) (EC 2.5.1.39) (Transitional epithelial response protein 1)	UBIAD1
Q9Y5Z7	Host cell factor 2 (HCF-2) (C2 factor)	HCFC2
Q9Y5Z6	Beta-1,3-galactosyltransferase 1 (Beta-1,3-GalTase 1) (Beta3Gal-T1) (Beta3GalT1) (EC 2.4.1.86) (UDP-galactose:beta-N-acetyl-glucosamine-beta-1,3-galactosyltransferase 1)	B3GALT1
Q9Y5Z4	Heme-binding protein 2 (Placental protein 23) (PP23) (Protein SOUL)	HEBP2
Q9Y5Z0	Beta-secretase 2 (EC 3.4.23.45) (Aspartic-like protease 56 kDa) (Aspartyl protease 1) (ASP1) (Asp 1) (Beta-site amyloid precursor protein cleaving enzyme 2) (Beta-site APP cleaving enzyme 2) (Down region aspartic protease) (DRAP) (Memapsin-1) (Membrane-associated aspartic protease 1) (Theta-secretase)	BACE2
Q9Y5Y9	Sodium channel protein type 10 subunit alpha (Peripheral nerve sodium channel 3) (PN3) (hPN3) (Sodium channel protein type X subunit alpha) (Voltage-gated sodium channel subunit alpha Nav1.8)	SCN10A
Q9Y5Y7	Lymphatic vessel endothelial hyaluronic acid receptor 1 (LYVE-1) (Cell surface retention sequence-binding protein 1) (CRSBP-1) (Extracellular link domain-containing protein 1) (Hyaluronic acid receptor)	LYVE1
Q9Y5Y6	Suppressor of tumorigenicity 14 protein (EC 3.4.21.109) (Matriptase) (Membrane-type serine protease 1) (MT-SP1) (Prostamin) (Serine protease 14) (Serine protease TADG-15) (Tumor-associated differentially-expressed gene 15 protein)	ST14
Q9Y5Y5	Peroxisomal membrane protein PEX16 (Peroxin-16) (Peroxisomal biogenesis factor 16)	PEX16
Q9Y5Y4	Prostaglandin D2 receptor 2 (Chemoattractant receptor-homologous molecule expressed on Th2 cells) (G-protein coupled receptor 44) (CD antigen CD294)	PTGDR2
Q9Y5Y3	Probable G-protein coupled receptor 45 (PSP24-1) (PSP24-alpha)	GPR45
Q9Y5Y0	Heme transporter FLVCR1 (Feline leukemia virus subgroup C receptor-related protein 1) (Feline leukemia virus subgroup C receptor) (hFLVCR)	FLVCR1
Q9Y5X9	Endothelial lipase (EC 3.1.1.3) (Endothelial cell-derived lipase) (EDL) (EL) (Phospholipase A1) (EC 3.1.1.32)	LIPG
Q9Y5X5	Neuropeptide FF receptor 2 (G-protein coupled receptor 74) (G-protein coupled receptor HLWAR77) (Neuropeptide G-protein coupled receptor)	NPFFR2
Q9Y5X1	Sorting nexin-9 (SH3 and PX domain-containing protein 1) (Protein SDP1) (SH3 and PX domain-containing protein 3A)	SNX9
Q9Y5W9	Sorting nexin-11	SNX11
Q9Y5W5	Wnt inhibitory factor 1 (WIF-1)	WIF1
Q9Y5V3	Melanoma-associated antigen D1 (MAGE tumor antigen CCF) (MAGE-D1 antigen) (Neurotrophin receptor-interacting MAGE homolog)	MAGED1
Q9Y5U9	Immediate early response 3-interacting protein 1	IER3IP1
Q9Y5U5	Tumor necrosis factor receptor superfamily member 18 (Activation-inducible TNFR family receptor) (Glucocorticoid-induced TNFR-related protein) (CD antigen CD357)	TNFRSF18
Q9Y5S8	NADPH oxidase 1 (NOX-1) (EC 1.6.3.-) (Mitogenic oxidase 1) (MOX-1) (NADH/NADPH mitogenic oxidase subunit P65-MOX) (NOH-1)	NOX1
Q9Y5S2	Serine/threonine-protein kinase MRCK beta (EC 2.7.11.1) (CDC42-binding protein kinase beta) (CDC42BP-beta) (DMPK-like beta) (Myotonic dystrophy kinase-related CDC42-binding kinase beta) (MRCK beta) (Myotonic dystrophy protein kinase-like beta)	CDC42BPB
Q9Y5S1	Transient receptor potential cation channel subfamily V member 2 (TrpV2) (Osm-9-like TRP channel 2) (OTRPC2) (Vanilloid receptor-like protein 1) (VRL-1)	TRPV2
Q9Y5R8	Trafficking protein particle complex subunit 1 (BET5 homolog) (Multiple myeloma protein 2) (MUM-2)	TRAPPC1
Q9Y5R2	Matrix metalloproteinase-24 (MMP-24) (EC 3.4.24.-) (Membrane-type matrix metalloproteinase 5) (MT-MMP 5) (MTMMP5) (Membrane-type-5 matrix metalloproteinase) (MT5-MMP) (MT5MMP) [Cleaved into: Processed matrix metalloproteinase-24]	MMP24
Q9Y5Q6	Insulin-like peptide INSL5 (Insulin-like peptide 5) [Cleaved into: Insulin-like peptide INSL5 B chain	INSL5
Q9Y5Q5	Atrial natriuretic peptide-converting enzyme (EC 3.4.21.-) (Corin) (Heart-specific serine proteinase ATC2) (Pro-ANP-converting enzyme) (Transmembrane protease serine 10) [Cleaved into: Atrial natriuretic peptide-converting enzyme, N-terminal propeptide	CORIN
Q9Y5Q0	Fatty acid desaturase 3 (FADS3) (EC 1.14.19.-) (Delta(13) fatty acid desaturase) (Delta(13) desaturase)	FADS3
Q9Y5P1	Olfactory receptor 51B2 (Odorant receptor HOR5'beta3) (Olfactory receptor 51B1)	OR51B2
Q9Y5P0	Olfactory receptor 51B4 (Odorant receptor HOR5'beta1)	OR51B4
Q9Y5N6	Origin recognition complex subunit 6	ORC6
Q9Y5N1	Histamine H3 receptor (H3R) (HH3R) (G-protein coupled receptor 97)	HRH3
Q9Y5M8	Signal recognition particle receptor subunit beta (SR-beta) (Protein APMCF1)	SRPRB
Q9Y5L3	Ectonucleoside triphosphate diphosphohydrolase 2 (NTPDase 2) (EC 3.6.1.-) (CD39 antigen-like 1) (Ecto-ATP diphosphohydrolase 2) (Ecto-ATPDase 2) (Ecto-ATPase 2)	ENTPD2
Q9Y5L2	Hypoxia-inducible lipid droplet-associated protein (Hypoxia-inducible gene 2 protein)	HILPDA
Q9Y5K8	V-type proton ATPase subunit D (V-ATPase subunit D) (V-ATPase 28 kDa accessory protein) (Vacuolar proton pump subunit D)	ATP6V1D
Q9Y5K6	CD2-associated protein (Adapter protein CMS) (Cas ligand with multiple SH3 domains)	CD2AP
Q9Y5K2	Kallikrein-4 (EC 3.4.21.-) (Enamel matrix serine proteinase 1) (Kallikrein-like protein 1) (KLK-L1) (Prostase) (Serine protease 17)	KLK4
Q9Y5J5	Pleckstrin homology-like domain family A member 3 (TDAG51/Ipl homolog 1)	PHLDA3
Q9Y5I7	Claudin-16 (Paracellin-1) (PCLN-1)	CLDN16
Q9Y5I4	Protocadherin alpha-C2 (PCDH-alpha-C2)	PCDHAC2
Q9Y5I3	Protocadherin alpha-1 (PCDH-alpha-1)	PCDHA1
Q9Y5I2	Protocadherin alpha-10 (PCDH-alpha-10)	PCDHA10
Q9Y5I1	Protocadherin alpha-11 (PCDH-alpha-11)	PCDHA11
Q9Y5I0	Protocadherin alpha-13 (PCDH-alpha-13)	PCDHA13
Q9Y5H9	Protocadherin alpha-2 (PCDH-alpha-2)	PCDHA2
Q9Y5H8	Protocadherin alpha-3 (PCDH-alpha-3)	PCDHA3
Q9Y5H7	Protocadherin alpha-5 (PCDH-alpha-5)	PCDHA5
Q9Y5H6	Protocadherin alpha-8 (PCDH-alpha-8)	PCDHA8
Q9Y5H5	Protocadherin alpha-9 (PCDH-alpha-9)	PCDHA9
Q9Y5H4	Protocadherin gamma-A1 (PCDH-gamma-A1)	PCDHGA1
Q9Y5H3	Protocadherin gamma-A10 (PCDH-gamma-A10)	PCDHGA10
Q9Y5H2	Protocadherin gamma-A11 (PCDH-gamma-A11)	PCDHGA11
Q9Y5H1	Protocadherin gamma-A2 (PCDH-gamma-A2)	PCDHGA2
Q9Y5H0	Protocadherin gamma-A3 (PCDH-gamma-A3)	PCDHGA3
Q9Y5G9	Protocadherin gamma-A4 (PCDH-gamma-A4)	PCDHGA4
Q9Y5G8	Protocadherin gamma-A5 (PCDH-gamma-A5)	PCDHGA5
Q9Y5G7	Protocadherin gamma-A6 (PCDH-gamma-A6)	PCDHGA6
Q9Y5G6	Protocadherin gamma-A7 (PCDH-gamma-A7)	PCDHGA7
Q9Y5G5	Protocadherin gamma-A8 (PCDH-gamma-A8)	PCDHGA8
Q9Y5G4	Protocadherin gamma-A9 (PCDH-gamma-A9)	PCDHGA9
Q9Y5G3	Protocadherin gamma-B1 (PCDH-gamma-B1)	PCDHGB1
Q9Y5G2	Protocadherin gamma-B2 (PCDH-gamma-B2)	PCDHGB2
Q9Y5G1	Protocadherin gamma-B3 (PCDH-gamma-B3)	PCDHGB3
Q9Y5G0	Protocadherin gamma-B5 (PCDH-gamma-B5)	PCDHGB5
Q9Y5F9	Protocadherin gamma-B6 (PCDH-gamma-B6)	PCDHGB6
Q9Y5F8	Protocadherin gamma-B7 (PCDH-gamma-B7)	PCDHGB7
Q9Y5F7	Protocadherin gamma-C4 (PCDH-gamma-C4)	PCDHGC4
Q9Y5F6	Protocadherin gamma-C5 (PCDH-gamma-C5)	PCDHGC5
Q9Y5F3	Protocadherin beta-1 (PCDH-beta-1)	PCDHB1
Q9Y5F2	Protocadherin beta-11 (PCDH-beta-11)	PCDHB11
Q9Y5F1	Protocadherin beta-12 (PCDH-beta-12)	PCDHB12
Q9Y5F0	Protocadherin beta-13 (PCDH-beta-13)	PCDHB13
Q9Y5E9	Protocadherin beta-14 (PCDH-beta-14)	PCDHB14
Q9Y5E8	Protocadherin beta-15 (PCDH-beta-15)	PCDHB15
Q9Y5E7	Protocadherin beta-2 (PCDH-beta-2)	PCDHB2
Q9Y5E6	Protocadherin beta-3 (PCDH-beta-3)	PCDHB3
Q9Y5E5	Protocadherin beta-4 (PCDH-beta-4)	PCDHB4
Q9Y5E4	Protocadherin beta-5 (PCDH-beta-5)	PCDHB5
Q9Y5E3	Protocadherin beta-6 (PCDH-beta-6)	PCDHB6
Q9Y5E2	Protocadherin beta-7 (PCDH-beta-7)	PCDHB7
Q9Y5E1	Protocadherin beta-9 (PCDH-beta-9) (Protocadherin-3H)	PCDHB9
Q9Y5C1	Angiopoietin-related protein 3 (Angiopoietin-5) (ANG-5) (Angiopoietin-like protein 3) [Cleaved into: ANGPTL3(17-221)	ANGPTL3
Q9Y597	BTB/POZ domain-containing protein KCTD3 (Renal carcinoma antigen NY-REN-45)	KCTD3
Q9Y585	Olfactory receptor 1A2 (Olfactory receptor 17-6) (OR17-6) (Olfactory receptor OR17-10)	OR1A2
Q9Y581	Insulin-like peptide INSL6 (Insulin-like peptide 6) (Relaxin/insulin-like factor 1) [Cleaved into: Insulin-like peptide INSL6 B chain	INSL6
Q9Y566	SH3 and multiple ankyrin repeat domains protein 1 (Shank1) (Somatostatin receptor-interacting protein) (SSTR-interacting protein) (SSTRIP)	SHANK1
Q9Y561	Low-density lipoprotein receptor-related protein 12 (LDLR-related protein 12) (LRP-12) (Suppressor of tumorigenicity 7 protein)	LRP12
Q9Y548	Protein YIPF1 (YIP1 family member 1)	YIPF1
Q9Y520	Protein PRRC2C (BAT2 domain-containing protein 1) (HBV X-transactivated gene 2 protein) (HBV XAg-transactivated protein 2) (HLA-B-associated transcript 2-like 2) (Proline-rich and coiled-coil-containing protein 2C)	PRRC2C
Q9Y519	Transmembrane protein 184B (Putative MAPK-activating protein FM08)	TMEM184B
Q9Y512	Sorting and assembly machinery component 50 homolog (Transformation-related gene 3 protein) (TRG-3)	SAMM50
Q9Y508	E3 ubiquitin-protein ligase RNF114 (EC 2.3.2.27) (RING finger protein 114) (RING-type E3 ubiquitin transferase RNF114) (Zinc finger protein 228) (Zinc finger protein 313)	RNF114
Q9Y4Z0	U6 snRNA-associated Sm-like protein LSm4 (Glycine-rich protein) (GRP)	LSM4
Q9Y4X3	C-C motif chemokine 27 (CC chemokine ILC) (Cutaneous T-cell-attracting chemokine) (CTACK) (ESkine) (IL-11 R-alpha-locus chemokine) (Skinkine) (Small-inducible cytokine A27)	CCL27
Q9Y4W2	Ribosomal biogenesis protein LAS1L (Endoribonuclease LAS1L) (EC 3.1.-.-) (Protein LAS1 homolog)	LAS1L
Q9Y4R8	Telomere length regulation protein TEL2 homolog (Protein clk-2 homolog) (hCLK2)	TELO2
Q9Y4L1	Hypoxia up-regulated protein 1 (150 kDa oxygen-regulated protein) (ORP-150) (170 kDa glucose-regulated protein) (GRP-170) (Heat shock protein family H member 4)	HYOU1
Q9Y4K4	Mitogen-activated protein kinase kinase kinase kinase 5 (EC 2.7.11.1) (Kinase homologous to SPS1/STE20) (KHS) (MAPK/ERK kinase kinase kinase 5) (MEK kinase kinase 5) (MEKKK 5)	MAP4K5
Q9Y4K3	TNF receptor-associated factor 6 (EC 2.3.2.27) (E3 ubiquitin-protein ligase TRAF6) (Interleukin-1 signal transducer) (RING finger protein 85) (RING-type E3 ubiquitin transferase TRAF6)	TRAF6
Q9Y4K0	Lysyl oxidase homolog 2 (EC 1.4.3.13) (Lysyl oxidase-like protein 2) (Lysyl oxidase-related protein 2) (Lysyl oxidase-related protein WS9-14)	LOXL2
Q9Y4J8	Dystrobrevin alpha (DTN-A) (Alpha-dystrobrevin) (Dystrophin-related protein 3)	DTNA
Q9Y4I1	Unconventional myosin-Va (Dilute myosin heavy chain, non-muscle) (Myosin heavy chain 12) (Myosin-12) (Myoxin)	MYO5A
Q9Y4H4	G-protein-signaling modulator 3 (Activator of G-protein signaling 4) (G18.1b) (Protein G18)	GPSM3
Q9Y4H2	Insulin receptor substrate 2 (IRS-2)	IRS2
Q9Y4G8	Rap guanine nucleotide exchange factor 2 (Cyclic nucleotide ras GEF) (CNrasGEF) (Neural RAP guanine nucleotide exchange protein) (nRap GEP) (PDZ domain-containing guanine nucleotide exchange factor 1) (PDZ-GEF1) (RA-GEF-1) (Ras/Rap1-associating GEF-1)	RAPGEF2
Q9Y4G6	Talin-2	TLN2
Q9Y4F3	Meiosis regulator and mRNA stability factor 1 (Limkain-b1) (Meiosis arrest female protein 1)	MARF1
Q9Y4E1	WASH complex subunit 2C (Vaccinia virus penetration factor) (VPEF)	WASHC2C
Q9Y4D8	Probable E3 ubiquitin-protein ligase HECTD4 (EC 2.3.2.26) (HECT domain-containing protein 4) (HECT-type E3 ubiquitin transferase HECTD4)	HECTD4
Q9Y4D7	Plexin-D1	PLXND1
Q9Y4D2	Diacylglycerol lipase-alpha (DAGL-alpha) (DGL-alpha) (EC 3.1.1.116) (Neural stem cell-derived dendrite regulator) (Sn1-specific diacylglycerol lipase alpha)	DAGLA
Q9Y4D1	Disheveled-associated activator of morphogenesis 1	DAAM1
Q9Y4C8	Probable RNA-binding protein 19 (RNA-binding motif protein 19)	RBM19
Q9Y4C2	TRPM8 channel-associated factor 1 (TRP channel-associated factor 1)	TCAF1
Q9Y4C1	Lysine-specific demethylase 3A (EC 1.14.11.65) (JmjC domain-containing histone demethylation protein 2A) (Jumonji domain-containing protein 1A) ([histone H3]-dimethyl-L-lysine(9) demethylase 3A)	KDM3A
Q9Y4C0	Neurexin-3 (Neurexin III-alpha) (Neurexin-3-alpha)	NRXN3
Q9Y4A9	Olfactory receptor 10H1 (Olfactory receptor OR19-27)	OR10H1
Q9Y493	Zonadhesin	ZAN
Q9Y490	Talin-1	TLN1
Q9Y487	V-type proton ATPase 116 kDa subunit a 2 (V-ATPase 116 kDa subunit a 2) (Lysosomal H(+)-transporting ATPase V0 subunit a 2) (TJ6) (Vacuolar proton translocating ATPase 116 kDa subunit a isoform 2)	ATP6V0A2
Q9Y471	Inactive cytidine monophosphate-N-acetylneuraminic acid hydroxylase (CMP-NeuAc hydroxylase-like protein) (Cytidine monophosphate-N-acetylneuraminic acid hydroxylase pseudogene)	CMAHP
Q9Y450	HBS1-like protein (EC 3.6.5.-) (ERFS)	HBS1L
Q9Y448	Small kinetochore-associated protein (SKAP) (Kinetochore-localized astrin-binding protein) (Kinastrin) (Kinetochore-localized astrin/SPAG5-binding protein) (TRAF4-associated factor 1)	KNSTRN
Q9Y446	Plakophilin-3	PKP3
Q9Y442	Putative uncharacterized protein YWHAH-AS1 (YWHAH antisense RNA 1)	YWHAH-AS1
Q9Y426	C2 domain-containing protein 2 (Transmembrane protein 24-like)	C2CD2
Q9Y3Z3	Deoxynucleoside triphosphate triphosphohydrolase SAMHD1 (dNTPase) (EC 3.1.5.-) (Dendritic cell-derived IFNG-induced protein) (DCIP) (Monocyte protein 5) (MOP-5) (SAM domain and HD domain-containing protein 1) (hSAMHD1)	SAMHD1
Q9Y3U8	Large ribosomal subunit protein eL36 (60S ribosomal protein L36)	RPL36
Q9Y3S1	Serine/threonine-protein kinase WNK2 (EC 2.7.11.1) (Antigen NY-CO-43) (Protein kinase lysine-deficient 2) (Protein kinase with no lysine 2) (Serologically defined colon cancer antigen 43)	WNK2
Q9Y3R4	Sialidase-2 (EC 3.2.1.18) (Cytosolic sialidase) (N-acetyl-alpha-neuraminidase 2)	NEU2
Q9Y3R0	Glutamate receptor-interacting protein 1 (GRIP-1)	GRIP1
Q9Y3Q7	Disintegrin and metalloproteinase domain-containing protein 18 (ADAM 18) (Transmembrane metalloproteinase-like, disintegrin-like, and cysteine-rich protein III) (tMDC III)	ADAM18
Q9Y3Q4	Potassium/sodium hyperpolarization-activated cyclic nucleotide-gated channel 4	HCN4
Q9Y3Q0	N-acetylated-alpha-linked acidic dipeptidase 2 (EC 3.4.17.21) (Glutamate carboxypeptidase III) (GCPIII) (N-acetylated-alpha-linked acidic dipeptidase II) (NAALADase II)	NAALAD2
Q9Y3P8	Signaling threshold-regulating transmembrane adapter 1 (SHP2-interacting transmembrane adapter protein) (Suppression-inducing transmembrane adapter 1) (gp30/40)	SIT1
Q9Y3P4	Rhomboid domain-containing protein 3	RHBDD3
Q9Y3N9	Olfactory receptor 2W1 (Hs6M1-15) (Olfactory receptor OR6-13)	OR2W1
Q9Y3L5	Ras-related protein Rap-2c (EC 3.6.5.2)	RAP2C
Q9Y3E7	Charged multivesicular body protein 3 (Chromatin-modifying protein 3) (Neuroendocrine differentiation factor) (Vacuolar protein sorting-associated protein 24) (hVps24)	CHMP3
Q9Y3E5	Peptidyl-tRNA hydrolase 2, mitochondrial (PTH 2) (EC 3.1.1.29) (Bcl-2 inhibitor of transcription 1)	PTRH2
Q9Y3E1	Hepatoma-derived growth factor-related protein 3 (HRP-3) (Hepatoma-derived growth factor 2) (HDGF-2)	HDGFL3
Q9Y3E0	Vesicle transport protein GOT1B (Germ cell tumor 2) (Golgi transport 1 homolog B) (Putative NF-kappa-B-activating protein 470) (hGOT1a)	GOLT1B
Q9Y3D8	Adenylate kinase isoenzyme 6 (AK6) (EC 2.7.4.3) (Adrenal gland protein AD-004) (Coilin-interacting nuclear ATPase protein) (hCINAP) (Dual activity adenylate kinase/ATPase) (AK/ATPase)	AK6
Q9Y3D6	Mitochondrial fission 1 protein (FIS1 homolog) (hFis1) (Tetratricopeptide repeat protein 11) (TPR repeat protein 11)	FIS1
Q9Y394	Dehydrogenase/reductase SDR family member 7 (EC 1.1.1.-) (Retinal short-chain dehydrogenase/reductase 4) (retSDR4) (Short chain dehydrogenase/reductase family 34C member 1) (Protein SDR34C1)	DHRS7
Q9Y376	Calcium-binding protein 39 (MO25alpha) (Protein Mo25)	CAB39
Q9Y371	Endophilin-B1 (Bax-interacting factor 1) (Bif-1) (SH3 domain-containing GRB2-like protein B1)	SH3GLB1
Q9Y365	START domain-containing protein 10 (StARD10) (Antigen NY-CO-28) (PCTP-like protein) (PCTP-L) (Serologically defined colon cancer antigen 28) (StAR-related lipid transfer protein 10)	STARD10
Q9Y345	Sodium- and chloride-dependent glycine transporter 2 (GlyT-2) (GlyT2) (Solute carrier family 6 member 5)	SLC6A5
Q9Y342	Plasmolipin (Plasma membrane proteolipid)	PLLP
Q9Y337	Kallikrein-5 (EC 3.4.21.-) (Kallikrein-like protein 2) (KLK-L2) (Stratum corneum tryptic enzyme)	KLK5
Q9Y336	Sialic acid-binding Ig-like lectin 9 (Siglec-9) (CDw329) (Protein FOAP-9) (CD antigen CD329)	SIGLEC9
Q9Y334	von Willebrand factor A domain-containing protein 7 (Protein G7c)	VWA7
Q9Y315	Deoxyribose-phosphate aldolase (DERA) (EC 4.1.2.4) (2-deoxy-D-ribose 5-phosphate aldolase) (Phosphodeoxyriboaldolase) (Deoxyriboaldolase)	DERA
Q9Y2Y8	Proteoglycan 3 (Eosinophil major basic protein homolog) (Prepro-major basic protein homolog) (Prepro-MBPH)	PRG3
Q9Y2Y6	Transmembrane protein 98 (Protein TADA1)	TMEM98
Q9Y2X7	ARF GTPase-activating protein GIT1 (ARF GAP GIT1) (Cool-associated and tyrosine-phosphorylated protein 1) (CAT-1) (CAT1) (G protein-coupled receptor kinase-interactor 1) (GRK-interacting protein 1) (p95-APP1)	GIT1
Q9Y2X3	Nucleolar protein 58 (Nucleolar protein 5)	NOP58
Q9Y2X0	Mediator of RNA polymerase II transcription subunit 16 (Mediator complex subunit 16) (Thyroid hormone receptor-associated protein 5) (Thyroid hormone receptor-associated protein complex 95 kDa component) (Trap95) (Vitamin D3 receptor-interacting protein complex 92 kDa component) (DRIP92)	MED16
Q9Y2W7	Calsenilin (A-type potassium channel modulatory protein 3) (DRE-antagonist modulator) (DREAM) (Kv channel-interacting protein 3) (KChIP3)	KCNIP3
Q9Y2W3	Proton-associated sugar transporter A (PAST-A) (Deleted in neuroblastoma 5 protein) (DNb-5) (Solute carrier family 45 member 1)	SLC45A1
Q9Y2U8	Inner nuclear membrane protein Man1 (LEM domain-containing protein 3)	LEMD3
Q9Y2U2	Potassium channel subfamily K member 7	KCNK7
Q9Y2T6	G-protein coupled receptor 55	GPR55
Q9Y2T5	G-protein coupled receptor 52	GPR52
Q9Y2T1	Axin-2 (Axin-like protein) (Axil) (Axis inhibition protein 2) (Conductin)	AXIN2
Q9Y2R4	Probable ATP-dependent RNA helicase DDX52 (EC 3.6.4.13) (ATP-dependent RNA helicase ROK1-like) (DEAD box protein 52)	DDX52
Q9Y2Q5	Ragulator complex protein LAMTOR2 (Endosomal adaptor protein p14) (Late endosomal/lysosomal Mp1-interacting protein) (Late endosomal/lysosomal adaptor and MAPK and MTOR activator 2) (Mitogen-activated protein-binding protein-interacting protein) (MAPBP-interacting protein) (Roadblock domain-containing protein 3)	LAMTOR2
Q9Y2Q3	Glutathione S-transferase kappa 1 (EC 2.5.1.18) (GST 13-13) (GST class-kappa) (GSTK1-1) (hGSTK1) (Glutathione S-transferase subunit 13)	GSTK1
Q9Y2Q0	Phospholipid-transporting ATPase IA (EC 7.6.2.1) (ATPase class I type 8A member 1) (Chromaffin granule ATPase II) (P4-ATPase flippase complex alpha subunit ATP8A1)	ATP8A1
Q9Y2P5	Long-chain fatty acid transport protein 5 (FATP-5) (Fatty acid transport protein 5) (Bile acid-CoA ligase) (BA-CoA ligase) (BAL) (Bile acyl-CoA synthetase) (BACS) (EC 6.2.1.7) (Cholate--CoA ligase) (Fatty-acid-coenzyme A ligase, very long-chain 3) (Long-chain-fatty-acid--CoA ligase) (EC 6.2.1.3) (Solute carrier family 27 member 5) (Very long-chain acyl-CoA synthetase homolog 2) (VLCS-H2) (VLCSH2)…	SLC27A5
Q9Y2P4	Long-chain fatty acid transport protein 6 (FATP-6) (Fatty acid transport protein 6) (Arachidonate--CoA ligase) (EC 6.2.1.15) (Fatty-acid-coenzyme A ligase, very long-chain 2) (Long-chain-fatty-acid--CoA ligase) (EC 6.2.1.3) (Solute carrier family 27 member 6) (Very long-chain acyl-CoA synthetase homolog 1) (VLCSH1) (hVLCS-H1) (EC 6.2.1.-)	SLC27A6
Q9Y2N7	Hypoxia-inducible factor 3-alpha (HIF-3-alpha) (HIF3-alpha) (Basic-helix-loop-helix-PAS protein MOP7) (Class E basic helix-loop-helix protein 17) (bHLHe17) (HIF3-alpha-1) (Inhibitory PAS domain protein) (IPAS) (Member of PAS protein 7) (PAS domain-containing protein 7)	HIF3A
Q9Y2L1	Exosome complex exonuclease RRP44 (EC 3.1.13.-) (EC 3.1.26.-) (Protein DIS3 homolog) (Ribosomal RNA-processing protein 44)	DIS3
Q9Y2K9	Syntaxin-binding protein 5-like (Lethal(2) giant larvae protein homolog 4) (Tomosyn-2)	STXBP5L
Q9Y2J8	Protein-arginine deiminase type-2 (EC 3.5.3.15) (PAD-H19) (Peptidylarginine deiminase II) (Protein-arginine deiminase type II)	PADI2
Q9Y2J4	Angiomotin-like protein 2 (Leman coiled-coil protein) (LCCP)	AMOTL2
Q9Y2J2	Band 4.1-like protein 3 (4.1B) (Differentially expressed in adenocarcinoma of the lung protein 1) (DAL-1) (Erythrocyte membrane protein band 4.1-like 3) [Cleaved into: Band 4.1-like protein 3, N-terminally processed]	EPB41L3
Q9Y2I9	TBC1 domain family member 30	TBC1D30
Q9Y2I2	Netrin-G1 (Laminet-1)	NTNG1
Q9Y2I1	Nischarin (Imidazoline receptor 1) (I-1) (IR1) (Imidazoline receptor antisera-selected protein) (hIRAS) (Imidazoline-1 receptor) (I1R) (Imidazoline-1 receptor candidate protein) (I-1 receptor candidate protein) (I1R candidate protein)	NISCH
Q9Y2H9	Microtubule-associated serine/threonine-protein kinase 1 (EC 2.7.11.1) (Syntrophin-associated serine/threonine-protein kinase)	MAST1
Q9Y2H6	Fibronectin type-III domain-containing protein 3A (Human gene expressed in odontoblasts)	FNDC3A
Q9Y2H1	Serine/threonine-protein kinase 38-like (EC 2.7.11.1) (NDR2 protein kinase) (Nuclear Dbf2-related kinase 2)	STK38L
Q9Y2H0	Disks large-associated protein 4 (DAP-4) (PSD-95/SAP90-binding protein 4) (SAP90/PSD-95-associated protein 4) (SAPAP-4)	DLGAP4
Q9Y2G3	Phospholipid-transporting ATPase IF (EC 7.6.2.1) (ATPase IR) (ATPase class VI type 11B) (P4-ATPase flippase complex alpha subunit ATP11B)	ATP11B
Q9Y2G0	Protein EFR3 homolog B	EFR3B
Q9Y2D4	Exocyst complex component 6B (Exocyst complex component Sec15B) (SEC15-like protein 2)	EXOC6B
Q9Y2C9	Toll-like receptor 6 (CD antigen CD286)	TLR6
Q9Y2C5	Probable small intestine urate exporter (Solute carrier family 17 member 4)	SLC17A4
Q9Y2C2	Uronyl 2-sulfotransferase (EC 2.8.2.-)	UST
Q9Y2B1	Ribitol-5-phosphate xylosyltransferase 1 (EC 2.4.2.61) (Transmembrane protein 5) (UDP-D-xylose:ribitol-5-phosphate beta1,4-xylosyltransferase)	RXYLT1
Q9Y2A9	N-acetyllactosaminide beta-1,3-N-acetylglucosaminyltransferase 3 (EC 2.4.1.149) (Beta-1,3-galactosyl-O-glycosyl-glycoprotein beta-1,3-N-acetylglucosaminyltransferase) (EC 2.4.1.146) (Beta-1,3-galactosyltransferase 8) (Beta-1,3-GalTase 8) (Beta3Gal-T8) (Beta3GalT8) (b3Gal-T8) (Beta-3-Gx-T8) (Core 1 extending beta-1,3-N-acetylglucosaminyltransferase) (Core1-beta3GlcNAcT) (Transmembrane protein 3) (…	B3GNT3
Q9Y295	Developmentally-regulated GTP-binding protein 1 (DRG-1) (Neural precursor cell expressed developmentally down-regulated protein 3) (NEDD-3) (Translation factor GTPase DRG1) (TRAFAC GTPase DRG1) (EC 3.6.5.-)	DRG1
Q9Y289	Sodium-dependent multivitamin transporter (Na(+)-dependent multivitamin transporter) (hSMVT) (Solute carrier family 5 member 6)	SLC5A6
Q9Y287	Integral membrane protein 2B (Immature BRI2) (imBRI2) (Protein E25B) (Transmembrane protein BRI) (Bri) [Cleaved into: BRI2, membrane form (Mature BRI2) (mBRI2)	ITM2B
Q9Y286	Sialic acid-binding Ig-like lectin 7 (Siglec-7) (Adhesion inhibitory receptor molecule 1) (AIRM-1) (CDw328) (D-siglec) (QA79 membrane protein) (p75) (CD antigen CD328)	SIGLEC7
Q9Y285	Phenylalanine--tRNA ligase alpha subunit (EC 6.1.1.20) (CML33) (Phenylalanyl-tRNA synthetase alpha subunit) (PheRS)	FARSA
Q9Y283	Inversin (Inversion of embryo turning homolog) (Nephrocystin-2)	INVS
Q9Y282	Endoplasmic reticulum-Golgi intermediate compartment protein 3 (Serologically defined breast cancer antigen NY-BR-84)	ERGIC3
Q9Y279	V-set and immunoglobulin domain-containing protein 4 (Protein Z39Ig)	VSIG4
Q9Y278	Heparan sulfate glucosamine 3-O-sulfotransferase 2 (EC 2.8.2.29) (Heparan sulfate D-glucosaminyl 3-O-sulfotransferase 2) (3-OST-2) (Heparan sulfate 3-O-sulfotransferase 2) (h3-OST-2)	HS3ST2
Q9Y277	Voltage-dependent anion-selective channel protein 3 (VDAC-3) (hVDAC3) (Outer mitochondrial membrane protein porin 3)	VDAC3
Q9Y275	Tumor necrosis factor ligand superfamily member 13B (B lymphocyte stimulator) (BLyS) (B-cell-activating factor) (BAFF) (Dendritic cell-derived TNF-like molecule) (TNF- and APOL-related leukocyte expressed ligand 1) (TALL-1) (CD antigen CD257) [Cleaved into: Tumor necrosis factor ligand superfamily member 13b, membrane form	TNFSF13B
Q9Y274	Type 2 lactosamine alpha-2,3-sialyltransferase (EC 2.4.99.-) (CMP-NeuAc:beta-galactoside alpha-2,3-sialyltransferase VI) (ST3Gal VI) (ST3GalVI) (Sialyltransferase 10)	ST3GAL6
Q9Y272	Dexamethasone-induced Ras-related protein 1 (Activator of G-protein signaling 1)	RASD1
Q9Y271	Cysteinyl leukotriene receptor 1 (CysLTR1) (Cysteinyl leukotriene D4 receptor) (LTD4 receptor) (G-protein coupled receptor HG55) (HMTMF81)	CYSLTR1
Q9Y267	Solute carrier family 22 member 14 (Organic cation transporter-like 4) (ORCTL-4)	SLC22A14
Q9Y265	RuvB-like 1 (EC 3.6.4.12) (49 kDa TATA box-binding protein-interacting protein) (49 kDa TBP-interacting protein) (54 kDa erythrocyte cytosolic protein) (ECP-54) (INO80 complex subunit H) (Nuclear matrix protein 238) (NMP 238) (Pontin 52) (TIP49a) (TIP60-associated protein 54-alpha) (TAP54-alpha)	RUVBL1
Q9Y264	Angiopoietin-4 (ANG-4) (Angiopoietin-3) (ANG-3)	ANGPT4
Q9Y262	Eukaryotic translation initiation factor 3 subunit L (eIF3l) (Eukaryotic translation initiation factor 3 subunit 6-interacting protein) (Eukaryotic translation initiation factor 3 subunit E-interacting protein)	EIF3L
Q9Y257	Potassium channel subfamily K member 6 (Inward rectifying potassium channel protein TWIK-2) (TWIK-originated similarity sequence)	KCNK6
Q9Y256	CAAX prenyl protease 2 (EC 3.4.-.-) (Farnesylated proteins-converting enzyme 2) (FACE-2) (Prenyl protein-specific endoprotease 2) (RCE1 homolog) (hRCE1)	RCE1
Q9Y251	Heparanase (EC 3.2.1.166) (Endo-glucoronidase) (Heparanase-1) (Hpa1) [Cleaved into: Heparanase 8 kDa subunit	HPSE
Q9Y250	Leucine zipper putative tumor suppressor 1 (F37/esophageal cancer-related gene-coding leucine-zipper motif) (Fez1)	LZTS1
Q9Y244	Proteasome maturation protein (Proteassemblin) (Protein UMP1 homolog) (hUMP1) (Voltage-gated K channel beta subunit 4.1)	POMP
Q9Y243	RAC-gamma serine/threonine-protein kinase (EC 2.7.11.1) (Protein kinase Akt-3) (Protein kinase B gamma) (PKB gamma) (RAC-PK-gamma) (STK-2)	AKT3
Q9Y240	C-type lectin domain family 11 member A (C-type lectin superfamily member 3) (Lymphocyte secreted C-type lectin) (Osteolectin) (Stem cell growth factor) (p47)	CLEC11A
Q9Y239	Nucleotide-binding oligomerization domain-containing protein 1 (hNod1) (Caspase recruitment domain-containing protein 4)	NOD1
Q9Y230	RuvB-like 2 (EC 3.6.4.12) (48 kDa TATA box-binding protein-interacting protein) (48 kDa TBP-interacting protein) (51 kDa erythrocyte cytosolic protein) (ECP-51) (INO80 complex subunit J) (Repressing pontin 52) (Reptin 52) (TIP49b) (TIP60-associated protein 54-beta) (TAP54-beta)	RUVBL2
Q9Y228	TRAF3-interacting JNK-activating modulator (TRAF3-interacting protein 3)	TRAF3IP3
Q9Y227	Ectonucleoside triphosphate diphosphohydrolase 4 (NTPDase 4) (EC 3.6.1.15) (EC 3.6.1.6) (Golgi UDPase) (Lysosomal apyrase-like protein of 70 kDa) (Uridine-diphosphatase) (UDPase) (EC 3.6.1.42)	ENTPD4
Q9Y226	Solute carrier family 22 member 13 (Organic anion transporter 10) (OAT10) (Organic cation transporter-like 3) (ORCTL-3) (ORCTL3)	SLC22A13
Q9Y219	Protein jagged-2 (Jagged2) (hJ2)	JAG2
Q9Y216	Myotubularin-related protein 7 (Inositol 1,3-bisphosphate phosphatase) (EC 3.1.3.-) (Phosphatidylinositol-3-phosphate phosphatase) (EC 3.1.3.64)	MTMR7
Q9Y215	Acetylcholinesterase collagenic tail peptide (AChE Q subunit) (Acetylcholinesterase-associated collagen)	COLQ
Q9Y210	Short transient receptor potential channel 6 (TrpC6) (Transient receptor protein 6) (TRP-6)	TRPC6
Q9UQV4	Lysosome-associated membrane glycoprotein 3 (LAMP-3) (Lysosomal-associated membrane protein 3) (DC-lysosome-associated membrane glycoprotein) (DC LAMP) (Protein TSC403) (CD antigen CD208)	LAMP3
Q9UQQ2	SH2B adapter protein 3 (Lymphocyte adapter protein) (Lymphocyte-specific adapter protein Lnk) (Signal transduction protein Lnk)	SH2B3
Q9UQQ1	Aminopeptidase NAALADL1 (EC 3.4.11.-) (100 kDa ileum brush border membrane protein) (I100) (Ileal dipeptidylpeptidase) (N-acetylated-alpha-linked acidic dipeptidase-like protein) (NAALADase L)	NAALADL1
Q9UQP3	Tenascin-N (TN-N) (Tenascin-W) (TN-W)	TNN
Q9UQN3	Charged multivesicular body protein 2b (CHMP2.5) (Chromatin-modifying protein 2b) (CHMP2b) (Vacuolar protein sorting-associated protein 2-2) (Vps2-2) (hVps2-2)	CHMP2B
Q9UQF2	C-Jun-amino-terminal kinase-interacting protein 1 (JIP-1) (JNK-interacting protein 1) (Islet-brain 1) (IB-1) (JNK MAP kinase scaffold protein 1) (Mitogen-activated protein kinase 8-interacting protein 1)	MAPK8IP1
Q9UQF0	Syncytin-1 (Endogenous retrovirus group W member 1) (Env-W) (Envelope polyprotein gPr73) (Enverin) (HERV-7q Envelope protein) (HERV-W envelope protein) (HERV-W_7q21.2 provirus ancestral Env polyprotein) (Syncytin) [Cleaved into: Surface protein (SU) (gp50)	ERVW-1
Q9UQD0	Sodium channel protein type 8 subunit alpha (Sodium channel protein type VIII subunit alpha) (Voltage-gated sodium channel subunit alpha Nav1.6)	SCN8A
Q9UQC9	Calcium-activated chloride channel regulator 2 (EC 3.4.-.-) (Calcium-activated chloride channel family member 2) (hCLCA2) (Calcium-activated chloride channel protein 3) (CaCC-3) (hCaCC-3) [Cleaved into: Calcium-activated chloride channel regulator 2, 109 kDa form	CLCA2
Q9UQC2	GRB2-associated-binding protein 2 (GRB2-associated binder 2) (Growth factor receptor bound protein 2-associated protein 2) (pp100)	GAB2
Q9UQB8	BAR/IMD domain-containing adapter protein 2 (Brain-specific angiogenesis inhibitor 1-associated protein 2) (BAI-associated protein 2) (BAI1-associated protein 2) (Protein BAP2) (Fas ligand-associated factor 3) (FLAF3) (Insulin receptor substrate p53/p58) (IRS-58) (IRSp53/58) (Insulin receptor substrate protein of 53 kDa) (IRSp53) (Insulin receptor substrate p53)	BAIAP2
Q9UQB3	Catenin delta-2 (Delta-catenin) (GT24) (Neural plakophilin-related ARM-repeat protein) (NPRAP) (Neurojungin)	CTNND2
Q9UQ84	Exonuclease 1 (hExo1) (EC 3.1.-.-) (Exonuclease I) (hExoI)	EXO1
Q9UQ80	Proliferation-associated protein 2G4 (Cell cycle protein p38-2G4 homolog) (hG4-1) (ErbB3-binding protein 1)	PA2G4
Q9UQ74	Pregnancy-specific beta-1-glycoprotein 8 (PS-beta-G-8) (PSBG-8) (Pregnancy-specific glycoprotein 8)	PSG8
Q9UQ72	Pregnancy-specific beta-1-glycoprotein 11 (PS-beta-G-11) (PSBG-11) (Pregnancy-specific glycoprotein 11) (Pregnancy-specific beta-1-glycoprotein 13) (PS-beta-G-13) (PSBG-13) (Pregnancy-specific glycoprotein 13)	PSG11
Q9UQ52	Contactin-6 (Neural recognition molecule NB-3) (hNB-3)	CNTN6
Q9UQ49	Sialidase-3 (EC 3.2.1.18) (Ganglioside sialidasedis) (Membrane sialidase) (N-acetyl-alpha-neuraminidase 3)	NEU3
Q9UQ16	Dynamin-3 (EC 3.6.5.5) (Dynamin, testicular) (T-dynamin)	DNM3
Q9UQ05	Potassium voltage-gated channel subfamily H member 4 (Brain-specific eag-like channel 2) (BEC2) (Ether-a-go-go-like potassium channel 1) (ELK channel 1) (ELK1) (Voltage-gated potassium channel subunit Kv12.3)	KCNH4
Q9UQ03	Coronin-2B (Coronin-like protein C) (Clipin-C) (Protein FC96)	CORO2B
Q9UPZ6	Thrombospondin type-1 domain-containing protein 7A [Cleaved into: Thrombospondin type-1 domain-containing protein 7A, soluble form]	THSD7A
Q9UPY5	Cystine/glutamate transporter (Amino acid transport system xc-) (Calcium channel blocker resistance protein CCBR1) (Solute carrier family 7 member 11) (xCT)	SLC7A11
Q9UPX8	SH3 and multiple ankyrin repeat domains protein 2 (Shank2) (Cortactin-binding protein 1) (CortBP1) (Proline-rich synapse-associated protein 1)	SHANK2
Q9UPX6	Major intrinsically disordered Notch2-binding receptor 1 (Membrane integral NOTCH2-associated receptor 1) (Ubiquitination and mTOR signaling protein)	MINAR1
Q9UPW8	Protein unc-13 homolog A (Munc13-1)	UNC13A
Q9UPU3	VPS10 domain-containing receptor SorCS3	SORCS3
Q9UPT5	Exocyst complex component 7 (Exocyst complex component Exo70)	EXOC7
Q9UPR5	Sodium/calcium exchanger 2 (Na(+)/Ca(2+)-exchange protein 2) (Solute carrier family 8 member 2)	SLC8A2
Q9UPN3	Microtubule-actin cross-linking factor 1, isoforms 1/2/3/4/5 (620 kDa actin-binding protein) (ABP620) (Actin cross-linking family protein 7) (Macrophin-1) (Trabeculin-alpha)	MACF1
Q9UPM9	B9 domain-containing protein 1 (MKS1-related protein 1)	B9D1
Q9UPI3	Heme transporter FLVCR2 (Calcium-chelate transporter) (CCT) (Feline leukemia virus subgroup C receptor-related protein 2)	FLVCR2
Q9UPC5	Probable G-protein coupled receptor 34	GPR34
Q9UPA5	Protein bassoon (Zinc finger protein 231)	BSN
Q9UP95	Solute carrier family 12 member 4 (Electroneutral potassium-chloride cotransporter 1) (Erythroid K-Cl cotransporter 1) (hKCC1)	SLC12A4
Q9UP83	Conserved oligomeric Golgi complex subunit 5 (COG complex subunit 5) (13S Golgi transport complex 90 kDa subunit) (GTC-90) (Component of oligomeric Golgi complex 5) (Golgi transport complex 1)	COG5
Q9UP79	A disintegrin and metalloproteinase with thrombospondin motifs 8 (ADAM-TS 8) (ADAM-TS8) (ADAMTS-8) (EC 3.4.24.-) (METH-2) (METH-8)	ADAMTS8
Q9UP65	Cytosolic phospholipase A2 gamma (cPLA2-gamma) (EC 3.1.1.4) (Cytosolic lysophospholipase) (EC 3.1.1.5) (Cytosolic lysophospholipid O-acyltransferase) (EC 2.3.1.-) (Phospholipase A2 group IVC)	PLA2G4C
Q9UP52	Transferrin receptor protein 2 (TfR2)	TFR2
Q9UP38	Frizzled-1 (Fz-1) (hFz1) (FzE1)	FZD1
Q9UNX9	ATP-sensitive inward rectifier potassium channel 14 (Inward rectifier K(+) channel Kir2.4) (IRK-4) (Potassium channel, inwardly rectifying subfamily J member 14)	KCNJ14
Q9UNW8	Probable G-protein coupled receptor 132 (G2 accumulation protein)	GPR132
Q9UNW1	Multiple inositol polyphosphate phosphatase 1 (EC 3.1.3.62) (2,3-bisphosphoglycerate 3-phosphatase) (2,3-BPG phosphatase) (EC 3.1.3.80)	MINPP1
Q9UNQ0	Broad substrate specificity ATP-binding cassette transporter ABCG2 (EC 7.6.2.2) (ATP-binding cassette sub-family G member 2) (Breast cancer resistance protein) (CDw338) (Mitoxantrone resistance-associated protein) (Placenta-specific ATP-binding cassette transporter) (Urate exporter) (CD antigen CD338)	ABCG2
Q9UNP9	Peptidyl-prolyl cis-trans isomerase E (PPIase E) (EC 5.2.1.8) (Cyclophilin E) (Cyclophilin-33) (Rotamase E)	PPIE
Q9UNP4	Lactosylceramide alpha-2,3-sialyltransferase (EC 2.4.3.9) (CMP-NeuAc:lactosylceramide alpha-2,3-sialyltransferase) (GM3 synthase) (Ganglioside GM3 synthase) (ST3Gal V) (ST3GalV) (Sialyltransferase 9)	ST3GAL5
Q9UNN8	Endothelial protein C receptor (Activated protein C receptor) (APC receptor) (Endothelial cell protein C receptor) (CD antigen CD201)	PROCR
Q9UNM6	26S proteasome non-ATPase regulatory subunit 13 (26S proteasome regulatory subunit RPN9) (26S proteasome regulatory subunit S11) (26S proteasome regulatory subunit p40.5)	PSMD13
Q9UNK4	Group IID secretory phospholipase A2 (GIID sPLA2) (sPLA2-IID) (EC 3.1.1.4) (PLA2IID) (Phosphatidylcholine 2-acylhydrolase 2D) (Secretory-type PLA, stroma-associated homolog)	PLA2G2D
Q9UNK0	Syntaxin-8	STX8
Q9UNG2	Tumor necrosis factor ligand superfamily member 18 (Activation-inducible TNF-related ligand) (AITRL) (Glucocorticoid-induced TNF-related ligand) (hGITRL)	TNFSF18
Q9UNF1	Melanoma-associated antigen D2 (11B6) (Breast cancer-associated gene 1 protein) (BCG-1) (Hepatocellular carcinoma-associated protein JCL-1) (MAGE-D2 antigen)	MAGED2
Q9UNF0	Protein kinase C and casein kinase substrate in neurons protein 2 (Syndapin-2) (Syndapin-II) (SdpII)	PACSIN2
Q9UNE0	Tumor necrosis factor receptor superfamily member EDAR (Anhidrotic ectodysplasin receptor 1) (Downless homolog) (EDA-A1 receptor) (Ectodermal dysplasia receptor) (Ectodysplasin-A receptor)	EDAR
Q9UNA3	Alpha-1,4-N-acetylglucosaminyltransferase (Alpha4GnT) (EC 2.4.1.-)	A4GNT
Q9UNA0	A disintegrin and metalloproteinase with thrombospondin motifs 5 (ADAM-TS 5) (ADAM-TS5) (ADAMTS-5) (EC 3.4.24.-) (A disintegrin and metalloproteinase with thrombospondin motifs 11) (ADAM-TS 11) (ADAMTS-11) (ADMP-2) (Aggrecanase-2)	ADAMTS5
Q9UN88	Gamma-aminobutyric acid receptor subunit theta (GABA(A) receptor subunit theta) (GABAAR subunit theta)	GABRQ
Q9UN76	Sodium- and chloride-dependent neutral and basic amino acid transporter B(0+) (Amino acid transporter ATB0+) (Solute carrier family 6 member 14)	SLC6A14
Q9UN75	Protocadherin alpha-12 (PCDH-alpha-12)	PCDHA12
Q9UN74	Protocadherin alpha-4 (PCDH-alpha-4)	PCDHA4
Q9UN73	Protocadherin alpha-6 (PCDH-alpha-6)	PCDHA6
Q9UN72	Protocadherin alpha-7 (PCDH-alpha-7)	PCDHA7
Q9UN71	Protocadherin gamma-B4 (PCDH-gamma-B4) (Cadherin-20) (Fibroblast cadherin-2)	PCDHGB4
Q9UN70	Protocadherin gamma-C3 (PCDH-gamma-C3) (Protocadherin-2) (Protocadherin-43) (PC-43)	PCDHGC3
Q9UN67	Protocadherin beta-10 (PCDH-beta-10)	PCDHB10
Q9UN66	Protocadherin beta-8 (PCDH-beta-8) (Protocadherin-3I)	PCDHB8
Q9UN42	Protein ATP1B4 (X,K-ATPase subunit beta-m) (X/potassium-transporting ATPase subunit beta-m)	ATP1B4
Q9UN37	Vacuolar protein sorting-associated protein 4A (EC 3.6.4.6) (Protein SKD2) (VPS4-1) (hVPS4)	VPS4A
Q9UN19	Dual adapter for phosphotyrosine and 3-phosphotyrosine and 3-phosphoinositide (hDAPP1) (B lymphocyte adapter protein Bam32) (B-cell adapter molecule of 32 kDa)	DAPP1
Q9UMX9	Membrane-associated transporter protein (Melanoma antigen AIM1) (Protein AIM-1) (Solute carrier family 45 member 2)	SLC45A2
Q9UMX6	Guanylyl cyclase-activating protein 2 (GCAP 2) (Guanylate cyclase activator 1B)	GUCA1B
Q9UMX5	Neudesin (Cell immortalization-related protein 2) (Neuron-derived neurotrophic factor) (Protein GIG47) (Secreted protein of unknown function) (SPUF protein)	NENF
Q9UMX3	Bcl-2-related ovarian killer protein (hBOK) (Bcl-2-like protein 9) (Bcl2-L-9)	BOK
Q9UMX0	Ubiquilin-1 (Protein linking IAP with cytoskeleton 1) (PLIC-1) (hPLIC-1)	UBQLN1
Q9UMS4	Pre-mRNA-processing factor 19 (EC 2.3.2.27) (Nuclear matrix protein 200) (PRP19/PSO4 homolog) (hPso4) (RING-type E3 ubiquitin transferase PRP19) (Senescence evasion factor)	PRPF19
Q9UMR7	C-type lectin domain family 4 member A (C-type lectin DDB27) (C-type lectin superfamily member 6) (Dendritic cell immunoreceptor) (Lectin-like immunoreceptor) (CD antigen CD367)	CLEC4A
Q9UMR2	ATP-dependent RNA helicase DDX19B (EC 3.6.4.13) (DEAD box RNA helicase DEAD5) (DEAD box protein 19B)	DDX19B
Q9UMF0	Intercellular adhesion molecule 5 (ICAM-5) (Telencephalin)	ICAM5
Q9UMD9	Collagen alpha-1(XVII) chain (180 kDa bullous pemphigoid antigen 2) (Bullous pemphigoid antigen 2) [Cleaved into: 120 kDa linear IgA disease antigen (120 kDa linear IgA dermatosis antigen) (Linear IgA disease antigen 1) (LAD-1)	COL17A1
Q9UM73	ALK tyrosine kinase receptor (EC 2.7.10.1) (Anaplastic lymphoma kinase) (CD antigen CD246)	ALK
Q9UM54	Unconventional myosin-VI (Unconventional myosin-6)	MYO6
Q9UM47	Neurogenic locus notch homolog protein 3 (Notch 3) [Cleaved into: Notch 3 extracellular truncation	NOTCH3
Q9UM44	HERV-H LTR-associating protein 2 (Human endogenous retrovirus-H long terminal repeat-associating protein 2)	HHLA2
Q9UM22	Mammalian ependymin-related protein 1 (MERP-1) (Upregulated in colorectal cancer gene 1 protein)	EPDR1
Q9UM01	Y+L amino acid transporter 1 (Monocyte amino acid permease 2) (MOP-2) (Solute carrier family 7 member 7) (y(+)L-type amino acid transporter 1) (Y+LAT1) (y+LAT-1)	SLC7A7
Q9ULZ9	Matrix metalloproteinase-17 (MMP-17) (EC 3.4.24.-) (Membrane-type matrix metalloproteinase 4) (MT-MMP 4) (MTMMP4) (Membrane-type-4 matrix metalloproteinase) (MT4-MMP) (MT4MMP)	MMP17
Q9ULZ3	Apoptosis-associated speck-like protein containing a CARD (hASC) (Caspase recruitment domain-containing protein 5) (PYD and CARD domain-containing protein) (Target of methylation-induced silencing 1)	PYCARD
Q9ULZ1	Apelin (APJ endogenous ligand) [Cleaved into: Apelin-36	APLN
Q9ULY5	C-type lectin domain family 4 member E (C-type lectin superfamily member 9) (Macrophage-inducible C-type lectin) (MINCLE)	CLEC4E
Q9ULX7	Carbonic anhydrase 14 (EC 4.2.1.1) (Carbonate dehydratase XIV) (Carbonic anhydrase XIV) (CA-XIV)	CA14
Q9ULX5	RING finger protein 112 (EC 2.3.2.27) (Brain finger protein) (Zinc finger protein 179)	RNF112
Q9ULW5	Ras-related protein Rab-26	RAB26
Q9ULW2	Frizzled-10 (Fz-10) (hFz10) (FzE7) (CD antigen CD350)	FZD10
Q9ULV8	E3 ubiquitin-protein ligase CBL-C (EC 2.3.2.27) (RING finger protein 57) (RING-type E3 ubiquitin transferase CBL-C) (SH3-binding protein CBL-3) (SH3-binding protein CBL-C) (Signal transduction protein CBL-C)	CBLC
Q9ULV3	Cip1-interacting zinc finger protein (CDKN1A-interacting zinc finger protein 1) (Nuclear protein NP94) (Zinc finger protein 356)	CIZ1
Q9ULV1	Frizzled-4 (Fz-4) (hFz4) (FzE4) (CD antigen CD344)	FZD4
Q9ULV0	Unconventional myosin-Vb	MYO5B
Q9ULT6	E3 ubiquitin-protein ligase ZNRF3 (EC 2.3.2.27) (RING finger protein 203) (RING-type E3 ubiquitin transferase ZNRF3) (Zinc/RING finger protein 3)	ZNRF3
Q9ULT0	Tetratricopeptide repeat protein 7A (TPR repeat protein 7A)	TTC7A
Q9ULS6	Potassium voltage-gated channel subfamily S member 2 (Delayed-rectifier K(+) channel alpha subunit 2) (Voltage-gated potassium channel subunit Kv9.2)	KCNS2
Q9ULP9	TBC1 domain family member 24	TBC1D24
Q9ULP0	Protein NDRG4 (Brain development-related molecule 1) (N-myc downstream-regulated gene 4 protein) (Vascular smooth muscle cell-associated protein 8) (SMAP-8)	NDRG4
Q9ULM6	CCR4-NOT transcription complex subunit 6 (EC 3.1.13.4) (CCR4 carbon catabolite repression 4-like) (Carbon catabolite repressor protein 4 homolog) (Cytoplasmic deadenylase)	CNOT6
Q9ULL4	Plexin-B3	PLXNB3
Q9ULK6	RING finger protein 150	RNF150
Q9ULK5	Vang-like protein 2 (Loop-tail protein 1 homolog) (Strabismus 1) (Van Gogh-like protein 2)	VANGL2
Q9ULK0	Glutamate receptor ionotropic, delta-1 (GluD1) (GluR delta-1 subunit)	GRID1
Q9ULI3	Protein HEG homolog 1	HEG1
Q9ULH4	Leucine-rich repeat and fibronectin type-III domain-containing protein 2 (Synaptic adhesion-like molecule 1)	LRFN2
Q9ULH0	Kinase D-interacting substrate of 220 kDa (Ankyrin repeat-rich membrane-spanning protein)	KIDINS220
Q9ULG6	Cell cycle progression protein 1 (Cell cycle progression restoration protein 8)	CCPG1
Q9ULF5	Zinc transporter ZIP10 (Solute carrier family 39 member 10) (Zrt- and Irt-like protein 10) (ZIP-10)	SLC39A10
Q9ULD8	Potassium voltage-gated channel subfamily H member 3 (Brain-specific eag-like channel 1) (BEC1) (Ether-a-go-go-like potassium channel 2) (ELK channel 2) (ELK2) (Voltage-gated potassium channel subunit Kv12.2)	KCNH3
Q9ULD6	Protein inturned (Inturned planar cell polarity effector homolog) (PDZ domain-containing protein 6)	INTU
Q9ULD4	Bromodomain and PHD finger-containing protein 3	BRPF3
Q9ULD2	Microtubule-associated tumor suppressor 1 (AT2 receptor-binding protein) (Angiotensin-II type 2 receptor-interacting protein) (Mitochondrial tumor suppressor 1)	MTUS1
Q9ULC5	Long-chain-fatty-acid--CoA ligase 5 (EC 6.2.1.3) (Arachidonate--CoA ligase) (EC 6.2.1.15) (Long-chain acyl-CoA synthetase 5) (LACS 5)	ACSL5
Q9ULC3	Ras-related protein Rab-23	RAB23
Q9ULC0	Endomucin (Endomucin-2) (Gastric cancer antigen Ga34) (Mucin-14) (MUC-14)	EMCN
Q9ULB5	Cadherin-7	CDH7
Q9ULB4	Cadherin-9	CDH9
Q9ULB1	Neurexin-1 (Neurexin I-alpha) (Neurexin-1-alpha)	NRXN1
Q9UL62	Short transient receptor potential channel 5 (TrpC5) (Transient receptor protein 5) (TRP-5) (hTRP-5) (hTRP5)	TRPC5
Q9UL52	Transmembrane protease serine 11E (EC 3.4.21.-) (Serine protease DESC1) (Transmembrane protease serine 11E2) [Cleaved into: Transmembrane protease serine 11E non-catalytic chain	TMPRSS11E
Q9UL51	Potassium/sodium hyperpolarization-activated cyclic nucleotide-gated channel 2 (Brain cyclic nucleotide-gated channel 2) (BCNG-2)	HCN2
Q9UL46	Proteasome activator complex subunit 2 (11S regulator complex subunit beta) (REG-beta) (Activator of multicatalytic protease subunit 2) (Proteasome activator 28 subunit beta) (PA28b) (PA28beta)	PSME2
Q9UL45	Biogenesis of lysosome-related organelles complex 1 subunit 6 (BLOC-1 subunit 6) (Pallid protein homolog) (Pallidin) (Syntaxin 13-interacting protein)	BLOC1S6
Q9UL26	Ras-related protein Rab-22A (Rab-22)	RAB22A
Q9UL19	Phospholipase A and acyltransferase 4 (EC 2.3.1.-) (EC 3.1.1.32) (EC 3.1.1.4) (HRAS-like suppressor 4) (HRSL4) (RAR-responsive protein TIG3) (Retinoic acid receptor responder protein 3) (Retinoid-inducible gene 1 protein) (Tazarotene-induced gene 3 protein)	PLAAT4
Q9UL16	Cilia- and flagella-associated protein 45 (Coiled-coil domain-containing protein 19) (Nasopharyngeal epithelium-specific protein 1)	CFAP45
Q9UL15	BAG family molecular chaperone regulator 5 (BAG-5) (Bcl-2-associated athanogene 5)	BAG5
Q9UKZ9	Procollagen C-endopeptidase enhancer 2 (Procollagen COOH-terminal proteinase enhancer 2) (PCPE-2) (Procollagen C-proteinase enhancer 2)	PCOLCE2
Q9UKZ4	Teneurin-1 (Ten-1) (Protein Odd Oz/ten-m homolog 1) (Tenascin-M1) (Ten-m1) (Teneurin transmembrane protein 1) [Cleaved into: Ten-1 intracellular domain (IDten-1) (Ten-1 ICD)	TENM1
Q9UKY7	Protein CDV3 homolog	CDV3
Q9UKY3	Putative inactive carboxylesterase 4 (Inactive carboxylesterase 1 pseudogene 1) (Placental carboxylesterase 3) (PCE-3)	CES1P1
Q9UKY0	Prion-like protein doppel (PrPLP) (Prion protein 2)	PRND
Q9UKX5	Integrin alpha-11	ITGA11
Q9UKW4	Guanine nucleotide exchange factor VAV3 (VAV-3)	VAV3
Q9UKV8	Protein argonaute-2 (Argonaute2) (hAgo2) (EC 3.1.26.n2) (Argonaute RISC catalytic component 2) (Eukaryotic translation initiation factor 2C 2) (eIF-2C 2) (eIF2C 2) (PAZ Piwi domain protein) (PPD) (Protein slicer)	AGO2
Q9UKV5	E3 ubiquitin-protein ligase AMFR (EC 2.3.2.36) (Autocrine motility factor receptor) (AMF receptor) (RING finger protein 45) (gp78)	AMFR
Q9UKV3	Apoptotic chromatin condensation inducer in the nucleus (Acinus)	ACIN1
Q9UKU6	Thyrotropin-releasing hormone-degrading ectoenzyme (TRH-DE) (TRH-degrading ectoenzyme) (EC 3.4.19.6) (Pyroglutamyl-peptidase II) (PAP-II) (TRH-specific aminopeptidase) (Thyroliberinase)	TRHDE
Q9UKU0	Long-chain-fatty-acid--CoA ligase 6 (EC 6.2.1.3) (Arachidonate--CoA ligase) (EC 6.2.1.15) (Long-chain acyl-CoA synthetase 6) (LACS 6)	ACSL6
Q9UKS6	Protein kinase C and casein kinase substrate in neurons protein 3 (SH3 domain-containing protein 6511)	PACSIN3
Q9UKR8	Tetraspanin-16 (Tspan-16) (Tetraspanin TM4-B) (Transmembrane 4 superfamily member 16)	TSPAN16
Q9UKR5	Ergosterol biosynthetic protein 28 homolog	ERG28
Q9UKR3	Kallikrein-13 (EC 3.4.21.-) (Kallikrein-like protein 4) (KLK-L4)	KLK13
Q9UKR0	Kallikrein-12 (EC 3.4.21.-) (Kallikrein-like protein 5) (KLK-L5)	KLK12
Q9UKQ9	Kallikrein-9 (EC 3.4.21.-) (Kallikrein-like protein 3) (KLK-L3)	KLK9
Q9UKQ2	Disintegrin and metalloproteinase domain-containing protein 28 (ADAM 28) (EC 3.4.24.-) (Epididymal metalloproteinase-like, disintegrin-like, and cysteine-rich protein II) (eMDC II) (Metalloproteinase-like, disintegrin-like, and cysteine-rich protein L) (MDC-L)	ADAM28
Q9UKP6	Urotensin-2 receptor (UR-2-R) (G-protein coupled receptor 14) (Urotensin II receptor) (UR-II-R)	UTS2R
Q9UKP5	A disintegrin and metalloproteinase with thrombospondin motifs 6 (ADAM-TS 6) (ADAM-TS6) (ADAMTS-6) (EC 3.4.24.-)	ADAMTS6
Q9UKP4	A disintegrin and metalloproteinase with thrombospondin motifs 7 (ADAM-TS 7) (ADAM-TS7) (ADAMTS-7) (EC 3.4.24.-) (COMPase)	ADAMTS7
Q9UKN7	Unconventional myosin-XV (Unconventional myosin-15)	MYO15A
Q9UKN1	Mucin-12 (MUC-12) (Mucin-11) (MUC-11)	MUC12
Q9UKM7	Endoplasmic reticulum mannosyl-oligosaccharide 1,2-alpha-mannosidase (EC 3.2.1.113) (ER alpha-1,2-mannosidase) (ER mannosidase 1) (ERMan1) (Man9GlcNAc2-specific-processing alpha-mannosidase) (Mannosidase alpha class 1B member 1)	MAN1B1
Q9UKL4	Gap junction delta-2 protein (Connexin-36) (Cx36) (Gap junction alpha-9 protein)	GJD2
Q9UKL2	Olfactory receptor 52A1 (HPFH1OR) (Odorant receptor HOR3'beta4) (Olfactory receptor OR11-319)	OR52A1
Q9UKK3	Protein mono-ADP-ribosyltransferase PARP4 (EC 2.4.2.-) (193 kDa vault protein) (ADP-ribosyltransferase diphtheria toxin-like 4) (ARTD4) (PARP-related/IalphaI-related H5/proline-rich) (PH5P) (Poly [ADP-ribose] polymerase 4) (PARP-4) (Vault poly(ADP-ribose) polymerase) (VPARP)	PARP4
Q9UKJ8	Disintegrin and metalloproteinase domain-containing protein 21 (ADAM 21) (EC 3.4.24.-)	ADAM21
Q9UKJ5	Cysteine-rich hydrophobic domain-containing protein 2 (BrX-like translocated in leukemia)	CHIC2
Q9UKJ1	Paired immunoglobulin-like type 2 receptor alpha (Cell surface receptor FDF03) (Inhibitory receptor PILR-alpha)	PILRA
Q9UKJ0	Paired immunoglobulin-like type 2 receptor beta (Activating receptor PILR-beta) (Cell surface receptor FDFACT)	PILRB
Q9UKI9	POU domain, class 2, transcription factor 3 (Octamer-binding protein 11) (Oct-11) (Octamer-binding transcription factor 11) (OTF-11) (Transcription factor PLA-1) (Transcription factor Skn-1)	POU2F3
Q9UKI3	Pre-B lymphocyte protein 3 (N27C7-2) (Protein VPreB3)	VPREB3
Q9UKI2	Cdc42 effector protein 3 (Binder of Rho GTPases 2) (MSE55-related Cdc42-binding protein)	CDC42EP3
Q9UKH3	Endogenous retrovirus group K member 9 Env polyprotein (EnvK4 protein) (Envelope polyprotein) (HERV-K(C6) envelope protein) (HERV-K109 envelope protein) (HERV-K_6q14.1 provirus ancestral Env polyprotein) [Cleaved into: Surface protein (SU)	ERVK-9
Q9UKG4	Solute carrier family 13 member 4 (Na(+)/sulfate cotransporter SUT-1) (NaS2)	SLC13A4
Q9UKG1	DCC-interacting protein 13-alpha (Dip13-alpha) (Adapter protein containing PH domain, PTB domain and leucine zipper motif 1)	APPL1
Q9UKF5	Disintegrin and metalloproteinase domain-containing protein 29 (ADAM 29) (Cancer/testis antigen 73) (CT73)	ADAM29
Q9UKF2	Disintegrin and metalloproteinase domain-containing protein 30 (ADAM 30) (EC 3.4.24.-)	ADAM30
Q9UKC9	F-box/LRR-repeat protein 2 (F-box and leucine-rich repeat protein 2) (F-box protein FBL2/FBL3)	FBXL2
Q9UKB5	Adherens junction-associated protein 1 (Membrane protein shrew-1)	AJAP1
Q9UKA4	A-kinase anchor protein 11 (AKAP-11) (A-kinase anchor protein 220 kDa) (AKAP 220) (hAKAP220) (Protein kinase A-anchoring protein 11) (PRKA11)	AKAP11
Q9UK80	Ubiquitin carboxyl-terminal hydrolase 21 (EC 3.4.19.12) (Deubiquitinating enzyme 21) (Ubiquitin thioesterase 21) (Ubiquitin-specific-processing protease 21)	USP21
Q9UK41	Vacuolar protein sorting-associated protein 28 homolog (H-Vps28) (ESCRT-I complex subunit VPS28)	VPS28
Q9UK28	Transmembrane protein 59-like (Brain-specific membrane-anchored protein)	TMEM59L
Q9UK23	N-acetylglucosamine-1-phosphodiester alpha-N-acetylglucosaminidase (EC 3.1.4.45) (Mannose 6-phosphate-uncovering enzyme) (Phosphodiester alpha-GlcNAcase)	NAGPA
Q9UK17	Potassium voltage-gated channel subfamily D member 3 (Voltage-gated potassium channel subunit Kv4.3)	KCND3
Q9UK08	Guanine nucleotide-binding protein G(I)/G(S)/G(O) subunit gamma-8 (Gamma-9)	GNG8
Q9UK05	Growth/differentiation factor 2 (GDF-2) (Bone morphogenetic protein 9) (BMP-9)	GDF2
Q9UK00	Uncharacterized protein C3orf18 (Protein G20)	C3orf18
Q9UJZ1	Stomatin-like protein 2, mitochondrial (SLP-2) (EPB72-like protein 2) (Paraprotein target 7) (Paratarg-7)	STOML2
Q9UJY5	ADP-ribosylation factor-binding protein GGA1 (Gamma-adaptin-related protein 1) (Golgi-localized, gamma ear-containing, ARF-binding protein 1)	GGA1
Q9UJV9	Probable ATP-dependent RNA helicase DDX41 (EC 3.6.4.13) (DEAD box protein 41) (DEAD box protein abstrakt homolog)	DDX41
Q9UJU6	Drebrin-like protein (Cervical SH3P7) (Cervical mucin-associated protein) (Drebrin-F) (HPK1-interacting protein of 55 kDa) (HIP-55) (SH3 domain-containing protein 7)	DBNL
Q9UJS0	Electrogenic aspartate/glutamate antiporter SLC25A13, mitochondrial (Calcium-binding mitochondrial carrier protein Aralar2) (ARALAR-related gene 2) (ARALAR2) (Citrin) (Mitochondrial aspartate glutamate carrier 2) (Solute carrier family 25 member 13)	SLC25A13
Q9UJQ1	Lysosome-associated membrane glycoprotein 5 (Brain and dendritic cell-associated LAMP) (Brain-associated LAMP-like protein) (BAD-LAMP) (Lysosome-associated membrane protein 5) (LAMP-5)	LAMP5
Q9UJM3	ERBB receptor feedback inhibitor 1 (Mitogen-inducible gene 6 protein) (MIG-6)	ERRFI1
Q9UJA9	Ectonucleotide pyrophosphatase/phosphodiesterase family member 5 (E-NPP 5) (NPP-5) (EC 3.1.-.-)	ENPP5
Q9UJ96	Potassium voltage-gated channel subfamily G member 2 (Cardiac potassium channel subunit) (Voltage-gated potassium channel subunit Kv6.2)	KCNG2
Q9UJ90	Potassium voltage-gated channel subfamily E regulatory beta subunit 5 (AMME syndrome candidate gene 2 protein) (Potassium channel subunit beta MiRP4) (Potassium voltage-gated channel subfamily E member 1-like protein)	KCNE5
Q9UJ72	Annexin A10 (Annexin-10) (Annexin-14)	ANXA10
Q9UJ71	C-type lectin domain family 4 member K (Langerin) (CD antigen CD207)	CD207
Q9UJ68	Mitochondrial peptide methionine sulfoxide reductase (EC 1.8.4.11) (Peptide-methionine (S)-S-oxide reductase) (Peptide Met(O) reductase) (Protein-methionine-S-oxide reductase) (PMSR)	MSRA
Q9UJ42	Probable G-protein coupled receptor 160 (G-protein coupled receptor GPCR1) (hGPCR1)	GPR160
Q9UJ14	Glutathione hydrolase 7 (EC 3.4.19.13) (Gamma-glutamyltransferase 7) (GGT 7) (EC 2.3.2.2) (Gamma-glutamyltransferase-like 3) (Gamma-glutamyltransferase-like 5) (Gamma-glutamyltranspeptidase 7) [Cleaved into: Glutathione hydrolase 7 heavy chain	GGT7
Q9UIX4	Potassium voltage-gated channel subfamily G member 1 (Voltage-gated potassium channel subunit Kv6.1) (kH2)	KCNG1
Q9UIW2	Plexin-A1 (Semaphorin receptor NOV)	PLXNA1
Q9UIV1	CCR4-NOT transcription complex subunit 7 (EC 3.1.13.4) (BTG1-binding factor 1) (CCR4-associated factor 1) (CAF-1) (Caf1a)	CNOT7
Q9UIR0	Butyrophilin-like protein 2 (BTL-II)	BTNL2
Q9UIQ6	Leucyl-cystinyl aminopeptidase (Cystinyl aminopeptidase) (EC 3.4.11.3) (Insulin-regulated membrane aminopeptidase) (Insulin-responsive aminopeptidase) (IRAP) (Oxytocinase) (OTase) (Placental leucine aminopeptidase) (P-LAP) [Cleaved into: Leucyl-cystinyl aminopeptidase, pregnancy serum form]	LNPEP
Q9UIM3	FK506-binding protein-like (WAF-1/CIP1 stabilizing protein 39) (WISp39)	FKBPL
Q9UIK5	Tomoregulin-2 (TR-2) (Hyperplastic polyposis protein 1) (Transmembrane protein with EGF-like and two follistatin-like domains)	TMEFF2
Q9UIJ5	Palmitoyltransferase ZDHHC2 (EC 2.3.1.225) (Acyltransferase ZDHHC2) (EC 2.3.1.-) (Reduced expression associated with metastasis protein) (Ream) (Reduced expression in cancer protein) (Rec) (Zinc finger DHHC domain-containing protein 2) (DHHC-2) (Zinc finger protein 372)	ZDHHC2
Q9UII2	ATPase inhibitor, mitochondrial (ATP synthase F1 subunit epsilon) (Inhibitor of F(1)F(o)-ATPase) (IF(1)) (IF1)	ATP5IF1
Q9UIG8	Solute carrier organic anion transporter family member 3A1 (OATP3A1) (Organic anion transporter polypeptide-related protein 3) (OATP-RP3) (OATPRP3) (Organic anion-transporting polypeptide D) (OATP-D) (PGE1 transporter) (Sodium-independent organic anion transporter D) (Solute carrier family 21 member 11)	SLCO3A1
Q9UIG4	Psoriasis susceptibility 1 candidate gene 2 protein (Protein SPR1)	PSORS1C2
Q9UID3	Vacuolar protein sorting-associated protein 51 homolog (Another new gene 2 protein) (Protein fat-free homolog)	VPS51
Q9UIB8	SLAM family member 5 (Cell surface antigen MAX.3) (Hly9-beta) (Leukocyte differentiation antigen CD84) (Signaling lymphocytic activation molecule 5) (CD antigen CD84)	CD84
Q9UIA0	Cytohesin-4 (PH, SEC7 and coiled-coil domain-containing protein 4)	CYTH4
Q9UI46	Dynein axonemal intermediate chain 1 (Axonemal dynein intermediate chain 1)	DNAI1
Q9UI40	Sodium/potassium/calcium exchanger 2 (Na(+)/K(+)/Ca(2+)-exchange protein 2) (Retinal cone Na-Ca+K exchanger) (Solute carrier family 24 member 2)	SLC24A2
Q9UI33	Sodium channel protein type 11 subunit alpha (Peripheral nerve sodium channel 5) (PN5) (Sensory neuron sodium channel 2) (Sodium channel protein type XI subunit alpha) (Voltage-gated sodium channel subunit alpha Nav1.9) (hNaN)	SCN11A
Q9UI14	Prenylated Rab acceptor protein 1 (PRA1 family protein 1)	RABAC1
Q9UI12	V-type proton ATPase subunit H (V-ATPase subunit H) (Nef-binding protein 1) (NBP1) (Protein VMA13 homolog) (V-ATPase 50/57 kDa subunits) (Vacuolar proton pump subunit H) (Vacuolar proton pump subunit SFD)	ATP6V1H
Q9UI08	Ena/VASP-like protein (Ena/vasodilator-stimulated phosphoprotein-like)	EVL
Q9UHY1	Nuclear receptor-binding protein	NRBP1
Q9UHX3	Adhesion G protein-coupled receptor E2 (EGF-like module receptor 2) (EGF-like module-containing mucin-like hormone receptor-like 2) (CD antigen CD312)	ADGRE2
Q9UHW9	Solute carrier family 12 member 6 (Electroneutral potassium-chloride cotransporter 3) (K-Cl cotransporter 3)	SLC12A6
Q9UHV7	Mediator of RNA polymerase II transcription subunit 13 (Activator-recruited cofactor 250 kDa component) (ARC250) (Mediator complex subunit 13) (Thyroid hormone receptor-associated protein 1) (Thyroid hormone receptor-associated protein complex 240 kDa component) (Trap240) (Vitamin D3 receptor-interacting protein complex component DRIP250) (DRIP250)	MED13
Q9UHV5	Rap guanine nucleotide exchange factor-like 1 (Link guanine nucleotide exchange factor II) (Link GEFII)	RAPGEFL1
Q9UHR4	BAR/IMD domain-containing adapter protein 2-like 1 (Brain-specific angiogenesis inhibitor 1-associated protein 2-like protein 1) (BAI1-associated protein 2-like protein 1) (Insulin receptor tyrosine kinase substrate)	BAIAP2L1
Q9UHQ9	NADH-cytochrome b5 reductase 1 (b5R.1) (EC 1.6.2.2) (Humb5R2) (NAD(P)H:quinone oxidoreductase type 3 polypeptide A2)	CYB5R1
Q9UHQ4	B-cell receptor-associated protein 29 (BCR-associated protein 29) (Bap29)	BCAP29
Q9UHP7	C-type lectin domain family 2 member D (Lectin-like NK cell receptor) (Lectin-like transcript 1) (LLT-1) (Osteoclast inhibitory lectin)	CLEC2D
Q9UHN6	Inactive cell surface hyaluronidase CEMIP2 (Cell migration-inducing hyaluronidase 2) (Transmembrane protein 2)	CEMIP2
Q9UHM6	Melanopsin (Opsin-4)	OPN4
Q9UHL4	Dipeptidyl peptidase 2 (EC 3.4.14.2) (Dipeptidyl aminopeptidase II) (Dipeptidyl peptidase 7) (Dipeptidyl peptidase II) (DPP II) (Quiescent cell proline dipeptidase)	DPP7
Q9UHK6	Alpha-methylacyl-CoA racemase (EC 5.1.99.4) (2-methylacyl-CoA racemase)	AMACR
Q9UHJ9	Post-GPI attachment to proteins factor 2 (FGF receptor-activating protein 1)	PGAP2
Q9UHI8	A disintegrin and metalloproteinase with thrombospondin motifs 1 (ADAM-TS 1) (ADAM-TS1) (ADAMTS-1) (EC 3.4.24.-) (METH-1)	ADAMTS1
Q9UHI7	Solute carrier family 23 member 1 (Na(+)/L-ascorbic acid transporter 1) (Sodium-dependent vitamin C transporter 1) (hSVCT1) (Yolk sac permease-like molecule 3)	SLC23A1
Q9UHI6	Probable ATP-dependent RNA helicase DDX20 (EC 3.6.1.15) (EC 3.6.4.13) (Component of gems 3) (DEAD box protein 20) (DEAD box protein DP 103) (Gemin-3)	DDX20
Q9UHI5	Large neutral amino acids transporter small subunit 2 (L-type amino acid transporter 2) (hLAT2) (Solute carrier family 7 member 8)	SLC7A8
Q9UHF4	Interleukin-20 receptor subunit alpha (IL-20 receptor subunit alpha) (IL-20R-alpha) (IL-20RA) (Cytokine receptor class-II member 8) (Cytokine receptor family 2 member 8) (CRF2-8) (IL-20R1) (ZcytoR7)	IL20RA
Q9UHF3	Putative N-acetyltransferase 8B (EC 2.3.1.-) (Acetyltransferase 1) (ATase1) (Camello-like protein 2)	NAT8B
Q9UHF1	Epidermal growth factor-like protein 7 (EGF-like protein 7) (Multiple epidermal growth factor-like domains protein 7) (Multiple EGF-like domains protein 7) (NOTCH4-like protein) (Vascular endothelial statin) (VE-statin) (Zneu1)	EGFL7
Q9UHF0	Tachykinin-3 (ZNEUROK1) [Cleaved into: Neurokinin-B (NKB) (Neuromedin-K)]	TAC3
Q9UHE8	STEAP1 protein (Six-transmembrane epithelial antigen of prostate 1)	STEAP1
Q9UHE5	N-acetyltransferase 8 (EC 2.3.1.-) (Acetyltransferase 2) (ATase2) (Camello-like protein 1) (Cysteinyl-conjugate N-acetyltransferase) (CCNAT) (EC 2.3.1.80)	NAT8
Q9UHD9	Ubiquilin-2 (Chap1) (DSK2 homolog) (Protein linking IAP with cytoskeleton 2) (PLIC-2) (hPLIC-2) (Ubiquitin-like product Chap1/Dsk2)	UBQLN2
Q9UHD0	Interleukin-19 (IL-19) (Melanoma differentiation-associated protein-like protein) (NG.1)	IL19
Q9UHC9	NPC1-like intracellular cholesterol transporter 1 (NPC1L1) (Niemann-Pick C1-like protein 1)	NPC1L1
Q9UHC6	Contactin-associated protein-like 2 (Cell recognition molecule Caspr2)	CNTNAP2
Q9UHC3	Acid-sensing ion channel 3 (ASIC3) (hASIC3) (Amiloride-sensitive cation channel 3) (Neuronal amiloride-sensitive cation channel 3) (Testis sodium channel 1) (hTNaC1)	ASIC3
Q9UHB6	LIM domain and actin-binding protein 1 (Epithelial protein lost in neoplasm)	LIMA1
Q9UHA7	Interleukin-36 alpha (FIL1 epsilon) (Interleukin-1 epsilon) (IL-1 epsilon) (Interleukin-1 family member 6) (IL-1F6)	IL36A
Q9UHA4	Ragulator complex protein LAMTOR3 (Late endosomal/lysosomal adaptor and MAPK and MTOR activator 3) (MEK-binding partner 1) (Mp1) (Mitogen-activated protein kinase kinase 1-interacting protein 1) (Mitogen-activated protein kinase scaffold protein 1)	LAMTOR3
Q9UH65	Switch-associated protein 70 (SWAP-70)	SWAP70
Q9UGT4	Sushi domain-containing protein 2	SUSD2
Q9UGQ3	Solute carrier family 2, facilitated glucose transporter member 6 (Glucose transporter type 6) (GLUT-6)	SLC2A6
Q9UGQ2	Calcium channel flower homolog (Calcium channel flower domain-containing protein 1)	CACFD1
Q9UGP8	Translocation protein SEC63 homolog (DnaJ homolog subfamily C member 23)	SEC63
Q9UGP4	LIM domain-containing protein 1	LIMD1
Q9UGN4	CMRF35-like molecule 8 (CLM-8) (CD300 antigen-like family member A) (CMRF-35-H9) (CMRF35-H9) (CMRF35-H) (IRC1/IRC2) (Immunoglobulin superfamily member 12) (IgSF12) (Inhibitory receptor protein 60) (IRp60) (NK inhibitory receptor) (CD antigen CD300a)	CD300A
Q9UGM6	Tryptophan--tRNA ligase, mitochondrial (EC 6.1.1.2) ((Mt)TrpRS) (Tryptophanyl-tRNA synthetase) (TrpRS)	WARS2
Q9UGM5	Fetuin-B (16G2) (Fetuin-like protein IRL685) (Gugu)	FETUB
Q9UGM3	Deleted in malignant brain tumors 1 protein (Glycoprotein 340) (Gp-340) (Hensin) (Salivary agglutinin) (SAG) (Surfactant pulmonary-associated D-binding protein)	DMBT1
Q9UGM1	Neuronal acetylcholine receptor subunit alpha-9 (Nicotinic acetylcholine receptor subunit alpha-9) (NACHR alpha-9)	CHRNA9
Q9UGK8	Secretion-regulating guanine nucleotide exchange factor (Deafness locus-associated putative guanine nucleotide exchange factor) (DelGEF) (Guanine nucleotide exchange factor-related protein)	SERGEF
Q9UGK3	Signal-transducing adaptor protein 2 (STAP-2) (Breast tumor kinase substrate) (BRK substrate)	STAP2
Q9UGJ1	Gamma-tubulin complex component 4 (GCP-4) (hGCP4) (Gamma-ring complex protein 76 kDa) (h76p) (hGrip76)	TUBGCP4
Q9UGI8	Testin (TESS)	TES
Q9UGI6	Small conductance calcium-activated potassium channel protein 3 (SK3) (SKCa 3) (SKCa3) (KCa2.3)	KCNN3
Q9UGH3	Solute carrier family 23 member 2 (Na(+)/L-ascorbic acid transporter 2) (Nucleobase transporter-like 1 protein) (Sodium-dependent vitamin C transporter 2) (hSVCT2) (Yolk sac permease-like molecule 2)	SLC23A2
Q9UGF7	Olfactory receptor 12D3 (Hs6M1-27) (Olfactory receptor OR6-27)	OR12D3
Q9UGF6	Olfactory receptor 5V1 (Hs6M1-21) (Olfactory receptor OR6-26)	OR5V1
Q9UGF5	Olfactory receptor 14J1 (Hs6M1-28) (Olfactory receptor 5U1) (Olfactory receptor OR6-25)	OR14J1
Q9UGC6	Regulator of G-protein signaling 17 (RGS17)	RGS17
Q9UG63	ATP-binding cassette sub-family F member 2 (Iron-inhibited ABC transporter 2)	ABCF2
Q9UFP1	Golgi-associated kinase 1A (Protein FAM198A)	GASK1A
Q9UFE4	Coiled-coil domain-containing protein 39	CCDC39
Q9UF47	DnaJ homolog subfamily C member 5B (Cysteine-string protein isoform beta) (CSP-beta)	DNAJC5B
Q9UF33	Ephrin type-A receptor 6 (EC 2.7.10.1) (EPH homology kinase 2) (EHK-2) (EPH-like kinase 12) (EK12)	EPHA6
Q9UF11	Pleckstrin homology domain-containing family B member 1 (PH domain-containing family B member 1) (Evectin-1) (PH domain-containing protein in retina 1) (PHRET1) (Pleckstrin homology domain retinal protein 1)	PLEKHB1
Q9UEY8	Gamma-adducin (Adducin-like protein 70)	ADD3
Q9UEW3	Macrophage receptor MARCO (Macrophage receptor with collagenous structure) (Scavenger receptor class A member 2)	MARCO
Q9UEU0	Vesicle transport through interaction with t-SNAREs homolog 1B (Vesicle transport v-SNARE protein Vti1-like 1) (Vti1-rp1)	VTI1B
Q9UEF7	Klotho (EC 3.2.1.31) [Cleaved into: Klotho peptide]	KL
Q9UEE5	Serine/threonine-protein kinase 17A (EC 2.7.11.1) (DAP kinase-related apoptosis-inducing protein kinase 1)	STK17A
Q9UDY4	DnaJ homolog subfamily B member 4 (Heat shock 40 kDa protein 1 homolog) (HSP40 homolog) (Heat shock protein 40 homolog) (Human liver DnaJ-like protein)	DNAJB4
Q9UDY2	Tight junction protein ZO-2 (Tight junction protein 2) (Zona occludens protein 2) (Zonula occludens protein 2)	TJP2
Q9UBY8	Protein CLN8	CLN8
Q9UBY5	Lysophosphatidic acid receptor 3 (LPA receptor 3) (LPA-3) (Lysophosphatidic acid receptor Edg-7)	LPAR3
Q9UBY0	Sodium/hydrogen exchanger 2 (Na(+)/H(+) exchanger 2) (NHE-2) (Solute carrier family 9 member 2)	SLC9A2
Q9UBX5	Fibulin-5 (FIBL-5) (Developmental arteries and neural crest EGF-like protein) (Dance) (Urine p50 protein) (UP50)	FBLN5
Q9UBX1	Cathepsin F (CATSF) (EC 3.4.22.41)	CTSF
Q9UBW5	Bridging integrator 2 (Breast cancer-associated protein 1)	BIN2
Q9UBV7	Beta-1,4-galactosyltransferase 7 (Beta-1,4-GalTase 7) (Beta4Gal-T7) (b4Gal-T7) (EC 2.4.1.-) (Proteoglycan UDP-galactose:beta-xylose beta1,4-galactosyltransferase I) (UDP-Gal:beta-GlcNAc beta-1,4-galactosyltransferase 7) (UDP-galactose:beta-N-acetylglucosamine beta-1,4-galactosyltransferase 7) (UDP-galactose:beta-xylose beta-1,4-galactosyltransferase) (XGPT) (XGalT-1) (Xylosylprotein 4-beta-galact…	B4GALT7
Q9UBV4	Protein Wnt-16	WNT16
Q9UBU3	Appetite-regulating hormone (Growth hormone secretagogue) (Growth hormone-releasing peptide) (Motilin-related peptide) (Protein M46) [Cleaved into: Ghrelin-27	GHRL
Q9UBT7	Alpha-catulin (Alpha-catenin-related protein) (ACRP) (Catenin alpha-like protein 1)	CTNNAL1
Q9UBS9	SUN domain-containing ossification factor (Membrane protein CH1) (Protein osteopotentia homolog) (SUN-like protein 1)	SUCO
Q9UBS5	Gamma-aminobutyric acid type B receptor subunit 1 (GABA-B receptor 1) (GABA-B-R1) (GABA-BR1) (GABABR1) (Gb1)	GABBR1
Q9UBS4	DnaJ homolog subfamily B member 11 (APOBEC1-binding protein 2) (ABBP-2) (DnaJ protein homolog 9) (ER-associated DNAJ) (ER-associated Hsp40 co-chaperone) (Endoplasmic reticulum DNA J domain-containing protein 3) (ER-resident protein ERdj3) (ERdj3) (ERj3p) (HEDJ) (Human DnaJ protein 9) (hDj-9) (PWP1-interacting protein 4)	DNAJB11
Q9UBR5	Chemokine-like factor (C32)	CKLF
Q9UBR2	Cathepsin Z (EC 3.4.18.1) (Cathepsin P) (Cathepsin X)	CTSZ
Q9UBQ6	Exostosin-like 2 (EC 2.4.1.223) (Alpha-1,4-N-acetylhexosaminyltransferase EXTL2) (Alpha-GalNAcT EXTL2) (EXT-related protein 2) (Glucuronyl-galactosyl-proteoglycan 4-alpha-N-acetylglucosaminyltransferase) [Cleaved into: Processed exostosin-like 2]	EXTL2
Q9UBQ5	Eukaryotic translation initiation factor 3 subunit K (eIF3k) (Eukaryotic translation initiation factor 3 subunit 12) (Muscle-specific gene M9 protein) (PLAC-24) (eIF-3 p25) (eIF-3 p28)	EIF3K
Q9UBN6	Tumor necrosis factor receptor superfamily member 10D (Decoy receptor 2) (DcR2) (TNF-related apoptosis-inducing ligand receptor 4) (TRAIL receptor 4) (TRAIL-R4) (TRAIL receptor with a truncated death domain) (CD antigen CD264)	TNFRSF10D
Q9UBN4	Short transient receptor potential channel 4 (TrpC4) (Trp-related protein 4) (hTrp-4) (hTrp4)	TRPC4
Q9UBN1	Voltage-dependent calcium channel gamma-4 subunit (Neuronal voltage-gated calcium channel gamma-4 subunit) (Transmembrane AMPAR regulatory protein gamma-4) (TARP gamma-4)	CACNG4
Q9UBM7	7-dehydrocholesterol reductase (7-DHC reductase) (EC 1.3.1.21) (Delta7-sterol reductase) (Sterol Delta(7)-reductase) (Sterol reductase SR-2)	DHCR7
Q9UBM4	Opticin (Oculoglycan)	OPTC
Q9UBL9	P2X purinoceptor 2 (P2X2) (ATP receptor) (Purinergic receptor)	P2RX2
Q9UBL6	Copine-7 (Copine VII)	CPNE7
Q9UBK5	Hematopoietic cell signal transducer (DNAX-activation protein 10) (Membrane protein DAP10) (Transmembrane adapter protein KAP10)	HCST
Q9UBI9	Headcase protein homolog (hHDC)	HECA
Q9UBI6	Guanine nucleotide-binding protein G(I)/G(S)/G(O) subunit gamma-12	GNG12
Q9UBI4	Stomatin-like protein 1 (SLP-1) (EPB72-like protein 1) (Protein unc-24 homolog) (Stomatin-related protein) (STORP)	STOML1
Q9UBI1	COMM domain-containing protein 3 (Protein Bup) (Protein PIL)	COMMD3
Q9UBH6	Solute carrier family 53 member 1 (Phosphate exporter SLC53A1) (Protein SYG1 homolog) (Xenotropic and polytropic murine leukemia virus receptor X3) (X-receptor) (Xenotropic and polytropic retrovirus receptor 1)	XPR1
Q9UBH0	Interleukin-36 receptor antagonist protein (IL-36Ra) (FIL1 delta) (IL-1-related protein 3) (IL-1RP3) (Interleukin-1 HY1) (IL-1HY1) (Interleukin-1 delta) (IL-1 delta) (Interleukin-1 family member 5) (IL-1F5) (Interleukin-1 receptor antagonist homolog 1) (IL-1ra homolog 1) (Interleukin-1-like protein 1) (IL-1L1)	IL36RN
Q9UBG3	Cornulin (53 kDa putative calcium-binding protein) (53 kDa squamous epithelial-induced stress protein) (58 kDa heat shock protein) (Squamous epithelial heat shock protein 53) (Tumor-related protein)	CRNN
Q9UBG0	C-type mannose receptor 2 (C-type lectin domain family 13 member E) (Endocytic receptor 180) (Macrophage mannose receptor 2) (Urokinase-type plasminogen activator receptor-associated protein) (UPAR-associated protein) (Urokinase receptor-associated protein) (CD antigen CD280)	MRC2
Q9UBF9	Myotilin (57 kDa cytoskeletal protein) (Myofibrillar titin-like Ig domains protein) (Titin immunoglobulin domain protein)	MYOT
Q9UBF8	Phosphatidylinositol 4-kinase beta (PI4K-beta) (PI4Kbeta) (PtdIns 4-kinase beta) (EC 2.7.1.67) (NPIK) (PI4K92) (PI4KIII)	PI4KB
Q9UBD9	Cardiotrophin-like cytokine factor 1 (B-cell-stimulating factor 3) (BSF-3) (Novel neurotrophin-1) (NNT-1)	CLCF1
Q9UBD6	Ammonium transporter Rh type C (Rh glycoprotein kidney) (Rhesus blood group family type C glycoprotein) (Rh family type C glycoprotein) (Rh type C glycoprotein) (Tumor-related protein DRC2)	RHCG
Q9UBD3	Cytokine SCM-1 beta (C motif chemokine 2) (XC chemokine ligand 2)	XCL2
Q9UBC7	Galanin-like peptide	GALP
Q9UBC5	Unconventional myosin-Ia (Brush border myosin I) (BBM-I) (BBMI) (Myosin I heavy chain) (MIHC)	MYO1A
Q9UBC2	Epidermal growth factor receptor substrate 15-like 1 (Eps15-related protein) (Eps15R)	EPS15L1
Q9UBB6	Neurochondrin	NCDN
Q9UBB4	Ataxin-10 (Brain protein E46 homolog) (Spinocerebellar ataxia type 10 protein)	ATXN10
Q9P2Y4	Zinc finger protein 219	ZNF219
Q9P2X0	Dolichol-phosphate mannosyltransferase subunit 3 (Dolichol-phosphate mannose synthase subunit 3) (DPM synthase subunit 3) (Dolichyl-phosphate beta-D-mannosyltransferase subunit 3) (Mannose-P-dolichol synthase subunit 3) (MPD synthase subunit 3) (Prostin-1)	DPM3
Q9P2W7	Galactosylgalactosylxylosylprotein 3-beta-glucuronosyltransferase 1 (EC 2.4.1.135) (Beta-1,3-glucuronyltransferase 1) (Glucuronosyltransferase P) (GlcAT-P) (UDP-GlcUA:glycoprotein beta-1,3-glucuronyltransferase) (GlcUAT-P)	B3GAT1
Q9P2W3	Guanine nucleotide-binding protein G(I)/G(S)/G(O) subunit gamma-13	GNG13
Q9P2U8	Vesicular glutamate transporter 2 (VGluT2) (Differentiation-associated BNPI) (Differentiation-associated Na(+)-dependent inorganic phosphate cotransporter) (Solute carrier family 17 member 6)	SLC17A6
Q9P2U7	Vesicular glutamate transporter 1 (VGluT1) (Brain-specific Na(+)-dependent inorganic phosphate cotransporter) (Solute carrier family 17 member 7)	SLC17A7
Q9P2S2	Neurexin-2 (Neurexin II-alpha) (Neurexin-2-alpha)	NRXN2
Q9P2R3	Rabankyrin-5 (Rank-5) (Ankyrin repeat and FYVE domain-containing protein 1) (Ankyrin repeats hooked to a zinc finger motif)	ANKFY1
Q9P2P1	Protein NYNRIN (NYN domain and retroviral integrase catalytic domain-containing protein) (Protein cousin of GIN1)	NYNRIN
Q9P2N4	A disintegrin and metalloproteinase with thrombospondin motifs 9 (ADAM-TS 9) (ADAM-TS9) (ADAMTS-9) (EC 3.4.24.-)	ADAMTS9
Q9P2M7	Cingulin	CGN
Q9P2K9	Protein dispatched homolog 3 (Patched domain-containing protein 2)	DISP3
Q9P2J2	Protein turtle homolog A (Immunoglobulin superfamily member 9A) (IgSF9A)	IGSF9
Q9P2I0	Cleavage and polyadenylation specificity factor subunit 2 (Cleavage and polyadenylation specificity factor 100 kDa subunit) (CPSF 100 kDa subunit)	CPSF2
Q9P2E9	Ribosome-binding protein 1 (180 kDa ribosome receptor homolog) (RRp) (ES/130-related protein) (Ribosome receptor protein)	RRBP1
Q9P2E7	Protocadherin-10	PCDH10
Q9P2E5	Chondroitin sulfate glucuronyltransferase (EC 2.4.1.226) (CSGlcA-T) (Chondroitin glucuronyltransferase) (Chondroitin polymerizing factor 2) (ChPF-2) (Chondroitin synthase 3) (ChSy-3) (N-acetylgalactosaminyl-proteoglycan 3-beta-glucuronosyltransferase)	CHPF2
Q9P2D8	Protein unc-79 homolog	UNC79
Q9P2D7	Dynein axonemal heavy chain 1 (Axonemal beta dynein heavy chain 1) (Ciliary dynein heavy chain 1) (Heat shock regulated protein 1) (HSRF-1) (hDHC7)	DNAH1
Q9P2D3	HEAT repeat-containing protein 5B	HEATR5B
Q9P2D0	Inhibitor of Bruton tyrosine kinase (IBtk)	IBTK
Q9P2C4	Transmembrane protein 181	TMEM181
Q9P2B2	Prostaglandin F2 receptor negative regulator (CD9 partner 1) (CD9P-1) (Glu-Trp-Ile EWI motif-containing protein F) (EWI-F) (Prostaglandin F2-alpha receptor regulatory protein) (Prostaglandin F2-alpha receptor-associated protein) (CD antigen CD315)	PTGFRN
Q9P2A4	ABI gene family member 3 (New molecule including SH3) (Nesh)	ABI3
Q9P298	HIG1 domain family member 1B (Protein CLST 11240)	HIGD1B
Q9P296	C5a anaphylatoxin chemotactic receptor 2 (Complement component 5a receptor 2) (G-protein coupled receptor 77)	C5AR2
Q9P289	Serine/threonine-protein kinase 26 (EC 2.7.11.1) (MST3 and SOK1-related kinase) (Mammalian STE20-like protein kinase 4) (MST-4) (STE20-like kinase MST4) (Serine/threonine-protein kinase MASK)	STK26
Q9P286	Serine/threonine-protein kinase PAK 5 (EC 2.7.11.1) (p21-activated kinase 5) (PAK-5) (p21-activated kinase 7) (PAK-7)	PAK5
Q9P283	Semaphorin-5B	SEMA5B
Q9P273	Teneurin-3 (Ten-3) (Protein Odd Oz/ten-m homolog 3) (Tenascin-M3) (Ten-m3) (Teneurin transmembrane protein 3)	TENM3
Q9P265	Disco-interacting protein 2 homolog B (DIP2 homolog B)	DIP2B
Q9P258	Protein RCC2 (RCC1-like protein TD-60) (Telophase disk protein of 60 kDa)	RCC2
Q9P246	Stromal interaction molecule 2	STIM2
Q9P244	Leucine-rich repeat and fibronectin type III domain-containing protein 1 (Synaptic adhesion-like molecule 2)	LRFN1
Q9P241	Phospholipid-transporting ATPase VD (EC 7.6.2.1) (ATPase class V type 10D) (P4-ATPase flippase complex alpha subunit ATP10D)	ATP10D
Q9P232	Contactin-3 (Brain-derived immunoglobulin superfamily protein 1) (BIG-1) (Plasmacytoma-associated neuronal glycoprotein)	CNTN3
Q9P218	Collagen alpha-1(XX) chain	COL20A1
Q9P212	1-phosphatidylinositol 4,5-bisphosphate phosphodiesterase epsilon-1 (EC 3.1.4.11) (Pancreas-enriched phospholipase C) (Phosphoinositide phospholipase C-epsilon-1) (Phospholipase C-epsilon-1) (PLC-epsilon-1)	PLCE1
Q9P202	Whirlin (Autosomal recessive deafness type 31 protein)	WHRN
Q9P1Z3	Potassium/sodium hyperpolarization-activated cyclic nucleotide-gated channel 3	HCN3
Q9P1Y6	PHD and RING finger domain-containing protein 1	PHRF1
Q9P1W8	Signal-regulatory protein gamma (SIRP-gamma) (CD172 antigen-like family member B) (Signal-regulatory protein beta-2) (SIRP-b2) (SIRP-beta-2) (CD antigen CD172g)	SIRPG
Q9P1W3	Calcium permeable stress-gated cation channel 1 (Transmembrane protein 63C)	TMEM63C
Q9P1T7	MyoD family inhibitor domain-containing protein (I-mfa domain-containing protein) (hIC)	MDFIC
Q9P1Q5	Olfactory receptor 1A1 (Olfactory receptor 17-7) (OR17-7) (Olfactory receptor OR17-11)	OR1A1
Q9P1Q0	Vacuolar protein sorting-associated protein 54 (Hepatocellular carcinoma protein 8) (Tumor antigen HOM-HCC-8) (Tumor antigen SLP-8p)	VPS54
Q9P1P5	Trace amine-associated receptor 2 (TaR-2) (Trace amine receptor 2) (G-protein coupled receptor 58)	TAAR2
Q9P1P4	Putative trace amine-associated receptor 3 (TaR-3) (Trace amine receptor 3) (hTaar3) (G-protein coupled receptor 57)	TAAR3P
Q9P1C3	Putative uncharacterized protein PRO2829	PRO2829
Q9P1A6	Disks large-associated protein 2 (DAP-2) (PSD-95/SAP90-binding protein 2) (SAP90/PSD-95-associated protein 2) (SAPAP2)	DLGAP2
Q9P126	C-type lectin domain family 1 member B (C-type lectin-like receptor 2) (CLEC-2)	CLEC1B
Q9P121	Neurotrimin (hNT) (IgLON family member 2)	NTM
Q9P107	GEM-interacting protein (GMIP)	GMIP
Q9P0X4	Voltage-dependent T-type calcium channel subunit alpha-1I (Voltage-gated calcium channel subunit alpha Cav3.3) (Ca(v)3.3)	CACNA1I
Q9P0W0	Interferon kappa (IFN-kappa)	IFNK
Q9P0V8	SLAM family member 8 (B-lymphocyte activator macrophage expressed) (BCM-like membrane protein) (CD antigen CD353)	SLAMF8
Q9P0N8	E3 ubiquitin-protein ligase MARCHF2 (EC 2.3.2.27) (Membrane-associated RING finger protein 2) (Membrane-associated RING-CH protein II) (MARCH-II) (RING finger protein 172) (RING-type E3 ubiquitin transferase MARCHF2)	MARCHF2
Q9P0N5	Transmembrane protein 216	TMEM216
Q9P0M4	Interleukin-17C (IL-17C) (Cytokine CX2)	IL17C
Q9P0L9	Polycystin-2-like protein 1 (Polycystin-2L1) (Polycystic kidney disease 2-like 1 protein) (Polycystin-2 homolog) (Polycystin-L) (Polycystin-L1)	PKD2L1
Q9P0L2	Serine/threonine-protein kinase MARK1 (EC 2.7.11.1) (EC 2.7.11.26) (MAP/microtubule affinity-regulating kinase 1) (PAR1 homolog c) (Par-1c) (Par1c)	MARK1
Q9P0L0	Vesicle-associated membrane protein-associated protein A (VAMP-A) (VAMP-associated protein A) (VAP-A) (33 kDa VAMP-associated protein) (VAP-33)	VAPA
Q9P0K9	DOMON domain-containing protein FRRS1L (Brain protein CG-6) (Ferric-chelate reductase 1-like protein)	FRRS1L
Q9P0K1	Disintegrin and metalloproteinase domain-containing protein 22 (ADAM 22) (Metalloproteinase-disintegrin ADAM22-3) (Metalloproteinase-like, disintegrin-like, and cysteine-rich protein 2)	ADAM22
Q9P0J7	E3 ubiquitin-protein ligase KCMF1 (EC 2.3.2.27) (FGF-induced in gastric cancer) (Potassium channel modulatory factor) (PCMF) (RING-type E3 ubiquitin transferase KCMF1) (ZZ-type zinc finger-containing protein 1)	KCMF1
Q9P0I2	ER membrane protein complex subunit 3 (Transmembrane protein 111)	EMC3
Q9P0G3	Kallikrein-14 (hK14) (EC 3.4.21.-) (Kallikrein-like protein 6) (KLK-L6)	KLK14
Q9P0B6	Coiled-coil domain-containing protein 167	CCDC167
Q9P000	COMM domain-containing protein 9	COMMD9
Q9NZZ3	Charged multivesicular body protein 5 (Chromatin-modifying protein 5) (SNF7 domain-containing protein 2) (Vacuolar protein sorting-associated protein 60) (Vps60) (hVps60)	CHMP5
Q9NZW5	Protein PALS2 (MAGUK p55 subfamily member 6) (Membrane protein, palmitoylated 6) (Veli-associated MAGUK 1) (VAM-1)	PALS2
Q9NZW4	Dentin sialophosphoprotein [Cleaved into: Dentin phosphoprotein (Dentin phosphophoryn) (DPP)	DSPP
Q9NZV8	Potassium voltage-gated channel subfamily D member 2 (Voltage-gated potassium channel subunit Kv4.2)	KCND2
Q9NZV1	Cysteine-rich motor neuron 1 protein (CRIM-1) (Cysteine-rich repeat-containing protein S52) [Cleaved into: Processed cysteine-rich motor neuron 1 protein]	CRIM1
Q9NZU7	Calcium-binding protein 1 (CaBP1) (Calbrain) (Caldendrin)	CABP1
Q9NZU1	Leucine-rich repeat transmembrane protein FLRT1 (Fibronectin-like domain-containing leucine-rich transmembrane protein 1)	FLRT1
Q9NZU0	Leucine-rich repeat transmembrane protein FLRT3 (Fibronectin-like domain-containing leucine-rich transmembrane protein 3)	FLRT3
Q9NZT2	Opioid growth factor receptor (OGFr) (Protein 7-60) (Zeta-type opioid receptor)	OGFR
Q9NZT1	Calmodulin-like protein 5 (Calmodulin-like skin protein)	CALML5
Q9NZS9	Bifunctional apoptosis regulator (RING finger protein 47)	BFAR
Q9NZS2	Killer cell lectin-like receptor subfamily F member 1 (Lectin-like receptor F1) (Activating coreceptor NKp80) (C-type lectin domain family 5 member C)	KLRF1
Q9NZR2	Low-density lipoprotein receptor-related protein 1B (LRP-1B) (Low-density lipoprotein receptor-related protein-deleted in tumor) (LRP-DIT)	LRP1B
Q9NZQ8	Transient receptor potential cation channel subfamily M member 5 (Long transient receptor potential channel 5) (LTrpC-5) (LTrpC5) (MLSN1- and TRP-related gene 1 protein)	TRPM5
Q9NZQ7	Programmed cell death 1 ligand 1 (PD-L1) (PDCD1 ligand 1) (Programmed death ligand 1) (hPD-L1) (B7 homolog 1) (B7-H1) (CD antigen CD274)	CD274
Q9NZP6	Nuclear pore-associated protein 1	NPAP1
Q9NZP5	Olfactory receptor 5AC2 (HSA1)	OR5AC2
Q9NZP2	Olfactory receptor 6C2 (HSA3)	OR6C2
Q9NZP0	Olfactory receptor 6C3 (HSA8)	OR6C3
Q9NZN8	CCR4-NOT transcription complex subunit 2 (CCR4-associated factor 2)	CNOT2
Q9NZN5	Rho guanine nucleotide exchange factor 12 (Leukemia-associated RhoGEF)	ARHGEF12
Q9NZN4	EH domain-containing protein 2 (PAST homolog 2)	EHD2
Q9NZN3	EH domain-containing protein 3 (PAST homolog 3)	EHD3
Q9NZN1	Interleukin-1 receptor accessory protein-like 1 (IL-1-RAPL-1) (IL-1RAPL-1) (IL1RAPL-1) (EC 3.2.2.6) (Oligophrenin-4) (Three immunoglobulin domain-containing IL-1 receptor-related 2) (TIGIRR-2) (X-linked interleukin-1 receptor accessory protein-like 1)	IL1RAPL1
Q9NZM6	Polycystin-2-like protein 2 (Polycystin-2L2) (Polycystic kidney disease 2-like 2 protein) (Polycystin-L2)	PKD2L2
Q9NZM3	Intersectin-2 (SH3 domain-containing protein 1B) (SH3P18) (SH3P18-like WASP-associated protein)	ITSN2
Q9NZM1	Myoferlin (Fer-1-like protein 3)	MYOF
Q9NZL6	Ral guanine nucleotide dissociation stimulator-like 1 (RalGDS-like 1)	RGL1
Q9NZK7	Group IIE secretory phospholipase A2 (GIIE sPLA2) (sPLA2-IIE) (EC 3.1.1.4) (Phosphatidylcholine 2-acylhydrolase 2E)	PLA2G2E
Q9NZK5	Adenosine deaminase 2 (EC 3.5.4.4) (Cat eye syndrome critical region protein 1)	ADA2
Q9NZJ7	Mitochondrial carrier homolog 1 (Presenilin-associated protein)	MTCH1
Q9NZJ5	Eukaryotic translation initiation factor 2-alpha kinase 3 (EC 2.7.11.1) (PRKR-like endoplasmic reticulum kinase) (Pancreatic eIF2-alpha kinase) (HsPEK)	EIF2AK3
Q9NZI6	Transcription factor CP2-like protein 1 (CP2-related transcriptional repressor 1) (CRTR-1) (Transcription factor LBP-9)	TFCP2L1
Q9NZI2	Kv channel-interacting protein 1 (KChIP1) (A-type potassium channel modulatory protein 1) (Potassium channel-interacting protein 1) (Vesicle APC-binding protein)	KCNIP1
Q9NZH8	Interleukin-36 gamma (IL-1-related protein 2) (IL-1RP2) (Interleukin-1 epsilon) (IL-1 epsilon) (Interleukin-1 family member 9) (IL-1F9) (Interleukin-1 homolog 1) (IL-1H1)	IL36G
Q9NZH7	Interleukin-36 beta (FIL1 eta) (Interleukin-1 eta) (IL-1 eta) (Interleukin-1 family member 8) (IL-1F8) (Interleukin-1 homolog 2) (IL-1H2)	IL36B
Q9NZH6	Interleukin-37 (IL-37) (FIL1 zeta) (IL-1X) (Interleukin-1 family member 7) (IL-1F7) (Interleukin-1 homolog 4) (IL-1H) (IL-1H4) (Interleukin-1 zeta) (IL-1 zeta) (Interleukin-1-related protein) (IL-1RP1)	IL37
Q9NZH0	G-protein coupled receptor family C group 5 member B (A-69G12.1) (Retinoic acid-induced gene 2 protein) (RAIG-2)	GPRC5B
Q9NZG7	Ninjurin-2 (Nerve injury-induced protein 2)	NINJ2
Q9NZF1	Placenta-specific gene 8 protein (Protein C15)	PLAC8
Q9NZD1	G-protein coupled receptor family C group 5 member D	GPRC5D
Q9NZC3	Glycerophosphodiester phosphodiesterase 1 (Glycerophosphoinositol glycerophosphodiesterase GDE1) (EC 3.1.4.44) (Lysophospholipase D GDE1) (EC 3.1.4.-) (Membrane-interacting protein of RGS16) (RGS16-interacting membrane protein)	GDE1
Q9NZC2	Triggering receptor expressed on myeloid cells 2 (TREM-2) (Triggering receptor expressed on monocytes 2)	TREM2
Q9NZB2	Constitutive coactivator of PPAR-gamma-like protein 1 (Oxidative stress-associated SRC activator) (Protein FAM120A)	FAM120A
Q9NZ94	Neuroligin-3 (Gliotactin homolog)	NLGN3
Q9NZ56	Formin-2	FMN2
Q9NZ53	Podocalyxin-like protein 2 (Endoglycan)	PODXL2
Q9NZ42	Gamma-secretase subunit PEN-2 (Presenilin enhancer protein 2)	PSENEN
Q9NZ32	Actin-related protein 10 (Actin-related protein 11) (hARP11)	ACTR10
Q9NZ20	Group 3 secretory phospholipase A2 (EC 3.1.1.4) (Group III secretory phospholipase A2) (GIII sPLA2) (sPLA2-III) (Phosphatidylcholine 2-acylhydrolase 3)	PLA2G3
Q9NZ09	Ubiquitin-associated protein 1 (UBAP-1) (Nasopharyngeal carcinoma-associated gene 20 protein)	UBAP1
Q9NZ08	Endoplasmic reticulum aminopeptidase 1 (EC 3.4.11.-) (ARTS-1) (Adipocyte-derived leucine aminopeptidase) (A-LAP) (Aminopeptidase PILS) (Puromycin-insensitive leucyl-specific aminopeptidase) (PILS-AP) (Type 1 tumor necrosis factor receptor shedding aminopeptidase regulator)	ERAP1
Q9NYZ4	Sialic acid-binding Ig-like lectin 8 (Siglec-8) (Sialoadhesin family member 2) (SAF-2)	SIGLEC8
Q9NYZ3	G2 and S phase-expressed protein 1 (GTSE-1) (Protein B99 homolog)	GTSE1
Q9NYZ1	Golgi apparatus membrane protein TVP23 homolog B	TVP23B
Q9NYY1	Interleukin-20 (IL-20) (Cytokine Zcyto10)	IL20
Q9NYX4	Neuron-specific vesicular protein calcyon	CALY
Q9NYW7	Taste receptor type 2 member 1 (T2R1) (Taste receptor family B member 7) (TRB7)	TAS2R1
Q9NYW6	Taste receptor type 2 member 3 (T2R3)	TAS2R3
Q9NYW5	Taste receptor type 2 member 4 (T2R4)	TAS2R4
Q9NYW4	Taste receptor type 2 member 5 (T2R5)	TAS2R5
Q9NYW3	Taste receptor type 2 member 7 (T2R7) (Taste receptor family B member 4) (TRB4)	TAS2R7
Q9NYW2	Taste receptor type 2 member 8 (T2R8) (Taste receptor family B member 5) (TRB5)	TAS2R8
Q9NYW1	Taste receptor type 2 member 9 (T2R9) (Taste receptor family B member 6) (TRB6)	TAS2R9
Q9NYW0	Taste receptor type 2 member 10 (T2R10) (Taste receptor family B member 2) (TRB2)	TAS2R10
Q9NYV9	Taste receptor type 2 member 13 (T2R13) (Taste receptor family B member 3) (TRB3)	TAS2R13
Q9NYV8	Taste receptor type 2 member 14 (T2R14) (Taste receptor family B member 1) (TRB1)	TAS2R14
Q9NYV7	Taste receptor type 2 member 16 (T2R16)	TAS2R16
Q9NYT0	Pleckstrin-2	PLEK2
Q9NYR8	Retinol dehydrogenase 8 (EC 1.1.1.300) (Photoreceptor outer segment all-trans retinol dehydrogenase) (Short chain dehydrogenase/reductase family 28C member 2)	RDH8
Q9NYQ7	Cadherin EGF LAG seven-pass G-type receptor 3 (Cadherin family member 11) (Epidermal growth factor-like protein 1) (EGF-like protein 1) (Flamingo homolog 1) (hFmi1) (Multiple epidermal growth factor-like domains protein 2) (Multiple EGF-like domains protein 2)	CELSR3
Q9NYQ6	Cadherin EGF LAG seven-pass G-type receptor 1 (Cadherin family member 9) (Flamingo homolog 2) (hFmi2)	CELSR1
Q9NYP7	Very long chain fatty acid elongase 5 (EC 2.3.1.199) (3-keto acyl-CoA synthase ELOVL5) (ELOVL fatty acid elongase 5) (ELOVL FA elongase 5) (Elongation of very long chain fatty acids protein 5) (Fatty acid elongase 1) (hELO1) (Very long chain 3-ketoacyl-CoA synthase 5) (Very long chain 3-oxoacyl-CoA synthase 5)	ELOVL5
Q9NYN1	Ras-like protein family member 12 (EC 3.6.5.2) (Ras-like protein Ris)	RASL12
Q9NYM9	BET1-like protein (Golgi SNARE with a size of 15 kDa) (GOS-15) (GS15) (Vesicle transport protein GOS15)	BET1L
Q9NYM4	G-protein coupled receptor 83 (G-protein coupled receptor 72)	GPR83
Q9NYL4	Peptidyl-prolyl cis-trans isomerase FKBP11 (PPIase FKBP11) (EC 5.2.1.8) (19 kDa FK506-binding protein) (19 kDa FKBP) (FKBP-19) (FK506-binding protein 11) (FKBP-11) (Rotamase)	FKBP11
Q9NYK1	Toll-like receptor 7	TLR7
Q9NYJ8	TGF-beta-activated kinase 1 and MAP3K7-binding protein 2 (Mitogen-activated protein kinase kinase kinase 7-interacting protein 2) (TAK1-binding protein 2) (TAB-2) (TGF-beta-activated kinase 1-binding protein 2)	TAB2
Q9NYJ7	Delta-like protein 3 (Drosophila Delta homolog 3) (Delta3)	DLL3
Q9NYG8	Potassium channel subfamily K member 4 (TWIK-related arachidonic acid-stimulated potassium channel protein) (TRAAK) (Two pore potassium channel KT4.1) (Two pore K(+) channel KT4.1)	KCNK4
Q9NYG2	Palmitoyltransferase ZDHHC3 (EC 2.3.1.225) (Acyltransferase ZDHHC3) (EC 2.3.1.-) (Protein DHHC1) (Zinc finger DHHC domain-containing protein 3) (DHHC-3)	ZDHHC3
Q9NYC9	Dynein axonemal heavy chain 9 (Axonemal beta dynein heavy chain 9) (Ciliary dynein heavy chain 9)	DNAH9
Q9NYB5	Solute carrier organic anion transporter family member 1C1 (Organic anion transporter 1C1) (OATP1C1) (Organic anion transporter F) (OATP-F) (Organic anion transporter polypeptide-related protein 5) (OAT-RP-5) (OATP-RP5) (Organic anion-transporting polypeptide 14) (OATP-14) (Solute carrier family 21 member 14) (Thyroxine transporter)	SLCO1C1
Q9NYA4	Myotubularin-related protein 4 (EC 3.1.3.48) (FYVE domain-containing dual specificity protein phosphatase 2) (FYVE-DSP2) (Zinc finger FYVE domain-containing protein 11)	MTMR4
Q9NYA1	Sphingosine kinase 1 (SK 1) (SPK 1) (EC 2.7.1.91) (Acetyltransferase SPHK1) (EC 2.3.1.-)	SPHK1
Q9NY99	Gamma-2-syntrophin (G2SYN) (Syntrophin-5) (SYN5)	SNTG2
Q9NY93	Probable ATP-dependent RNA helicase DDX56 (EC 3.6.4.13) (ATP-dependent 61 kDa nucleolar RNA helicase) (DEAD box protein 21) (DEAD box protein 56)	DDX56
Q9NY91	Probable glucose sensor protein SLC5A4 (Solute carrier family 5 member 4)	SLC5A4
Q9NY72	Sodium channel regulatory subunit beta-3	SCN3B
Q9NY64	Solute carrier family 2, facilitated glucose transporter member 8 (Glucose transporter type 8) (GLUT-8) (Glucose transporter type X1)	SLC2A8
Q9NY59	Sphingomyelin phosphodiesterase 3 (EC 3.1.4.12) (Neutral sphingomyelinase 2) (nSMase-2) (nSMase2) (Neutral sphingomyelinase II)	SMPD3
Q9NY47	Voltage-dependent calcium channel subunit alpha-2/delta-2 (Voltage-gated calcium channel subunit alpha-2/delta-2) [Cleaved into: Voltage-dependent calcium channel subunit alpha-2-2	CACNA2D2
Q9NY37	Acid-sensing ion channel 5 (ASIC5) (Amiloride-sensitive cation channel 5) (Human intestine Na(+) channel) (HINaC)	ASIC5
Q9NY35	Claudin domain-containing protein 1 (Membrane protein GENX-3745)	CLDND1
Q9NY26	Zinc transporter ZIP1 (Solute carrier family 39 member 1) (Zinc-iron-regulated transporter-like) (Zrt- and Irt-like protein 1) (ZIP-1) (hZIP1)	SLC39A1
Q9NY25	C-type lectin domain family 5 member A (C-type lectin superfamily member 5) (Myeloid DAP12-associating lectin 1) (MDL-1)	CLEC5A
Q9NY15	Stabilin-1 (Fasciclin, EGF-like, laminin-type EGF-like and link domain-containing scavenger receptor 1) (FEEL-1) (MS-1 antigen)	STAB1
Q9NXW2	DnaJ homolog subfamily B member 12	DNAJB12
Q9NXS2	Glutaminyl-peptide cyclotransferase-like protein (EC 2.3.2.5) (Golgi-resident glutaminyl-peptide cyclotransferase) (isoQC) (gQC)	QPCTL
Q9NXR1	Nuclear distribution protein nudE homolog 1 (NudE)	NDE1
Q9NXL6	SID1 transmembrane family member 1	SIDT1
Q9NXK6	Membrane progestin receptor gamma (mPR gamma) (Membrane progesterone P4 receptor gamma) (Membrane progesterone receptor gamma) (Progesterone and adipoQ receptor family member 5) (Progestin and adipoQ receptor family member 5) (Progestin and adipoQ receptor family member V)	PAQR5
Q9NXJ0	Membrane-spanning 4-domains subfamily A member 12	MS4A12
Q9NXH8	Torsin-4A (Torsin family 4 member A)	TOR4A
Q9NXD2	Myotubularin-related protein 10 (Inactive phosphatidylinositol 3-phosphatase 10)	MTMR10
Q9NXC2	Glucose-fructose oxidoreductase domain-containing protein 1 (EC 1.-.-.-)	GFOD1
Q9NXB0	Tectonic-like complex member MKS1 (Meckel syndrome type 1 protein)	MKS1
Q9NX94	WW domain binding protein 1-like (Outcome predictor in acute leukemia 1)	WBP1L
Q9NX77	Endogenous retrovirus group K member 13-1 Env polyprotein (Envelope polyprotein) (HERV-K_16p13.3 provirus ancestral Env polyprotein) [Cleaved into: Surface protein (SU)	ERVK13-1
Q9NX76	CKLF-like MARVEL transmembrane domain-containing protein 6 (Chemokine-like factor superfamily member 6)	CMTM6
Q9NX62	Golgi-resident adenosine 3',5'-bisphosphate 3'-phosphatase (Golgi-resident PAP phosphatase) (gPAPP) (EC 3.1.3.7) (3'(2'), 5'-bisphosphate nucleotidase 2) (Inositol monophosphatase domain-containing protein 1) (Myo-inositol monophosphatase A3) (Phosphoadenosine phosphate 3'-nucleotidase)	BPNT2
Q9NX61	Transmembrane protein 161A (Adaptive response to oxidative stress protein 29) (AROS-29)	TMEM161A
Q9NX52	Rhomboid-related protein 2 (RRP2) (EC 3.4.21.105) (Rhomboid-like protein 2) [Cleaved into: Rhomboid-related protein 2, N-terminal fragment (NTF)	RHBDL2
Q9NX47	E3 ubiquitin-protein ligase MARCHF5 (EC 2.3.2.27) (Membrane-associated RING finger protein 5) (Membrane-associated RING-CH protein V) (MARCH-V) (Mitochondrial ubiquitin ligase) (MITOL) (RING finger protein 153) (RING-type E3 ubiquitin transferase MARCHF5)	MARCHF5
Q9NX40	OCIA domain-containing protein 1 (Ovarian cancer immunoreactive antigen domain containing 1) (Ovarian carcinoma immunoreactive antigen)	OCIAD1
Q9NWZ3	Interleukin-1 receptor-associated kinase 4 (IRAK-4) (EC 2.7.11.1) (Renal carcinoma antigen NY-REN-64)	IRAK4
Q9NWW9	Phospholipase A and acyltransferase 2 (EC 2.3.1.-) (EC 3.1.1.32) (EC 3.1.1.4) (HRAS-like suppressor 2)	PLAAT2
Q9NWW5	Ceroid-lipofuscinosis neuronal protein 6 (Protein CLN6)	CLN6
Q9NWS6	Protein FAM118A	FAM118A
Q9NWR8	Calcium uniporter regulatory subunit MCUb, mitochondrial (MCUb) (Coiled-coil domain-containing protein 109B)	MCUB
Q9NWQ8	Phosphoprotein associated with glycosphingolipid-enriched microdomains 1 (Csk-binding protein) (Transmembrane adapter protein PAG) (Transmembrane phosphoprotein Cbp)	PAG1
Q9NWH7	Spermatogenesis-associated protein 6	SPATA6
Q9NWF4	Solute carrier family 52, riboflavin transporter, member 1 (Porcine endogenous retrovirus A receptor 2) (PERV-A receptor 2) (huPAR-2) (Protein GPR172B) (Riboflavin transporter 1) (hRFT1)	SLC52A1
Q9NWD8	Transmembrane protein 248	TMEM248
Q9NWC5	Transmembrane protein 45A (DNA polymerase-transactivated protein 4) (Dermal papilla-derived protein 7)	TMEM45A
Q9NW97	Transmembrane protein 51	TMEM51
Q9NW15	Anoctamin-10 (Transmembrane protein 16K)	ANO10
Q9NVZ3	Adaptin ear-binding coat-associated protein 2 (NECAP endocytosis-associated protein 2) (NECAP-2)	NECAP2
Q9NVV5	Androgen-induced gene 1 protein (AIG-1) (Fatty acid esters of hydroxy fatty acids hydrolase AIG1) (FAHFA hydrolase AIG1) (EC 3.1.-.-)	AIG1
Q9NVR5	Protein kintoun (Dynein assembly factor 2, axonemal)	DNAAF2
Q9NVP1	ATP-dependent RNA helicase DDX18 (EC 3.6.4.13) (DEAD box protein 18) (Myc-regulated DEAD box protein) (MrDb)	DDX18
Q9NVN8	Guanine nucleotide-binding protein-like 3-like protein	GNL3L
Q9NVN3	Synembryn-B (Brain synembryn) (hSyn) (Protein Ric-8B)	RIC8B
Q9NVM1	Protein eva-1 homolog B (Protein FAM176B)	EVA1B
Q9NVL8	Factor associated with metabolism and energy (Protein CCDC198)	CCDC198
Q9NVJ2	ADP-ribosylation factor-like protein 8B (EC 3.6.5.2) (ADP-ribosylation factor-like protein 10C) (Novel small G protein indispensable for equal chromosome segregation 1)	ARL8B
Q9NVI1	Fanconi anemia group I protein (Protein FACI)	FANCI
Q9NVG8	TBC1 domain family member 13	TBC1D13
Q9NVD7	Alpha-parvin (Actopaxin) (CH-ILKBP) (Calponin-like integrin-linked kinase-binding protein) (Matrix-remodeling-associated protein 2)	PARVA
Q9NVC6	Mediator of RNA polymerase II transcription subunit 17 (Activator-recruited cofactor 77 kDa component) (ARC77) (Cofactor required for Sp1 transcriptional activation subunit 6) (CRSP complex subunit 6) (Mediator complex subunit 17) (Thyroid hormone receptor-associated protein complex 80 kDa component) (Trap80) (Transcriptional coactivator CRSP77) (Vitamin D3 receptor-interacting protein complex 80…	MED17
Q9NVA4	Transmembrane protein 184C (Transmembrane protein 34)	TMEM184C
Q9NV96	Cell cycle control protein 50A (P4-ATPase flippase complex beta subunit TMEM30A) (Transmembrane protein 30A)	TMEM30A
Q9NV70	Exocyst complex component 1 (Exocyst complex component Sec3)	EXOC1
Q9NV58	E3 ubiquitin-protein ligase RNF19A (EC 2.3.2.31) (Double ring-finger protein) (Dorfin) (RING finger protein 19A) (p38)	RNF19A
Q9NV29	Transmembrane protein 100	TMEM100
Q9NV12	Transmembrane protein 140	TMEM140
Q9NUW8	Tyrosyl-DNA phosphodiesterase 1 (Tyr-DNA phosphodiesterase 1) (EC 3.1.4.-)	TDP1
Q9NUU7	ATP-dependent RNA helicase DDX19A (EC 3.6.4.13) (DDX19-like protein) (DEAD box protein 19A)	DDX19A
Q9NUR3	Transmembrane protein 74B	TMEM74B
Q9NUQ9	CYFIP-related Rac1 interactor B (L1)	CYRIB
Q9NUQ8	ATP-binding cassette sub-family F member 3	ABCF3
Q9NUP9	Protein lin-7 homolog C (Lin-7C) (Mammalian lin-seven protein 3) (MALS-3) (Vertebrate lin-7 homolog 3) (Veli-3)	LIN7C
Q9NUN7	Alkaline ceramidase 3 (AlkCDase 3) (Alkaline CDase 3) (EC 3.5.1.-) (EC 3.5.1.23) (Alkaline dihydroceramidase SB89) (Alkaline phytoceramidase) (aPHC)	ACER3
Q9NUN5	Lysosomal cobalamin transport escort protein LMBD1 (LMBD1) (HDAg-L-interacting protein NESI) (LMBR1 domain-containing protein 1) (Nuclear export signal-interacting protein)	LMBRD1
Q9NUM4	Transmembrane protein 106B	TMEM106B
Q9NUM3	Zinc transporter ZIP9 (Solute carrier family 39 member 9) (Zrt- and Irt-like protein 9) (ZIP-9)	SLC39A9
Q9NUL3	Double-stranded RNA-binding protein Staufen homolog 2	STAU2
Q9NUD9	GPI mannosyltransferase 2 (EC 2.4.1.-) (GPI mannosyltransferase II) (GPI-MT-II) (Phosphatidylinositol-glycan biosynthesis class V protein) (PIG-V)	PIGV
Q9NUB4	Uncharacterized protein C20orf141	C20orf141
Q9NU53	Glycoprotein integral membrane protein 1	GINM1
Q9NU22	Midasin (Dynein-related AAA-ATPase MDN1) (MIDAS-containing protein)	MDN1
Q9NTX7	E3 ubiquitin-protein ligase RNF146 (EC 2.3.2.27) (Dactylidin) (Iduna) (RING finger protein 146) (RING-type E3 ubiquitin transferase RNF146)	RNF146
Q9NTU7	Cerebellin-4 (Cerebellin-like glycoprotein 1)	CBLN4
Q9NTQ9	Gap junction beta-4 protein (Connexin-30.3) (Cx30.3)	GJB4
Q9NTN9	Semaphorin-4G	SEMA4G
Q9NTK5	Obg-like ATPase 1 (DNA damage-regulated overexpressed in cancer 45) (DOC45) (GTP-binding protein 9)	OLA1
Q9NTI2	Phospholipid-transporting ATPase IB (EC 7.6.2.1) (ATPase class I type 8A member 2) (ML-1) (P4-ATPase flippase complex alpha subunit ATP8A2)	ATP8A2
Q9NTG1	Polycystin family receptor for egg jelly (PKD and REJ homolog) (Polycystic kidney disease and receptor for egg jelly-related protein)	PKDREJ
Q9NT99	Leucine-rich repeat-containing protein 4B (Netrin-G3 ligand) (NGL-3)	LRRC4B
Q9NT68	Teneurin-2 (Ten-2) (Protein Odd Oz/ten-m homolog 2) (Tenascin-M2) (Ten-m2) (Teneurin transmembrane protein 2) [Cleaved into: Ten-2, soluble form	TENM2
Q9NT22	EMILIN-3 (EMILIN-5) (Elastin microfibril interface-located protein 3) (Elastin microfibril interfacer 3) (Elastin microfibril interface-located protein 5) (Elastin microfibril interfacer 5)	EMILIN3
Q9NST1	1-acylglycerol-3-phosphate O-acyltransferase PNPLA3 (EC 2.3.1.51) (Acylglycerol transacylase) (Adiponutrin) (ADPN) (Calcium-independent phospholipase A2-epsilon) (iPLA2-epsilon) (EC 3.1.1.4) (Lysophosphatidic acid acyltransferase) (Patatin-like phospholipase domain-containing protein 3) (EC 3.1.1.3)	PNPLA3
Q9NSI5	Immunoglobulin superfamily member 5 (IgSF5) (Junctional adhesion molecule 4) (JAM-4)	IGSF5
Q9NSE2	Cytokine-inducible SH2-containing protein (CIS) (CIS-1) (Protein G18) (Suppressor of cytokine signaling) (SOCS)	CISH
Q9NSD9	Phenylalanine--tRNA ligase beta subunit (EC 6.1.1.20) (Phenylalanyl-tRNA synthetase beta subunit) (PheRS)	FARSB
Q9NSD7	Relaxin-3 receptor 1 (RLN3 receptor 1) (G protein-coupled receptor SALPR) (G-protein coupled receptor GPCR135) (Relaxin family peptide receptor 3) (Somatostatin- and angiotensin-like peptide receptor)	RXFP3
Q9NSD5	Sodium- and chloride-dependent GABA transporter 2 (GAT-2) (Solute carrier family 6 member 13)	SLC6A13
Q9NSC5	Homer protein homolog 3 (Homer-3)	HOMER3
Q9NSB8	Homer protein homolog 2 (Homer-2) (Cupidin)	HOMER2
Q9NSA2	Potassium voltage-gated channel subfamily D member 1 (Voltage-gated potassium channel subunit Kv4.1)	KCND1
Q9NSA1	Fibroblast growth factor 21 (FGF-21)	FGF21
Q9NSA0	Solute carrier family 22 member 11 (Organic anion transporter 4) (OAT4) (Organic anion:dicarboxylate exchanger OAT4)	SLC22A11
Q9NS98	Semaphorin-3G (Semaphorin sem2)	SEMA3G
Q9NS93	Transmembrane 7 superfamily member 3 (Seven span transmembrane protein)	TM7SF3
Q9NS87	Kinesin-like protein KIF15 (Kinesin-like protein 2) (hKLP2) (Kinesin-like protein 7) (Serologically defined breast cancer antigen NY-BR-62)	KIF15
Q9NS86	LanC-like protein 2 (Testis-specific adriamycin sensitivity protein)	LANCL2
Q9NS84	Carbohydrate sulfotransferase 7 (EC 2.8.2.-) (EC 2.8.2.17) (Chondroitin 6-sulfotransferase 2) (C6ST-2) (Galactose/N-acetylglucosamine/N-acetylglucosamine 6-O-sulfotransferase 5) (GST-5) (N-acetylglucosamine 6-O-sulfotransferase 4) (GlcNAc6ST-4) (Gn6st-4)	CHST7
Q9NS82	Asc-type amino acid transporter 1 (Asc-1) (Solute carrier family 7 member 10)	SLC7A10
Q9NS75	Cysteinyl leukotriene receptor 2 (CysLTR2) (G-protein coupled receptor GPCR21) (hGPCR21) (G-protein coupled receptor HG57) (HPN321)	CYSLTR2
Q9NS71	Gastrokine-1 (18 kDa antrum mucosa protein) (AMP-18) (Protein CA11)	GKN1
Q9NS69	Mitochondrial import receptor subunit TOM22 homolog (hTom22) (1C9-2) (Translocase of outer membrane 22 kDa subunit homolog)	TOMM22
Q9NS68	Tumor necrosis factor receptor superfamily member 19 (TRADE) (Toxicity and JNK inducer)	TNFRSF19
Q9NS67	Probable G-protein coupled receptor 27 (Super conserved receptor expressed in brain 1)	GPR27
Q9NS66	Probable G-protein coupled receptor 173 (Super conserved receptor expressed in brain 3)	GPR173
Q9NS64	Protein reprimo	RPRM
Q9NS62	Thrombospondin type-1 domain-containing protein 1 (Transmembrane molecule with thrombospondin module)	THSD1
Q9NS61	Kv channel-interacting protein 2 (KChIP2) (A-type potassium channel modulatory protein 2) (Cardiac voltage-gated potassium channel modulatory subunit) (Potassium channel-interacting protein 2)	KCNIP2
Q9NS40	Potassium voltage-gated channel subfamily H member 7 (Ether-a-go-go-related gene potassium channel 3) (ERG-3) (Eag-related protein 3) (Ether-a-go-go-related protein 3) (hERG-3) (Voltage-gated potassium channel subunit Kv11.3)	KCNH7
Q9NS28	Regulator of G-protein signaling 18 (RGS18)	RGS18
Q9NS15	Latent-transforming growth factor beta-binding protein 3 (LTBP-3)	LTBP3
Q9NS00	Glycoprotein-N-acetylgalactosamine 3-beta-galactosyltransferase 1 (EC 2.4.1.122) (B3Gal-T8) (Core 1 O-glycan T-synthase) (Core 1 UDP-galactose:N-acetylgalactosamine-alpha-R beta 1,3-galactosyltransferase 1) (Beta-1,3-galactosyltransferase) (Core 1 beta1,3-galactosyltransferase 1) (C1GalT1) (Core 1 beta3-Gal-T1)	C1GALT1
Q9NRZ7	1-acyl-sn-glycerol-3-phosphate acyltransferase gamma (EC 2.3.1.51) (1-acylglycerol-3-phosphate O-acyltransferase 3) (1-AGP acyltransferase 3) (1-AGPAT 3) (Lysophosphatidic acid acyltransferase gamma) (LPAAT-gamma)	AGPAT3
Q9NRY7	Phospholipid scramblase 2 (PL scramblase 2) (Ca(2+)-dependent phospholipid scramblase 2)	PLSCR2
Q9NRY6	Phospholipid scramblase 3 (PL scramblase 3) (Ca(2+)-dependent phospholipid scramblase 3)	PLSCR3
Q9NRY4	Rho GTPase-activating protein 35 (Glucocorticoid receptor DNA-binding factor 1) (Glucocorticoid receptor repression factor 1) (GRF-1) (Rho GAP p190A) (p190-A)	ARHGAP35
Q9NRX5	Serine incorporator 1 (Tumor differentially expressed protein 1-like) (Tumor differentially expressed protein 2)	SERINC1
Q9NRX4	14 kDa phosphohistidine phosphatase (EC 3.9.1.3) (Phosphohistidine phosphatase 1) (PHPT1) (Protein histidine phosphatase) (PHP) (Protein janus-A homolog)	PHPT1
Q9NRW7	Vacuolar protein sorting-associated protein 45 (h-VPS45) (hlVps45)	VPS45
Q9NRW4	Dual specificity protein phosphatase 22 (EC 3.1.3.16) (EC 3.1.3.48) (JNK-stimulatory phosphatase-1) (JSP-1) (Low molecular weight dual specificity phosphatase 2) (LMW-DSP2) (Mitogen-activated protein kinase phosphatase x) (MAP kinase phosphatase x) (MKP-x)	DUSP22
Q9NRV9	Heme-binding protein 1 (p22HBP)	HEBP1
Q9NRU3	Metal transporter CNNM1 (Ancient conserved domain-containing protein 1) (Cyclin-M1)	CNNM1
Q9NRS6	Sorting nexin-15	SNX15
Q9NRS4	Transmembrane protease serine 4 (EC 3.4.21.-) (Channel-activating protease 2) (CAPH2) (Membrane-type serine protease 2) (MT-SP2) [Cleaved into: Transmembrane protease serine 4 catalytic chain]	TMPRSS4
Q9NRR8	CDC42 small effector protein 1 (CDC42-binding protein SCIP1) (Small effector of CDC42 protein 1)	CDC42SE1
Q9NRR6	Phosphatidylinositol polyphosphate 5-phosphatase type IV (72 kDa inositol polyphosphate 5-phosphatase) (Inositol polyphosphate-5-phosphatase E) (Phosphatidylinositol 4,5-bisphosphate 5-phosphatase) (EC 3.1.3.36) (Phosphatidylinositol-3,4,5-trisphosphate 5-phosphatase) (EC 3.1.3.86)	INPP5E
Q9NRR3	CDC42 small effector protein 2 (Small effector of CDC42 protein 2)	CDC42SE2
Q9NRR2	Tryptase gamma (EC 3.4.21.-) (Serine protease 31) (Transmembrane tryptase) [Cleaved into: Tryptase gamma light chain	TPSG1
Q9NRQ5	Single-pass membrane and coiled-coil domain-containing protein 4 (Protein FN5)	SMCO4
Q9NRQ2	Phospholipid scramblase 4 (PL scramblase 4) (Ca(2+)-dependent phospholipid scramblase 4) (Cell growth-inhibiting gene 43 protein) (TRA1)	PLSCR4
Q9NRP7	Serine/threonine-protein kinase 36 (EC 2.7.11.1) (Fused homolog)	STK36
Q9NRM6	Interleukin-17 receptor B (IL-17 receptor B) (IL-17RB) (Cytokine receptor-like 4) (IL-17 receptor homolog 1) (IL-17Rh1) (IL17Rh1) (Interleukin-17B receptor) (IL-17B receptor)	IL17RB
Q9NRM1	Enamelin	ENAM
Q9NRM0	Solute carrier family 2, facilitated glucose transporter member 9 (Glucose transporter type 9) (GLUT-9) (Urate transporter)	SLC2A9
Q9NRL3	Striatin-4 (Zinedin)	STRN4
Q9NRJ7	Protocadherin beta-16 (PCDH-beta-16) (Protocadherin-3X)	PCDHB16
Q9NRJ3	C-C motif chemokine 28 (Mucosae-associated epithelial chemokine) (MEC) (Protein CCK1) (Small-inducible cytokine A28)	CCL28
Q9NRI6	Putative peptide YY-2 (Putative peptide YY2)	PYY2
Q9NRG9	Aladin (Adracalin)	AAAS
Q9NRF2	SH2B adapter protein 1 (Pro-rich, PH and SH2 domain-containing signaling mediator) (PSM) (SH2 domain-containing protein 1B)	SH2B1
Q9NRD9	Dual oxidase 1 (EC 1.11.1.-) (EC 1.6.3.1) (Large NOX 1) (Long NOX 1) (NADPH thyroid oxidase 1) (Thyroid oxidase 1)	DUOX1
Q9NRD8	Dual oxidase 2 (EC 1.11.1.-) (EC 1.6.3.1) (Large NOX 2) (Long NOX 2) (NADH/NADPH thyroid oxidase p138-tox) (NADPH oxidase/peroxidase DUOX2) (NADPH thyroid oxidase 2) (Thyroid oxidase 2) (p138 thyroid oxidase)	DUOX2
Q9NRD5	PRKCA-binding protein (Protein interacting with C kinase 1) (Protein kinase C-alpha-binding protein)	PICK1
Q9NRC9	Otoraplin (Fibrocyte-derived protein) (Melanoma inhibitory activity-like protein)	OTOR
Q9NRC6	Spectrin beta chain, non-erythrocytic 5 (Beta-V spectrin)	SPTBN5
Q9NRC1	Suppressor of tumorigenicity 7 protein (Protein FAM4A1) (Protein HELG)	ST7
Q9NRB3	Carbohydrate sulfotransferase 12 (EC 2.8.2.5) (Chondroitin 4-O-sulfotransferase 2) (Chondroitin 4-sulfotransferase 2) (C4ST-2) (C4ST2) (Sulfotransferase Hlo)	CHST12
Q9NRA8	Eukaryotic translation initiation factor 4E transporter (4E-T) (eIF4E transporter) (Eukaryotic translation initiation factor 4E nuclear import factor 1)	EIF4ENIF1
Q9NRA2	Sialin (H(+)/nitrate cotransporter) (H(+)/sialic acid cotransporter) (AST) (Membrane glycoprotein HP59) (Solute carrier family 17 member 5) (Vesicular excitatory amino acid transporter) (VEAT)	SLC17A5
Q9NRA1	Platelet-derived growth factor C (PDGF-C) (Fallotein) (Spinal cord-derived growth factor) (SCDGF) (VEGF-E) [Cleaved into: Platelet-derived growth factor C, latent form (PDGFC latent form)	PDGFC
Q9NRA0	Sphingosine kinase 2 (SK 2) (SPK 2) (EC 2.7.1.91)	SPHK2
Q9NR99	Matrix-remodeling-associated protein 5 (Adhesion protein with leucine-rich repeats and immunoglobulin domains related to perlecan) (Adlican)	MXRA5
Q9NR97	Toll-like receptor 8 (CD antigen CD288)	TLR8
Q9NR96	Toll-like receptor 9 (CD antigen CD289)	TLR9
Q9NR82	Potassium voltage-gated channel subfamily KQT member 5 (KQT-like 5) (Potassium channel subunit alpha KvLQT5) (Voltage-gated potassium channel subunit Kv7.5)	KCNQ5
Q9NR77	Peroxisomal membrane protein 2 (22 kDa peroxisomal membrane protein)	PXMP2
Q9NR71	Neutral ceramidase (N-CDase) (NCDase) (EC 3.5.1.-) (EC 3.5.1.23) (Acylsphingosine deacylase 2) (BCDase) (LCDase) (hCD) (N-acylsphingosine amidohydrolase 2) (Non-lysosomal ceramidase) [Cleaved into: Neutral ceramidase soluble form]	ASAH2
Q9NR61	Delta-like protein 4 (Drosophila Delta homolog 4) (Delta4)	DLL4
Q9NR46	Endophilin-B2 (SH3 domain-containing GRB2-like protein B2)	SH3GLB2
Q9NR30	Nucleolar RNA helicase 2 (EC 3.6.4.13) (DEAD box protein 21) (Gu-alpha) (Nucleolar RNA helicase Gu) (Nucleolar RNA helicase II) (RH II/Gu)	DDX21
Q9NR22	Protein arginine N-methyltransferase 8 (EC 2.1.1.319) (Heterogeneous nuclear ribonucleoprotein methyltransferase-like protein 4)	PRMT8
Q9NR16	Scavenger receptor cysteine-rich type 1 protein M160 (CD163 antigen-like 1) (CD antigen CD163b)	CD163L1
Q9NR09	Baculoviral IAP repeat-containing protein 6 (EC 2.3.2.27) (BIR repeat-containing ubiquitin-conjugating enzyme) (BRUCE) (RING-type E3 ubiquitin transferase BIRC6) (Ubiquitin-conjugating BIR domain enzyme apollon) (APOLLON)	BIRC6
Q9NR00	Transcriptional and immune response regulator (Thyroid cancer protein 1) (TC-1)	TCIM
Q9NQZ7	Ectonucleoside triphosphate diphosphohydrolase 7 (NTPDase 7) (EC 3.6.1.15) (Lysosomal apyrase-like protein 1)	ENTPD7
Q9NQX7	Integral membrane protein 2C (Cerebral protein 14) (Transmembrane protein BRI3) [Cleaved into: CT-BRI3]	ITM2C
Q9NQX5	Neural proliferation differentiation and control protein 1 (NPDC-1)	NPDC1
Q9NQX4	Unconventional myosin-Vc	MYO5C
Q9NQX3	Gephyrin [Includes: Molybdopterin adenylyltransferase (MPT adenylyltransferase) (EC 2.7.7.75) (Domain G)	GPHN
Q9NQW8	Cyclic nucleotide-gated channel beta-3 (CNG channel beta-3) (Cone photoreceptor cGMP-gated channel subunit beta) (Cyclic nucleotide-gated cation channel beta-3) (Cyclic nucleotide-gated cation channel modulatory subunit)	CNGB3
Q9NQS5	G-protein coupled receptor 84 (Inflammation-related G-protein coupled receptor EX33)	GPR84
Q9NQS3	Nectin-3 (CDw113) (Nectin cell adhesion molecule 3) (Poliovirus receptor-related protein 3) (CD antigen CD113)	NECTIN3
Q9NQS1	Cell death regulator Aven	AVEN
Q9NQR9	Glucose-6-phosphatase 2 (G-6-Pase 2) (G6Pase 2) (EC 3.1.3.9) (Islet-specific glucose-6-phosphatase catalytic subunit-related protein)	G6PC2
Q9NQR4	Omega-amidase NIT2 (EC 3.5.1.3) (Nitrilase homolog 2)	NIT2
Q9NQN1	Olfactory receptor 2S2 (Olfactory receptor OR9-3)	OR2S2
Q9NQG7	BLOC-3 complex member HPS4 (Hermansky-Pudlak syndrome 4 protein) (Light-ear protein homolog)	HPS4
Q9NQG1	Protein MANBAL	MANBAL
Q9NQC7	Ubiquitin carboxyl-terminal hydrolase CYLD (EC 3.4.19.12) (Deubiquitinating enzyme CYLD) (Ubiquitin thioesterase CYLD) (Ubiquitin-specific-processing protease CYLD)	CYLD
Q9NQC3	Reticulon-4 (Foocen) (Neurite outgrowth inhibitor) (Nogo protein) (Neuroendocrine-specific protein) (NSP) (Neuroendocrine-specific protein C homolog) (RTN-x) (Reticulon-5)	RTN4
Q9NQA5	Transient receptor potential cation channel subfamily V member 5 (TrpV5) (Calcium transport protein 2) (CaT2) (Epithelial calcium channel 1) (ECaC) (ECaC1) (Osm-9-like TRP channel 3) (OTRPC3)	TRPV5
Q9NQ92	Coordinator of PRMT5 and differentiation stimulator (Cooperator of PRMT5) (Protein TTP1)	COPRS
Q9NQ90	Anoctamin-2 (Transmembrane protein 16B)	ANO2
Q9NQ86	E3 ubiquitin-protein ligase TRIM36 (EC 2.3.2.27) (RING finger protein 98) (RING-type E3 ubiquitin transferase TRIM36) (Tripartite motif-containing protein 36) (Zinc-binding protein Rbcc728)	TRIM36
Q9NQ84	G-protein coupled receptor family C group 5 member C (Retinoic acid-induced gene 3 protein) (RAIG-3)	GPRC5C
Q9NQ76	Matrix extracellular phosphoglycoprotein (Osteoblast/osteocyte factor 45) (OF45) (Osteoregulin)	MEPE
Q9NQ75	Cas scaffolding protein family member 4 (HEF-like protein) (HEF1-EFS-p130Cas-like protein) (HEPL)	CASS4
Q9NQ60	Equatorin (Acrosome formation-associated factor)	EQTN
Q9NQ40	Solute carrier family 52, riboflavin transporter, member 3 (Riboflavin transporter 2) (hRFT2)	SLC52A3
Q9NQ38	Serine protease inhibitor Kazal-type 5 (Lympho-epithelial Kazal-type-related inhibitor) (LEKTI) [Cleaved into: Hemofiltrate peptide HF6478	SPINK5
Q9NQ36	Signal peptide, CUB and EGF-like domain-containing protein 2 (Protein CEGP1) (Scube/You)	SCUBE2
Q9NQ30	Endothelial cell-specific molecule 1 (ESM-1)	ESM1
Q9NQ25	SLAM family member 7 (CD2 subset 1) (CD2-like receptor-activating cytotoxic cells) (CRACC) (Membrane protein FOAP-12) (Novel Ly9) (Protein 19A) (CD antigen CD319)	SLAMF7
Q9NQ11	Polyamine-transporting ATPase 13A2 (EC 7.6.2.-)	ATP13A2
Q9NPY3	Complement component C1q receptor (C1q/MBL/SPA receptor) (C1qR) (C1qR(p)) (C1qRp) (CDw93) (Complement component 1 q subcomponent receptor 1) (Matrix-remodeling-associated protein 4) (CD antigen CD93)	CD93
Q9NPU4	Uncharacterized protein C14orf132	C14orf132
Q9NPR9	Protein GPR108 (Lung seven transmembrane receptor 2)	GPR108
Q9NPR2	Semaphorin-4B (Semaphorin-C)	SEMA4B
Q9NPQ8	Synembryn-A (Protein Ric-8A)	RIC8A
Q9NPP4	NLR family CARD domain-containing protein 4 (CARD, LRR, and NACHT-containing protein) (CED-4-like protein Clan) (Caspase recruitment domain-containing protein 12) (Ice protease-activating factor) (Ipaf)	NLRC4
Q9NPJ6	Mediator of RNA polymerase II transcription subunit 4 (Activator-recruited cofactor 36 kDa component) (ARC36) (Mediator complex subunit 4) (TRAP/SMCC/PC2 subunit p36 subunit) (Vitamin D3 receptor-interacting protein complex 36 kDa component) (DRIP36)	MED4
Q9NPI9	Inward rectifier potassium channel 16 (Inward rectifier K(+) channel Kir5.1) (Potassium channel, inwardly rectifying subfamily J member 16)	KCNJ16
Q9NPI6	mRNA-decapping enzyme 1A (EC 3.6.1.62) (Smad4-interacting transcriptional co-activator) (Transcription factor SMIF)	DCP1A
Q9NPI5	Nicotinamide riboside kinase 2 (NRK 2) (NmR-K 2) (EC 2.7.1.22) (Integrin beta-1-binding protein 3) (Muscle integrin-binding protein) (MIBP) (Nicotinic acid riboside kinase 2) (EC 2.7.1.173) (Ribosylnicotinamide kinase 2) (RNK 2) (Ribosylnicotinic acid kinase 2)	NMRK2
Q9NPH9	Interleukin-26 (IL-26) (Protein AK155)	IL26
Q9NPH5	NADPH oxidase 4 (EC 1.6.3.1) (Kidney oxidase-1) (KOX-1) (Kidney superoxide-producing NADPH oxidase) (Renal NAD(P)H-oxidase)	NOX4
Q9NPH3	Interleukin-1 receptor accessory protein (IL-1 receptor accessory protein) (IL-1RAcP) (EC 3.2.2.6) (Interleukin-1 receptor 3) (IL-1R-3) (IL-1R3)	IL1RAP
Q9NPG8	Palmitoyltransferase ZDHHC4 (EC 2.3.1.225) (Zinc finger DHHC domain-containing protein 4) (DHHC-4) (Zinc finger protein 374)	ZDHHC4
Q9NPG4	Protocadherin-12 (Vascular cadherin-2) (Vascular endothelial cadherin-2) (VE-cad-2) (VE-cadherin-2) [Cleaved into: Protocadherin-12, secreted form]	PCDH12
Q9NPG1	Frizzled-3 (Fz-3) (hFz3)	FZD3
Q9NPF8	Arf-GAP with dual PH domain-containing protein 2 (Centaurin-alpha-2) (Cnt-a2)	ADAP2
Q9NPF7	Interleukin-23 subunit alpha (IL-23 subunit alpha) (IL-23-A) (Interleukin-23 subunit p19) (IL-23p19)	IL23A
Q9NPF2	Carbohydrate sulfotransferase 11 (EC 2.8.2.5) (Chondroitin 4-O-sulfotransferase 1) (Chondroitin 4-sulfotransferase 1) (C4S-1) (C4ST-1) (C4ST1)	CHST11
Q9NPF0	CD320 antigen (8D6 antigen) (FDC-signaling molecule 8D6) (FDC-SM-8D6) (Transcobalamin receptor) (TCblR) (CD antigen CD320)	CD320
Q9NPE2	Neugrin (Mesenchymal stem cell protein DSC92) (Neurite outgrowth-associated protein) (Spinal cord-derived protein FI58G)	NGRN
Q9NPD7	Neuritin	NRN1
Q9NPD5	Solute carrier organic anion transporter family member 1B3 (Liver-specific organic anion transporter 2) (LST-2) (OATP1B3) (Organic anion transporter 8) (Organic anion-transporting polypeptide 8) (OATP-8) (Solute carrier family 21 member 8)	SLCO1B3
Q9NPC4	Lactosylceramide 4-alpha-galactosyltransferase (EC 2.4.1.228) (Alpha-1,4-N-acetylglucosaminyltransferase) (Alpha-1,4-galactosyltransferase) (Alpha4Gal-T1) (CD77 synthase) (Globotriaosylceramide synthase) (Gb3 synthase) (P1/Pk synthase) (UDP-galactose:beta-D-galactosyl-beta1-R 4-alpha-D-galactosyltransferase)	A4GALT
Q9NPC2	Potassium channel subfamily K member 9 (Acid-sensitive potassium channel protein TASK-3) (TWIK-related acid-sensitive K(+) channel 3) (Two pore potassium channel KT3.2) (Two pore K(+) channel KT3.2)	KCNK9
Q9NPC1	Leukotriene B4 receptor 2 (LTB4-R 2) (LTB4-R2) (LTB4 receptor JULF2) (Leukotriene B4 receptor BLT2) (Seven transmembrane receptor BLTR2)	LTB4R2
Q9NPB9	Atypical chemokine receptor 4 (C-C chemokine receptor type 11) (C-C CKR-11) (CC-CKR-11) (CCR-11) (CC chemokine receptor-like 1) (CCRL1) (CCX CKR)	ACKR4
Q9NPB6	Partitioning defective 6 homolog alpha (PAR-6) (PAR-6 alpha) (PAR-6A) (PAR6C) (Tax interaction protein 40) (TIP-40)	PARD6A
Q9NPB3	Calcium-binding protein 2 (CaBP2)	CABP2
Q9NPA2	Matrix metalloproteinase-25 (MMP-25) (EC 3.4.24.-) (Leukolysin) (Membrane-type matrix metalloproteinase 6) (MT-MMP 6) (MTMMP6) (Membrane-type-6 matrix metalloproteinase) (MT6-MMP) (MT6MMP)	MMP25
Q9NPA1	Calcium-activated potassium channel subunit beta-3 (BK channel subunit beta-3) (BKbeta3) (Hbeta3) (Calcium-activated potassium channel, subfamily M subunit beta-3) (Charybdotoxin receptor subunit beta-3) (K(VCA)beta-3) (Maxi K channel subunit beta-3) (Slo-beta-3)	KCNMB3
Q9NPA0	Endoplasmic reticulum membrane protein complex subunit 7 (ER membrane protein complex subunit 7)	EMC7
Q9NP99	Triggering receptor expressed on myeloid cells 1 (TREM-1) (Triggering receptor expressed on monocytes 1) (CD antigen CD354)	TREM1
Q9NP97	Dynein light chain roadblock-type 1 (Bithoraxoid-like protein) (BLP) (Dynein light chain 2A, cytoplasmic) (Dynein-associated protein Km23) (Roadblock domain-containing protein 1)	DYNLRB1
Q9NP95	Fibroblast growth factor 20 (FGF-20)	FGF20
Q9NP94	Zinc transporter ZIP2 (6A1) (Eti-1) (Solute carrier family 39 member 2) (Zrt- and Irt-like protein 2) (ZIP-2) (hZIP2)	SLC39A2
Q9NP91	Sodium- and chloride-dependent transporter XTRP3 (Sodium/imino-acid transporter 1) (Solute carrier family 6 member 20) (Transporter rB21A homolog)	SLC6A20
Q9NP90	Ras-related protein Rab-9B (Rab-9-like protein) (Rab-9L)	RAB9B
Q9NP85	Podocin	NPHS2
Q9NP84	Tumor necrosis factor receptor superfamily member 12A (Fibroblast growth factor-inducible immediate-early response protein 14) (FGF-inducible 14) (Tweak-receptor) (TweakR) (CD antigen CD266)	TNFRSF12A
Q9NP80	Calcium-independent phospholipase A2-gamma (EC 3.1.1.-) (EC 3.1.1.5) (Intracellular membrane-associated calcium-independent phospholipase A2 gamma) (iPLA2-gamma) (PNPLA-gamma) (Patatin-like phospholipase domain-containing protein 8) (iPLA2-2)	PNPLA8
Q9NP78	ABC-type oligopeptide transporter ABCB9 (EC 7.4.2.6) (ATP-binding cassette sub-family B member 9) (ATP-binding cassette transporter 9) (ABC transporter 9 protein) (hABCB9) (TAP-like protein) (TAPL)	ABCB9
Q9NP74	Palmdelphin (Paralemmin-like protein)	PALMD
Q9NP72	Ras-related protein Rab-18	RAB18
Q9NP70	Ameloblastin	AMBN
Q9NP61	ADP-ribosylation factor GTPase-activating protein 3 (ARF GAP 3)	ARFGAP3
Q9NP60	X-linked interleukin-1 receptor accessory protein-like 2 (IL-1 receptor accessory protein-like 2) (IL-1-RAPL-2) (IL-1RAPL-2) (IL1RAPL-2) (EC 3.2.2.6) (IL1RAPL-2-related protein) (Interleukin-1 receptor 9) (IL-1R-9) (IL-1R9) (Three immunoglobulin domain-containing IL-1 receptor-related 1) (TIGIRR-1)	IL1RAPL2
Q9NP59	Solute carrier family 40 member 1 (Ferroportin-1) (Iron-regulated transporter 1)	SLC40A1
Q9NP58	ATP-binding cassette sub-family B member 6 (ABC-type heme transporter ABCB6) (EC 7.6.2.5) (Mitochondrial ABC transporter 3) (Mt-ABC transporter 3) (P-glycoprotein-related protein) (Ubiquitously-expressed mammalian ABC half transporter)	ABCB6
Q9NP55	BPI fold-containing family A member 1 (Lung-specific protein X) (Nasopharyngeal carcinoma-related protein) (Palate lung and nasal epithelium clone protein) (Secretory protein in upper respiratory tracts) (Short PLUNC1) (SPLUNC1) (Tracheal epithelium-enriched protein) (Von Ebner protein Hl)	BPIFA1
Q9NNZ3	DnaJ homolog subfamily C member 4 (DnaJ-like protein HSPF2) (Multiple endocrine neoplasia type 1 candidate protein number 18)	DNAJC4
Q9NNX6	CD209 antigen (C-type lectin domain family 4 member L) (Dendritic cell-specific ICAM-3-grabbing non-integrin 1) (DC-SIGN) (DC-SIGN1) (CD antigen CD209)	CD209
Q9NNX1	Tuftelin	TUFT1
Q9NNW5	tRNA (34-2'-O)-methyltransferase regulator WDR6 (WD repeat-containing protein 6)	WDR6
Q9HDD0	Phospholipase A and acyltransferase 1 (EC 2.3.1.-) (EC 3.1.1.32) (EC 3.1.1.4) (HRAS-like suppressor 1) (HRSL1) (Phospholipid-metabolizing enzyme A-C1)	PLAAT1
Q9HDC9	Adipocyte plasma membrane-associated protein (Protein BSCv)	APMAP
Q9HDC5	Junctophilin-1 (JP-1) (Junctophilin type 1)	JPH1
Q9HDB9	Endogenous retrovirus group K member 5 Gag polyprotein (HERV-K(II) Gag protein) (HERV-K_3q12.3 provirus ancestral Gag polyprotein) (Gag polyprotein)	ERVK-5
Q9HDB5	Neurexin-3-beta (Neurexin III-beta) [Cleaved into: Neurexin-3-beta, soluble form	NRXN3
Q9HD89	Resistin (Adipose tissue-specific secretory factor) (ADSF) (C/EBP-epsilon-regulated myeloid-specific secreted cysteine-rich protein) (Cysteine-rich secreted protein A12-alpha-like 2) (Cysteine-rich secreted protein FIZZ3)	RETN
Q9HD87	Putative uncharacterized protein C6orf50 (Nasopharyngeal carcinoma-associated gene 19 protein)	C6orf50
Q9HD67	Unconventional myosin-X (Unconventional myosin-10)	MYO10
Q9HD47	Ran guanine nucleotide release factor (RanGNRF) (Ran-binding protein MOG1)	RANGRF
Q9HD45	Transmembrane 9 superfamily member 3 (EP70-P-iso) (SM-11044-binding protein)	TM9SF3
Q9HD43	Receptor-type tyrosine-protein phosphatase H (R-PTP-H) (EC 3.1.3.48) (Stomach cancer-associated protein tyrosine phosphatase 1) (SAP-1) (Transmembrane-type protein-tyrosine phosphatase type H)	PTPRH
Q9HD42	Charged multivesicular body protein 1a (Chromatin-modifying protein 1a) (CHMP1a) (Vacuolar protein sorting-associated protein 46-1) (Vps46-1) (hVps46-1)	CHMP1A
Q9HD36	Bcl-2-like protein 10 (Bcl2-L-10) (Anti-apoptotic protein Boo) (Anti-apoptotic protein NrH) (Apoptosis regulator Bcl-B)	BCL2L10
Q9HD26	Golgi-associated PDZ and coiled-coil motif-containing protein (CFTR-associated ligand) (Fused in glioblastoma) (PDZ protein interacting specifically with TC10) (PIST)	GOPC
Q9HD20	Endoplasmic reticulum transmembrane helix translocase (EC 7.4.2.-) (Endoplasmic reticulum P5A-ATPase)	ATP13A1
Q9HD15	Steroid receptor RNA activator 1 (Steroid receptor RNA activator protein) (SRAP)	SRA1
Q9HCX4	Short transient receptor potential channel 7 (TrpC7) (Transient receptor protein 7) (TRP-7) (hTRP7)	TRPC7
Q9HCU5	Guanine nucleotide-exchange factor SEC12 (Prolactin regulatory element-binding protein)	PREB
Q9HCU4	Cadherin EGF LAG seven-pass G-type receptor 2 (Cadherin family member 10) (Epidermal growth factor-like protein 2) (EGF-like protein 2) (Flamingo homolog 3) (Multiple epidermal growth factor-like domains protein 3) (Multiple EGF-like domains protein 3)	CELSR2
Q9HCU0	Endosialin (Tumor endothelial marker 1) (CD antigen CD248)	CD248
Q9HCT0	Fibroblast growth factor 22 (FGF-22)	FGF22
Q9HCS7	Pre-mRNA-splicing factor SYF1 (Protein HCNP) (XPA-binding protein 2)	XAB2
Q9HCQ7	Pro-FMRFamide-related neuropeptide VF [Cleaved into: Neuropeptide NPSF	NPVF
Q9HCP0	Casein kinase I isoform gamma-1 (CKI-gamma 1) (EC 2.7.11.1)	CSNK1G1
Q9HCN8	Stromal cell-derived factor 2-like protein 1 (SDF2-like protein 1) (PWP1-interacting protein 8)	SDF2L1
Q9HCN6	Platelet glycoprotein VI (GPVI) (Glycoprotein 6)	GP6
Q9HCN3	Post-GPI attachment to proteins factor 6 (EC 3.1.1.4) (GPI processing phospholipase A2) (GPI-PLA2) (Protein M83) (Transmembrane protein 6) (Transmembrane protein 8) (Transmembrane protein 8A)	PGAP6
Q9HCM4	Band 4.1-like protein 5 (Erythrocyte membrane protein band 4.1-like 5)	EPB41L5
Q9HCM3	UPF0606 protein KIAA1549	KIAA1549
Q9HCM2	Plexin-A4	PLXNA4
Q9HCL2	Glycerol-3-phosphate acyltransferase 1, mitochondrial (GPAT-1) (EC 2.3.1.15)	GPAM
Q9HCL0	Protocadherin-18	PCDH18
Q9HCK5	Protein argonaute-4 (Argonaute4) (hAgo4) (Argonaute RISC catalytic component 4) (Eukaryotic translation initiation factor 2C 4) (eIF-2C 4) (eIF2C 4)	AGO4
Q9HCK4	Roundabout homolog 2	ROBO2
Q9HCJ2	Leucine-rich repeat-containing protein 4C (Netrin-G1 ligand) (NGL-1)	LRRC4C
Q9HCJ1	Mineralization regulator ANKH (ATP carrier protein ANKH) (Progressive ankylosis protein homolog) (ANK)	ANKH
Q9HCI5	Melanoma-associated antigen E1 (Alpha-dystrobrevin-associated MAGE Protein) (DAMAGE) (Hepatocellular carcinoma-associated protein 1) (MAGE-E1 antigen)	MAGEE1
Q9HCH5	Synaptotagmin-like protein 2 (Breast cancer-associated antigen SGA-72M) (Exophilin-4)	SYTL2
Q9HCH3	Copine-5 (Copine V)	CPNE5
Q9HCG7	Non-lysosomal glucosylceramidase (NLGase) (EC 3.2.1.45) (Beta-glucocerebrosidase 2) (Beta-glucosidase 2) (Bile acid beta-glucosidase GBA2) (Bile acid glucosyl transferase GBA2) (Cholesterol glucosyltransferase GBA2) (EC 2.4.1.-) (Cholesteryl-beta-glucosidase GBA2) (EC 3.2.1.-) (Glucosylceramidase 2) (Non-lysosomal cholesterol glycosyltransferase) (Non-lysosomal galactosylceramidase) (EC 3.2.1.46)…	GBA2
Q9HCF6	Transient receptor potential cation channel subfamily M member 3 (Long transient receptor potential channel 3) (LTrpC-3) (LTrpC3) (Melastatin-2) (MLSN2)	TRPM3
Q9HCE9	Anoctamin-8 (Transmembrane protein 16H)	ANO8
Q9HCE7	E3 ubiquitin-protein ligase SMURF1 (hSMURF1) (EC 2.3.2.26) (HECT-type E3 ubiquitin transferase SMURF1) (SMAD ubiquitination regulatory factor 1) (SMAD-specific E3 ubiquitin-protein ligase 1)	SMURF1
Q9HCC8	Glycerophosphoinositol inositolphosphodiesterase GDPD2 (EC 3.1.4.43) (Glycerophosphodiester phosphodiesterase 3) (Glycerophosphodiester phosphodiesterase domain-containing protein 2) (Osteoblast differentiation promoting factor)	GDPD2
Q9HC97	G-protein coupled receptor 35 (Kynurenic acid receptor) (KYNA receptor)	GPR35
Q9HC96	Calpain-10 (EC 3.4.22.-) (Calcium-activated neutral proteinase 10) (CANP 10)	CAPN10
Q9HC84	Mucin-5B (MUC-5B) (Cervical mucin) (High molecular weight salivary mucin MG1) (Mucin-5 subtype B, tracheobronchial) (Sublingual gland mucin)	MUC5B
Q9HC73	Cytokine receptor-like factor 2 (Cytokine receptor-like 2) (IL-XR) (Thymic stromal lymphopoietin protein receptor) (TSLP receptor)	CRLF2
Q9HC58	Sodium/potassium/calcium exchanger 3 (Na(+)/K(+)/Ca(2+)-exchange protein 3) (Solute carrier family 24 member 3)	SLC24A3
Q9HC56	Protocadherin-9	PCDH9
Q9HC47	Cutaneous T-cell lymphoma-associated antigen 1 (Protein cTAGE-1) (Cancer/testis antigen 21.1) (CT21.1)	CTAGE1
Q9HC35	Echinoderm microtubule-associated protein-like 4 (EMAP-4) (Restrictedly overexpressed proliferation-associated protein) (Ropp 120)	EML4
Q9HC29	Nucleotide-binding oligomerization domain-containing protein 2 (Caspase recruitment domain-containing protein 15) (Inflammatory bowel disease protein 1)	NOD2
Q9HC24	Protein lifeguard 4 (Golgi anti-apoptotic protein) (Protein S1R) (Transmembrane BAX inhibitor motif-containing protein 4) (Z-protein)	TMBIM4
Q9HC23	Prokineticin-2 (PK2) (Protein Bv8 homolog)	PROK2
Q9HC10	Otoferlin (Fer-1-like protein 2)	OTOF
Q9HBY0	NADPH oxidase 3 (EC 1.6.3.-) (Mitogenic oxidase 2) (MOX-2) (gp91phox homolog 3) (GP91-3)	NOX3
Q9HBX9	Relaxin receptor 1 (Leucine-rich repeat-containing G-protein coupled receptor 7) (Relaxin family peptide receptor 1)	RXFP1
Q9HBX8	Leucine-rich repeat-containing G-protein coupled receptor 6	LGR6
Q9HBW9	Adhesion G protein-coupled receptor L4 (EGF, latrophilin and seven transmembrane domain-containing protein 1) (EGF-TM7-latrophilin-related protein) (ETL protein)	ADGRL4
Q9HBW1	Leucine-rich repeat-containing protein 4 (Brain tumor-associated protein BAG) (Nasopharyngeal carcinoma-associated gene 14 protein) (Netrin-G2 ligand) (NGL-2)	LRRC4
Q9HBW0	Lysophosphatidic acid receptor 2 (LPA receptor 2) (LPA-2) (Lysophosphatidic acid receptor Edg-4)	LPAR2
Q9HBV1	Popeye domain-containing protein 3 (Popeye protein 3)	POPDC3
Q9HBU9	Popeye domain-containing protein 2 (Popeye protein 2)	POPDC2
Q9HBU6	Ethanolamine kinase 1 (EKI 1) (EC 2.7.1.82)	ETNK1
Q9HBR0	Solute carrier family 38 member 10 (Amino acid transporter SLC38A10)	SLC38A10
Q9HBM0	Vezatin	VEZT
Q9HBL7	Plasminogen receptor (KT) (Plg-R(KT))	PLGRKT
Q9HBL6	Leucine-rich repeat and transmembrane domain-containing protein 1	LRTM1
Q9HBL0	Tensin-1 (EC 3.1.3.-)	TNS1
Q9HBJ8	Collectrin (Transmembrane protein 27)	CLTRN
Q9HBJ0	Placenta-specific protein 1	PLAC1
Q9HBI1	Beta-parvin (Affixin)	PARVB
Q9HBI0	Gamma-parvin	PARVG
Q9HBH5	Retinol dehydrogenase 14 (EC 1.1.1.300) (Alcohol dehydrogenase PAN2) (Short chain dehydrogenase/reductase family 7C member 4)	RDH14
Q9HBH0	Rho-related GTP-binding protein RhoF (Rho family GTPase Rif) (Rho in filopodia)	RHOF
Q9HBG7	T-lymphocyte surface antigen Ly-9 (Cell surface molecule Ly-9) (Lymphocyte antigen 9) (SLAM family member 3) (SLAMF3) (Signaling lymphocytic activation molecule 3) (CD antigen CD229)	LY9
Q9HBG6	Intraflagellar transport protein 122 homolog (WD repeat-containing protein 10) (WD repeat-containing protein 140)	IFT122
Q9HBG4	V-type proton ATPase 116 kDa subunit a 4 (V-ATPase 116 kDa isoform a 4) (Vacuolar proton translocating ATPase 116 kDa subunit a isoform 4) (Vacuolar proton translocating ATPase 116 kDa subunit a kidney isoform)	ATP6V0A4
Q9HBE5	Interleukin-21 receptor (IL-21 receptor) (IL-21R) (Novel interleukin receptor) (CD antigen CD360)	IL21R
Q9HBE4	Interleukin-21 (IL-21) (Za11)	IL21
Q9HBD1	Roquin-2 (EC 2.3.2.27) (Membrane-associated nucleic acid-binding protein) (RING finger and CCCH-type zinc finger domain-containing protein 2) (RING finger protein 164) (RING-type E3 ubiquitin transferase Roquin-2)	RC3H2
Q9HBB8	Cadherin-related family member 5 (Mu-protocadherin) (Mucin and cadherin-like protein) (Mucin-like protocadherin) (MLPCDH)	CDHR5
Q9HBA9	Putative N-acetylated-alpha-linked acidic dipeptidase (NAALADase) (EC 3.4.-.-) (Cell growth-inhibiting gene 26 protein) (Prostate-specific membrane antigen-like protein) (Putative folate hydrolase 1B)	FOLH1B
Q9HBA0	Transient receptor potential cation channel subfamily V member 4 (TrpV4) (Osm-9-like TRP channel 4) (OTRPC4) (Transient receptor potential protein 12) (TRP12) (Vanilloid receptor-like channel 2) (Vanilloid receptor-like protein 2) (VRL-2) (Vanilloid receptor-related osmotically-activated channel) (VR-OAC)	TRPV4
Q9HB89	Neuromedin-U receptor 1 (NMU-R1) (G-protein coupled receptor 66) (G-protein coupled receptor FM-3)	NMUR1
Q9HB63	Netrin-4 (Beta-netrin) (Hepar-derived netrin-like protein)	NTN4
Q9HB29	Interleukin-1 receptor-like 2 (EC 3.2.2.6) (IL-36 receptor) (IL-36R) (Interleukin-1 receptor-related protein 2) (IL-1Rrp2) (IL1R-rp2)	IL1RL2
Q9HB21	Pleckstrin homology domain-containing family A member 1 (PH domain-containing family A member 1) (Tandem PH domain-containing protein 1) (TAPP-1)	PLEKHA1
Q9HB19	Pleckstrin homology domain-containing family A member 2 (PH domain-containing family A member 2) (Tandem PH domain-containing protein 2) (TAPP-2)	PLEKHA2
Q9HB15	Potassium channel subfamily K member 12 (Tandem pore domain halothane-inhibited potassium channel 2) (THIK-2)	KCNK12
Q9HB14	Potassium channel subfamily K member 13 (Tandem pore domain halothane-inhibited potassium channel 1) (THIK-1)	KCNK13
Q9HB09	Bcl-2-like protein 12 (Bcl2-L-12) (Bcl-2-related proline-rich protein)	BCL2L12
Q9HAV5	Tumor necrosis factor receptor superfamily member 27 (X-linked ectodysplasin-A2 receptor) (EDA-A2 receptor)	EDA2R
Q9HAU4	E3 ubiquitin-protein ligase SMURF2 (hSMURF2) (EC 2.3.2.26) (HECT-type E3 ubiquitin transferase SMURF2) (SMAD ubiquitination regulatory factor 2) (SMAD-specific E3 ubiquitin-protein ligase 2)	SMURF2
Q9HAU0	Pleckstrin homology domain-containing family A member 5 (PH domain-containing family A member 5) (Phosphoinositol 3-phosphate-binding protein 2) (PEPP-2)	PLEKHA5
Q9HAS3	Solute carrier family 28 member 3 (Concentrative Na(+)-nucleoside cotransporter 3) (CNT 3) (hCNT3)	SLC28A3
Q9HAR2	Adhesion G protein-coupled receptor L3 (Calcium-independent alpha-latrotoxin receptor 3) (CIRL-3) (Latrophilin-3) (Lectomedin-3)	ADGRL3
Q9HAP6	Protein lin-7 homolog B (Lin-7B) (hLin7B) (Mammalian lin-seven protein 2) (MALS-2) (Vertebrate lin-7 homolog 2) (Veli-2) (hVeli2)	LIN7B
Q9HAB3	Solute carrier family 52, riboflavin transporter, member 2 (Porcine endogenous retrovirus A receptor 1) (PERV-A receptor 1) (Protein GPR172A) (Riboflavin transporter 3) (hRFT3)	SLC52A2
Q9HA72	Calcium homeostasis modulator protein 2 (Protein FAM26B)	CALHM2
Q9HA38	Zinc finger matrin-type protein 3 (Zinc finger protein WIG-1) (p53-activated gene 608 protein)	ZMAT3
Q9H9V4	RING finger protein 122	RNF122
Q9H9P8	L-2-hydroxyglutarate dehydrogenase, mitochondrial (EC 1.1.99.2) (Duranin)	L2HGDH
Q9H9L4	KAT8 regulatory NSL complex subunit 2 (NSL complex protein NSL2) (Non-specific lethal 2 homolog)	KANSL2
Q9H9K5	Endogenous retroviral envelope protein HEMO (Endogenous retrovirus group MER34 member 1 Env polyprotein) (HERV-MER_4q12 provirus ancestral Env polyprotein) (Human endogenous MER34 (medium-reiteration-frequency-family-34) open reading frame) (Human endogenous MER34 ORF) (HEMO) [Cleaved into: Endogenous retroviral envelope protein HEMO, secreted form (Endogenous retroviral envelope protein HEMO, 48…	ERVMER34-1
Q9H9J2	Large ribosomal subunit protein mL44 (EC 3.1.26.-) (39S ribosomal protein L44, mitochondrial) (L44mt) (MRP-L44)	MRPL44
Q9H9H4	Vacuolar protein sorting-associated protein 37B (hVps37B) (ESCRT-I complex subunit VPS37B)	VPS37B
Q9H9G7	Protein argonaute-3 (Argonaute3) (hAgo3) (EC 3.1.26.n2) (Argonaute RISC catalytic component 3) (Eukaryotic translation initiation factor 2C 3) (eIF-2C 3) (eIF2C 3)	AGO3
Q9H9E1	Ankyrin repeat family A protein 2 (RFXANK-like protein 2)	ANKRA2
Q9H9A6	Leucine-rich repeat-containing protein 40	LRRC40
Q9H9A5	CCR4-NOT transcription complex subunit 10	CNOT10
Q9H992	E3 ubiquitin-protein ligase MARCHF7 (EC 2.3.2.27) (Axotrophin) (Membrane-associated RING finger protein 7) (Membrane-associated RING-CH protein VII) (MARCH-VII) (RING finger protein 177) (RING-type E3 ubiquitin transferase MARCHF7)	MARCHF7
Q9H972	Uncharacterized protein C14orf93	C14orf93
Q9H939	Proline-serine-threonine phosphatase-interacting protein 2 (PEST phosphatase-interacting protein 2)	PSTPIP2
Q9H910	Jupiter microtubule associated homolog 2 (Hematological and neurological expressed 1-like protein) (HN1-like protein)	JPT2
Q9H902	Receptor expression-enhancing protein 1 (Spastic paraplegia 31 protein)	REEP1
Q9H8Y8	Golgi reassembly-stacking protein 2 (GRS2) (Golgi phosphoprotein 6) (GOLPH6) (Golgi reassembly-stacking protein of 55 kDa) (GRASP55) (p59)	GORASP2
Q9H8Y5	tRNA endonuclease ANKZF1 (EC 3.1.-.-) (Ankyrin repeat and zinc finger domain-containing protein 1) (Zinc finger protein 744)	ANKZF1
Q9H8T0	AKT-interacting protein (Ft1) (Fused toes protein homolog)	AKTIP
Q9H8M9	Protein eva-1 homolog A (Protein FAM176A) (Transmembrane protein 166)	EVA1A
Q9H8M5	Metal transporter CNNM2 (Ancient conserved domain-containing protein 2) (Cyclin-M2)	CNNM2
Q9H8J5	MANSC domain-containing protein 1 (Loss of heterozygosity 12 chromosomal region 3 protein)	MANSC1
Q9H8H3	Thiol S-methyltransferase TMT1A (EC 2.1.1.9) (Methyltransferase-like protein 7A) (N6-adenosine-methyltransferase TMT1A) (EC 2.1.1.348) (Protein AAM-B) (Thiol methyltransferase 1A)	TMT1A
Q9H841	NIPA-like protein 2	NIPAL2
Q9H813	Proton-activated chloride channel (PAC) (hPAC) (Acid-sensitive outwardly-rectifying anion channel) (ASOR) (Proton-activated outwardly rectifying anion channel) (PAORAC) (Transmembrane protein 206) (hTMEM206)	PACC1
Q9H7Z7	Prostaglandin E synthase 2 (EC 5.3.99.3) (Membrane-associated prostaglandin E synthase-2) (mPGE synthase-2) (Microsomal prostaglandin E synthase 2) (mPGES-2) (Prostaglandin-H(2) E-isomerase) [Cleaved into: Prostaglandin E synthase 2 truncated form]	PTGES2
Q9H7Y0	Divergent protein kinase domain 2B (Deleted in autism-related protein 1)	DIPK2B
Q9H7X2	Required for drug-induced death protein 1	C1orf115
Q9H7V2	Synapse differentiation-inducing gene protein 1 (SynDIG1) (Dispanin subfamily C member 2) (DSPC2) (Transmembrane protein 90B)	SYNDIG1
Q9H7T0	Cation channel sperm-associated auxiliary subunit beta (CatSper-beta)	CATSPERB
Q9H7P6	Multivesicular body subunit 12B (ESCRT-I complex subunit MVB12B) (Protein FAM125B)	MVB12B
Q9H7M9	V-type immunoglobulin domain-containing suppressor of T-cell activation (Platelet receptor Gi24) (Stress-induced secreted protein-1) (Sisp-1) (V-set domain-containing immunoregulatory receptor) (V-set immunoregulatory receptor)	VSIR
Q9H7L2	Putative killer cell immunoglobulin-like receptor-like protein KIR3DX1 (Leukocyte receptor cluster member 12)	KIR3DX1
Q9H7F4	Transmembrane protein 185B (Protein FAM11B)	TMEM185B
Q9H7F0	Polyamine-transporting ATPase 13A3 (ATPase family homolog up-regulated in senescence cells 1) (Putrescine transporting ATPase) (EC 7.6.2.16)	ATP13A3
Q9H7D0	Dedicator of cytokinesis protein 5	DOCK5
Q9H7B7	Putative uncharacterized protein PKD1L1-AS1 (PKD1L1 antisense RNA 1)	PKD1L1-AS1
Q9H799	Ciliogenesis and planar polarity effector 1 (Protein JBTS17)	CPLANE1
Q9H772	Gremlin-2 (Cysteine knot superfamily 1, BMP antagonist 2) (DAN domain family member 3) (Protein related to DAN and cerberus)	GREM2
Q9H756	Leucine-rich repeat-containing protein 19	LRRC19
Q9H720	PGAP2-interacting protein (Cell wall biogenesis protein 43 C-terminal homolog)	CWH43
Q9H706	GRB2-associated and regulator of MAPK protein 1 (GRB2-associated and regulator of MAPK1)	GAREM1
Q9H6Y7	E3 ubiquitin-protein ligase RNF167 (EC 2.3.2.27) (RING finger protein 167)	RNF167
Q9H6X4	Transmembrane protein 134	TMEM134
Q9H6X2	Anthrax toxin receptor 1 (Tumor endothelial marker 8)	ANTXR1
Q9H6U8	Alpha-1,2-mannosyltransferase ALG9 (EC 2.4.1.259) (EC 2.4.1.261) (Asparagine-linked glycosylation protein 9 homolog) (Disrupted in bipolar disorder protein 1) (Dol-P-Man:Man(6)GlcNAc(2)-PP-Dol alpha-1,2-mannosyltransferase) (Dol-P-Man:Man(8)GlcNAc(2)-PP-Dol alpha-1,2-mannosyltransferase)	ALG9
Q9H6S3	Epidermal growth factor receptor kinase substrate 8-like protein 2 (EPS8-like protein 2) (Epidermal growth factor receptor pathway substrate 8-related protein 2) (EPS8-related protein 2)	EPS8L2
Q9H6Q3	Src-like-adapter 2 (Modulator of antigen receptor signaling) (MARS) (Src-like adapter protein 2) (SLAP-2)	SLA2
Q9H6E4	Coiled-coil domain-containing protein 134	CCDC134
Q9H6D8	Fibronectin type III domain-containing protein 4 (Fibronectin type III repeat-containing protein 1)	FNDC4
Q9H6D3	XK-related protein 8 (hXkr8) [Cleaved into: XK-related protein 8, processed form]	XKR8
Q9H6B9	Epoxide hydrolase 3 (EH3) (EC 3.3.2.10) (Abhydrolase domain-containing protein 9)	EPHX3
Q9H6B4	CXADR-like membrane protein (Adipocyte adhesion molecule) (Coxsackie- and adenovirus receptor-like membrane protein) (CAR-like membrane protein)	CLMP
Q9H6A9	Pecanex-like protein 3 (Pecanex homolog protein 3)	PCNX3
Q9H665	IGF-like family receptor 1 (Transmembrane protein 149) (U2 small nuclear RNA auxiliary factor 1-like 4)	IGFLR1
Q9H5Y7	SLIT and NTRK-like protein 6	SLITRK6
Q9H5V8	CUB domain-containing protein 1 (Membrane glycoprotein gp140) (Subtractive immunization M plus HEp3-associated 135 kDa protein) (SIMA135) (Transmembrane and associated with src kinases) (CD antigen CD318)	CDCP1
Q9H5P4	PDZ domain-containing protein 7	PDZD7
Q9H5I5	Piezo-type mechanosensitive ion channel component 2 (Protein FAM38B)	PIEZO2
Q9H598	Vesicular inhibitory amino acid transporter (GABA and glycine transporter) (Solute carrier family 32 member 1) (Vesicular GABA transporter) (hVIAAT)	SLC32A1
Q9H583	HEAT repeat-containing protein 1 (Protein BAP28) (U3 small nucleolar RNA-associated protein 10 homolog) [Cleaved into: HEAT repeat-containing protein 1, N-terminally processed]	HEATR1
Q9H553	Alpha-1,3/1,6-mannosyltransferase ALG2 (EC 2.4.1.132) (EC 2.4.1.257) (Asparagine-linked glycosylation protein 2 homolog) (GDP-Man:Man(1)GlcNAc(2)-PP-Dol alpha-1,3-mannosyltransferase) (GDP-Man:Man(1)GlcNAc(2)-PP-dolichol mannosyltransferase) (GDP-Man:Man(2)GlcNAc(2)-PP-Dol alpha-1,6-mannosyltransferase)	ALG2
Q9H4M9	EH domain-containing protein 1 (PAST homolog 1) (hPAST1) (Testilin)	EHD1
Q9H4M7	Pleckstrin homology domain-containing family A member 4 (PH domain-containing family A member 4) (Phosphoinositol 3-phosphate-binding protein 1) (PEPP-1)	PLEKHA4
Q9H4L5	Oxysterol-binding protein-related protein 3 (ORP-3) (OSBP-related protein 3)	OSBPL3
Q9H4H8	Protein FAM83D (Spindle protein CHICA)	FAM83D
Q9H4G0	Band 4.1-like protein 1 (Erythrocyte membrane protein band 4.1-like 1) (Neuronal protein 4.1) (4.1N)	EPB41L1
Q9H4E7	Differentially expressed in FDCP 6 homolog (DEF-6) (IRF4-binding protein)	DEF6
Q9H4E5	Rho-related GTP-binding protein RhoJ (Ras-like protein family member 7B) (Tc10-like GTP-binding protein)	RHOJ
Q9H4D0	Calsyntenin-2 (Alcadein-gamma) (Alc-gamma)	CLSTN2
Q9H4B8	Dipeptidase 3	DPEP3
Q9H4A9	Dipeptidase 2 (EC 3.4.13.19)	DPEP2
Q9H4A6	Golgi phosphoprotein 3 (Coat protein GPP34) (Mitochondrial DNA absence factor) (MIDAS)	GOLPH3
Q9H4A4	Aminopeptidase B (AP-B) (EC 3.4.11.6) (Arginine aminopeptidase) (Arginyl aminopeptidase)	RNPEP
Q9H4A3	Serine/threonine-protein kinase WNK1 (EC 2.7.11.1) (Erythrocyte 65 kDa protein) (p65) (Kinase deficient protein) (Protein kinase lysine-deficient 1) (Protein kinase with no lysine 1) (hWNK1)	WNK1
Q9H490	Phosphatidylinositol glycan anchor biosynthesis class U protein (Cell division cycle protein 91-like 1) (Protein CDC91-like 1) (GPI transamidase component PIG-U)	PIGU
Q9H488	GDP-fucose protein O-fucosyltransferase 1 (EC 2.4.1.221) (Peptide-O-fucosyltransferase 1) (O-FucT-1)	POFUT1
Q9H461	Frizzled-8 (Fz-8) (hFz8)	FZD8
Q9H444	Charged multivesicular body protein 4b (Chromatin-modifying protein 4b) (CHMP4b) (SNF7 homolog associated with Alix 1) (SNF7-2) (hSnf7-2) (Vacuolar protein sorting-associated protein 32-2) (Vps32-2) (hVps32-2)	CHMP4B
Q9H427	Potassium channel subfamily K member 15 (Acid-sensitive potassium channel protein TASK-5) (TWIK-related acid-sensitive K(+) channel 5) (Two pore potassium channel KT3.3) (Two pore K(+) channel KT3.3)	KCNK15
Q9H422	Homeodomain-interacting protein kinase 3 (EC 2.7.11.1) (Androgen receptor-interacting nuclear protein kinase) (ANPK) (Fas-interacting serine/threonine-protein kinase) (FIST) (Homolog of protein kinase YAK1)	HIPK3
Q9H410	Kinetochore-associated protein DSN1 homolog	DSN1
Q9H3Z4	DnaJ homolog subfamily C member 5 (Ceroid-lipofuscinosis neuronal protein 4) (Cysteine string protein) (CSP)	DNAJC5
Q9H3W5	Leucine-rich repeat neuronal protein 3 (Neuronal leucine-rich repeat protein 3) (NLRR-3)	LRRN3
Q9H3V2	Membrane-spanning 4-domains subfamily A member 5 (CD20 antigen-like 2) (Testis-expressed transmembrane protein 4)	MS4A5
Q9H3T3	Semaphorin-6B (Semaphorin-Z) (Sema Z)	SEMA6B
Q9H3T2	Semaphorin-6C (Semaphorin-Y) (Sema Y)	SEMA6C
Q9H3S3	Transmembrane protease serine 5 (EC 3.4.21.-) (Spinesin)	TMPRSS5
Q9H3S1	Semaphorin-4A (Semaphorin-B) (Sema B)	SEMA4A
Q9H3R2	Mucin-13 (MUC-13) (Down-regulated in colon cancer 1)	MUC13
Q9H3Q3	Galactose-3-O-sulfotransferase 2 (Gal3ST-2) (EC 2.8.2.-) (Beta-galactose-3-O-sulfotransferase 2) (Gal-beta-1, 3-GalNAc 3'-sulfotransferase 2) (Glycoprotein beta-Gal 3'-sulfotransferase 2)	GAL3ST2
Q9H3Q1	Cdc42 effector protein 4 (Binder of Rho GTPases 4)	CDC42EP4
Q9H3P7	Golgi resident protein GCP60 (Acyl-CoA-binding domain-containing protein 3) (Golgi complex-associated protein 1) (GOCAP1) (Golgi phosphoprotein 1) (GOLPH1) (PBR- and PKA-associated protein 7) (Peripheral benzodiazepine receptor-associated protein PAP7) [Cleaved into: Golgi resident protein GCP60, N-terminally processed]	ACBD3
Q9H3N8	Histamine H4 receptor (H4R) (HH4R) (AXOR35) (G-protein coupled receptor 105) (GPRv53) (Pfi-013) (SP9144)	HRH4
Q9H3N1	Thioredoxin-related transmembrane protein 1 (Protein disulfide-isomerase TMX1) (EC 5.3.4.1) (Thioredoxin domain-containing protein 1) (Transmembrane Trx-related protein)	TMX1
Q9H3M0	Potassium voltage-gated channel subfamily F member 1 (Voltage-gated potassium channel subunit Kv5.1) (kH1)	KCNF1
Q9H3K2	Growth hormone-inducible transmembrane protein (Dermal papilla-derived protein 2) (Mitochondrial morphology and cristae structure 1) (MICS1) (Transmembrane BAX inhibitor motif-containing protein 5)	GHITM
Q9H3H5	UDP-N-acetylglucosamine--dolichyl-phosphate N-acetylglucosaminephosphotransferase (EC 2.7.8.15) (GlcNAc-1-P transferase) (G1PT) (GPT) (N-acetylglucosamine-1-phosphate transferase)	DPAGT1
Q9H354	Putative uncharacterized protein PRO1933	PRO1933
Q9H346	Olfactory receptor 52D1 (Odorant receptor HOR5'beta14) (Olfactory receptor OR11-43)	OR52D1
Q9H344	Olfactory receptor 51I2 (Odorant receptor HOR5'beta12) (Olfactory receptor OR11-38)	OR51I2
Q9H343	Olfactory receptor 51I1 (Odorant receptor HOR5'beta11) (Olfactory receptor OR11-39)	OR51I1
Q9H342	Olfactory receptor 51J1 (Odorant receptor HOR5'beta8) (Olfactory receptor 51J2)	OR51J1
Q9H341	Olfactory receptor 51M1 (Odorant receptor HOR5'beta7) (Olfactory receptor OR11-40)	OR51M1
Q9H340	Olfactory receptor 51B6 (Odorant receptor HOR5'beta6)	OR51B6
Q9H339	Olfactory receptor 51B5 (Odorant receptor HOR5'beta5) (Olfactory receptor OR11-37)	OR51B5
Q9H330	Transmembrane protein 245 (Protein CG-2)	TMEM245
Q9H329	Band 4.1-like protein 4B (Erythrocyte membrane protein band 4.1-like 4B) (FERM-containing protein CG1) (Protein EHM2)	EPB41L4B
Q9H324	A disintegrin and metalloproteinase with thrombospondin motifs 10 (ADAM-TS 10) (ADAM-TS10) (ADAMTS-10) (EC 3.4.24.-)	ADAMTS10
Q9H313	Protein tweety homolog 1 (hTTY1) (Volume-regulated anion channel subunit TTYH1)	TTYH1
Q9H310	Ammonium transporter Rh type B (Rhesus blood group family type B glycoprotein) (Rh family type B glycoprotein) (Rh type B glycoprotein)	RHBG
Q9H307	Pinin (140 kDa nuclear and cell adhesion-related phosphoprotein) (Desmosome-associated protein) (Domain-rich serine protein) (DRS protein) (DRSP) (Melanoma metastasis clone A protein) (Nuclear protein SDK3) (SR-like protein)	PNN
Q9H2Y9	Solute carrier organic anion transporter family member 5A1 (Organic anion transporter polypeptide-related protein 4) (OATP-RP4) (OATPRP4) (Solute carrier family 21 member 15)	SLCO5A1
Q9H2Y7	Zinc finger protein 106 (Zfp-106) (Zinc finger protein 474)	ZNF106
Q9H2X9	Solute carrier family 12 member 5 (Electroneutral potassium-chloride cotransporter 2) (K-Cl cotransporter 2) (hKCC2) (Neuronal K-Cl cotransporter)	SLC12A5
Q9H2X3	C-type lectin domain family 4 member M (CD209 antigen-like protein 1) (DC-SIGN-related protein) (DC-SIGNR) (Dendritic cell-specific ICAM-3-grabbing non-integrin 2) (DC-SIGN2) (Liver/lymph node-specific ICAM-3-grabbing non-integrin) (L-SIGN) (CD antigen CD299)	CLEC4M
Q9H2W1	Membrane-spanning 4-domains subfamily A member 6A (CD20 antigen-like 3) (Four-span transmembrane protein 3)	MS4A6A
Q9H2V7	Protein spinster homolog 1 (HSpin1) (SPNS1) (Spinster-like protein 1)	SPNS1
Q9H2U9	Disintegrin and metalloproteinase domain-containing protein 7 (ADAM 7) (Sperm maturation-related glycoprotein GP-83)	ADAM7
Q9H2S6	Tenomodulin (TeM) (hTeM) (Chondromodulin-1-like protein) (ChM1L) (hChM1L) (Chondromodulin-I-like protein) (Myodulin) (Tendin)	TNMD
Q9H2S1	Small conductance calcium-activated potassium channel protein 2 (SK2) (SKCa 2) (SKCa2) (KCa2.2)	KCNN2
Q9H2R5	Kallikrein-15 (EC 3.4.21.-) (ACO protease)	KLK15
Q9H2M9	Rab3 GTPase-activating protein non-catalytic subunit (RGAP-iso) (Rab3 GTPase-activating protein 150 kDa subunit) (Rab3-GAP p150) (Rab3-GAP150) (Rab3-GAP regulatory subunit)	RAB3GAP2
Q9H2L4	Transmembrane protein 60	TMEM60
Q9H2K8	Serine/threonine-protein kinase TAO3 (EC 2.7.11.1) (Cutaneous T-cell lymphoma-associated antigen HD-CL-09) (CTCL-associated antigen HD-CL-09) (Dendritic cell-derived protein kinase) (JNK/SAPK-inhibitory kinase) (Jun kinase-inhibitory kinase) (Kinase from chicken homolog A) (hKFC-A) (Thousand and one amino acid protein 3)	TAOK3
Q9H2K0	Translation initiation factor IF-3, mitochondrial (IF-3(Mt)) (IF-3Mt) (IF3(mt)) (IF3mt)	MTIF3
Q9H2J7	Sodium-dependent neutral amino acid transporter B(0)AT2 (Sodium- and chloride-dependent neurotransmitter transporter NTT73) (Sodium-coupled branched-chain amino-acid transporter 1) (Solute carrier family 6 member 15) (Transporter v7-3)	SLC6A15
Q9H2H9	Sodium-coupled neutral amino acid symporter 1 (Amino acid transporter A1) (N-system amino acid transporter 2) (Solute carrier family 38 member 1) (System A amino acid transporter 1) (System N amino acid transporter 1)	SLC38A1
Q9H2E6	Semaphorin-6A (Semaphorin VIA) (Sema VIA) (Semaphorin-6A-1) (SEMA6A-1)	SEMA6A
Q9H2C8	Olfactory receptor 51V1 (Odorant receptor HOR3'beta1) (Olfactory receptor 51A12) (Olfactory receptor OR11-36)	OR51V1
Q9H2C5	Olfactory receptor 52A5 (Odorant receptor HOR3'beta5) (Olfactory receptor OR11-33)	OR52A5
Q9H2B4	Sulfate anion transporter 1 (SAT-1) (Solute carrier family 26 member 1)	SLC26A1
Q9H2B2	Synaptotagmin-4 (Synaptotagmin IV) (SytIV)	SYT4
Q9H2A9	Carbohydrate sulfotransferase 8 (EC 2.8.2.-) (GalNAc-4-O-sulfotransferase 1) (GalNAc-4-ST1) (GalNAc4ST-1) (N-acetylgalactosamine-4-O-sulfotransferase 1)	CHST8
Q9H2A7	C-X-C motif chemokine 16 (Scavenger receptor for phosphatidylserine and oxidized low density lipoprotein) (SR-PSOX) (Small-inducible cytokine B16) (Transmembrane chemokine CXCL16)	CXCL16
Q9H295	Dendritic cell-specific transmembrane protein (DC-STAMP) (hDC-STAMP) (Dendrocyte-expressed seven transmembrane protein) (IL-four-induced protein) (FIND) (Transmembrane 7 superfamily member 4)	DCSTAMP
Q9H293	Interleukin-25 (IL-25) (Interleukin-17E) (IL-17E)	IL25
Q9H257	Caspase recruitment domain-containing protein 9 (hCARD9)	CARD9
Q9H255	Olfactory receptor 51E2 (HPRAJ) (Olfactory receptor OR11-16) (Prostate-specific G-protein coupled receptor)	OR51E2
Q9H254	Spectrin beta chain, non-erythrocytic 4 (Beta-IV spectrin) (Spectrin, non-erythroid beta chain 3)	SPTBN4
Q9H252	Potassium voltage-gated channel subfamily H member 6 (Ether-a-go-go-related gene potassium channel 2) (ERG-2) (Eag-related protein 2) (Ether-a-go-go-related protein 2) (hERG-2) (hERG2) (Voltage-gated potassium channel subunit Kv11.2)	KCNH6
Q9H251	Cadherin-23 (Otocadherin)	CDH23
Q9H244	P2Y purinoceptor 12 (P2Y12) (ADP-glucose receptor) (ADPG-R) (P2T(AC)) (P2Y(AC)) (P2Y(cyc)) (P2Y12 platelet ADP receptor) (P2Y(ADP)) (SP1999)	P2RY12
Q9H237	Protein-serine O-palmitoleoyltransferase porcupine (EC 2.3.1.250) (Protein MG61)	PORCN
Q9H228	Sphingosine 1-phosphate receptor 5 (S1P receptor 5) (S1P5) (Endothelial differentiation G-protein-coupled receptor 8) (Sphingosine 1-phosphate receptor Edg-8) (S1P receptor Edg-8)	S1PR5
Q9H223	EH domain-containing protein 4 (Hepatocellular carcinoma-associated protein 10/11) (PAST homolog 4)	EHD4
Q9H222	ATP-binding cassette sub-family G member 5 (EC 7.6.2.-) (Sterolin-1)	ABCG5
Q9H221	ATP-binding cassette sub-family G member 8 (EC 7.6.2.-) (Sterolin-2)	ABCG8
Q9H210	Olfactory receptor 2D2 (HB2) (Olfactory receptor 11-610) (OR11-610) (Olfactory receptor 2D1) (Olfactory receptor OR11-88)	OR2D2
Q9H209	Olfactory receptor 10A4 (HP2) (Olfactory receptor-like protein JCG5)	OR10A4
Q9H208	Olfactory receptor 10A2 (HP4) (Olfactory receptor OR11-86)	OR10A2
Q9H207	Olfactory receptor 10A5 (HP3) (Olfactory receptor 10A1) (Olfactory receptor 11-403) (OR11-403) (Olfactory receptor-like protein JCG6)	OR10A5
Q9H205	Olfactory receptor 2AG1 (HT3) (Olfactory receptor 2AG3) (Olfactory receptor OR11-79)	OR2AG1
Q9H204	Mediator of RNA polymerase II transcription subunit 28 (Endothelial-derived protein 1) (Mediator complex subunit 28) (Merlin and Grb2-interacting cytoskeletal protein) (Magicin) (Tumor angiogenesis marker EG-1)	MED28
Q9H201	Epsin-3 (EPS-15-interacting protein 3)	EPN3
Q9H1Z9	Tetraspanin-10 (Tspan-10) (Oculospanin)	TSPAN10
Q9H1Z4	WD repeat-containing protein 13	WDR13
Q9H1Y3	Opsin-3 (Encephalopsin) (Panopsin)	OPN3
Q9H1Y0	Autophagy protein 5 (APG5-like) (Apoptosis-specific protein)	ATG5
Q9H1V8	Sodium-dependent neutral amino acid transporter SLC6A17 (Sodium-dependent neurotransmitter transporter NTT4) (Solute carrier family 6 member 17)	SLC6A17
Q9H1U4	Multiple epidermal growth factor-like domains protein 9 (Multiple EGF-like domains protein 9) (Epidermal growth factor-like protein 5) (EGF-like protein 5)	MEGF9
Q9H1R2	Dual specificity protein phosphatase 15 (EC 3.1.3.16) (EC 3.1.3.48) (VH1-related member Y) (Vaccinia virus VH1-related dual-specific protein phosphatase Y)	DUSP15
Q9H1P3	Oxysterol-binding protein-related protein 2 (ORP-2) (OSBP-related protein 2)	OSBPL2
Q9H1M4	Beta-defensin 127 (Beta-defensin 27) (DEFB-27) (Defensin, beta 127)	DEFB127
Q9H1M3	Beta-defensin 129 (Beta-defensin 29) (DEFB-29) (Defensin, beta 129)	DEFB129
Q9H1K0	Rabenosyn-5 (110 kDa protein) (FYVE finger-containing Rab5 effector protein rabenosyn-5) (RAB effector RBSN) (Zinc finger FYVE domain-containing protein 20)	RBSN
Q9H1J7	Protein Wnt-5b	WNT5B
Q9H1J5	Protein Wnt-8a (Protein Wnt-8d)	WNT8A
Q9H1E1	Ribonuclease 7 (RNase 7) (EC 3.1.27.-) (Skin-derived antimicrobial protein 2) (SAP-2)	RNASE7
Q9H1D0	Transient receptor potential cation channel subfamily V member 6 (TrpV6) (CaT-like) (CaT-L) (Calcium transport protein 1) (CaT1) (Epithelial calcium channel 2) (ECaC2)	TRPV6
Q9H1C7	Cysteine-rich and transmembrane domain-containing protein 1	CYSTM1
Q9H1C3	Glycosyltransferase 8 domain-containing protein 2 (EC 2.4.1.-)	GLT8D2
Q9H1C0	Lysophosphatidic acid receptor 5 (LPA receptor 5) (LPA-5) (G-protein coupled receptor 92) (G-protein coupled receptor 93)	LPAR5
Q9H195	Mucin-3B (MUC-3B) (Intestinal mucin-3B)	MUC3B
Q9H190	Syntenin-2 (Similar to TACIP18) (SITAC) (Syndecan-binding protein 2)	SDCBP2
Q9H172	ATP-binding cassette sub-family G member 4 (EC 7.6.2.-)	ABCG4
Q9H160	Inhibitor of growth protein 2 (Inhibitor of growth 1-like protein) (ING1Lp) (p32) (p33ING2)	ING2
Q9H159	Cadherin-19	CDH19
Q9H158	Protocadherin alpha-C1 (PCDH-alpha-C1)	PCDHAC1
Q9H156	SLIT and NTRK-like protein 2	SLITRK2
Q9H114	Cystatin-like 1 (RCET11)	CSTL1
Q9H112	Cystatin-11	CST11
Q9H106	Signal-regulatory protein delta (SIRP-delta) (Protein tyrosine phosphatase non-receptor type substrate 1-like 2)	SIRPD
Q9H0X9	Oxysterol-binding protein-related protein 5 (ORP-5) (OSBP-related protein 5) (Oxysterol-binding protein homolog 1)	OSBPL5
Q9H0X4	Protein FAM234A (Protein ITFG3)	FAM234A
Q9H0W5	Coiled-coil domain-containing protein 8	CCDC8
Q9H0V9	VIP36-like protein (Lectin mannose-binding 2-like) (LMAN2-like protein)	LMAN2L
Q9H0U3	Magnesium transporter protein 1 (MagT1) (Dolichyl-diphosphooligosaccharide--protein glycosyltransferase subunit MAGT1) (Oligosaccharyl transferase subunit MAGT1) (Implantation-associated protein) (IAP)	MAGT1
Q9H0T7	Ras-related protein Rab-17	RAB17
Q9H0S4	Probable ATP-dependent RNA helicase DDX47 (EC 3.6.4.13) (DEAD box protein 47)	DDX47
Q9H0R3	Transmembrane protein 222	TMEM222
Q9H0R1	AP-5 complex subunit mu-1 (Adaptor-related protein complex 5 subunit mu-1) (Mu5) (Mu-2-related death-inducing protein) (MuD) (Putative HIV-1 infection-related protein)	AP5M1
Q9H0Q3	FXYD domain-containing ion transport regulator 6 (Phosphohippolin)	FXYD6
Q9H0Q0	CYFIP-related Rac1 interactor A (Protein CYRIA)	CYRIA
Q9H0M0	NEDD4-like E3 ubiquitin-protein ligase WWP1 (EC 2.3.2.26) (Atrophin-1-interacting protein 5) (AIP5) (HECT-type E3 ubiquitin transferase WWP1) (TGIF-interacting ubiquitin ligase 1) (Tiul1) (WW domain-containing protein 1)	WWP1
Q9H0H0	Integrator complex subunit 2 (Int2)	INTS2
Q9H0F7	ADP-ribosylation factor-like protein 6 (Bardet-Biedl syndrome 3 protein)	ARL6
Q9H0E2	Toll-interacting protein	TOLLIP
Q9H0D6	5'-3' exoribonuclease 2 (EC 3.1.13.-) (DHM1-like protein) (DHP protein)	XRN2
Q9H0C3	Transmembrane protein 117	TMEM117
Q9H0C2	ADP/ATP translocase 4 (ADP,ATP carrier protein 4) (Adenine nucleotide translocator 4) (ANT 4) (Solute carrier family 25 member 31) (Sperm flagellar energy carrier protein)	SLC25A31
Q9H0B8	Cysteine-rich secretory protein LCCL domain-containing 2 (Cysteine-rich secretory protein 11) (CRISP-11) (LCCL domain-containing cysteine-rich secretory protein 2)	CRISPLD2
Q9H0B6	Kinesin light chain 2 (KLC 2)	KLC2
Q9H0A8	COMM domain-containing protein 4	COMMD4
Q9H0A3	Transmembrane protein 191A	TMEM191A
Q9H0A0	RNA cytidine acetyltransferase (EC 2.3.1.-) (18S rRNA cytosine acetyltransferase) (N-acetyltransferase 10) (N-acetyltransferase-like protein) (hALP)	NAT10
Q9H089	Large subunit GTPase 1 homolog (hLsg1) (EC 3.6.1.-)	LSG1
Q9H061	Transmembrane protein 126A	TMEM126A
Q9H015	Solute carrier family 22 member 4 (Ergothioneine transporter) (ET transporter) (ETTh) (Organic cation/carnitine transporter 1) (OCTN1)	SLC22A4
Q9H013	Disintegrin and metalloproteinase domain-containing protein 19 (ADAM 19) (EC 3.4.24.-) (Meltrin-beta) (Metalloprotease and disintegrin dendritic antigen marker) (MADDAM)	ADAM19
Q9GZZ8	Extracellular glycoprotein lacritin	LACRT
Q9GZZ7	GDNF family receptor alpha-4 (GDNF receptor alpha-4) (GDNFR-alpha-4) (GFR-alpha-4) (Persephin receptor)	GFRA4
Q9GZZ6	Neuronal acetylcholine receptor subunit alpha-10 (Nicotinic acetylcholine receptor subunit alpha-10) (NACHR alpha-10)	CHRNA10
Q9GZY6	Linker for activation of T-cells family member 2 (Linker for activation of B-cells) (Membrane-associated adapter molecule) (Non-T-cell activation linker) (Williams-Beuren syndrome chromosomal region 15 protein) (Williams-Beuren syndrome chromosomal region 5 protein)	LAT2
Q9GZX6	Interleukin-22 (IL-22) (Cytokine Zcyto18) (IL-10-related T-cell-derived-inducible factor) (IL-TIF)	IL22
Q9GZW8	Membrane-spanning 4-domains subfamily A member 7 (CD20 antigen-like 4) (CD20/FC-epsilon-RI-beta family member 4) (Four-span transmembrane protein 2)	MS4A7
Q9GZV9	Fibroblast growth factor 23 (FGF-23) (Phosphatonin) (Tumor-derived hypophosphatemia-inducing factor) [Cleaved into: Fibroblast growth factor 23 N-terminal peptide	FGF23
Q9GZV5	WW domain-containing transcription regulator protein 1 (Transcriptional coactivator with PDZ-binding motif)	WWTR1
Q9GZV3	High affinity choline transporter 1 (hCHT1) (Hemicholinium-3-sensitive choline transporter) (CHT) (Solute carrier family 5 member 7)	SLC5A7
Q9GZU3	Transmembrane protein 39B	TMEM39B
Q9GZU1	Mucolipin-1 (ML1) (MG-2) (Mucolipidin) (Transient receptor potential channel mucolipin 1) (TRPML1)	MCOLN1
Q9GZT5	Protein Wnt-10a	WNT10A
Q9GZS9	Carbohydrate sulfotransferase 5 (EC 2.8.2.-) (Galactose/N-acetylglucosamine/N-acetylglucosamine 6-O-sulfotransferase 4-alpha) (GST4-alpha) (Intestinal N-acetylglucosamine-6-O-sulfotransferase) (I-GlcNAc6ST) (Intestinal GlcNAc-6-sulfotransferase) (hIGn6ST) (N-acetylglucosamine 6-O-sulfotransferase 3) (GlcNAc6ST-3) (Gn6st-3)	CHST5
Q9GZS0	Dynein axonemal intermediate chain 2 (Axonemal dynein intermediate chain 2)	DNAI2
Q9GZR7	ATP-dependent RNA helicase DDX24 (EC 3.6.4.13) (DEAD box protein 24)	DDX24
Q9GZQ6	Neuropeptide FF receptor 1 (G-protein coupled receptor 147) (RFamide-related peptide receptor OT7T022)	NPFFR1
Q9GZQ4	Neuromedin-U receptor 2 (NMU-R2) (G-protein coupled receptor FM-4) (G-protein coupled receptor TGR-1)	NMUR2
Q9GZP9	Derlin-2 (Degradation in endoplasmic reticulum protein 2) (DERtrin-2) (Der1-like protein 2) (F-LAN-1) (F-LANa)	DERL2
Q9GZP8	Immortalization up-regulated protein (Hepatocyte growth factor activator inhibitor type 2-related small protein) (H2RSP) (HAI-2-related small protein)	IMUP
Q9GZP7	Vomeronasal type-1 receptor 1 (G-protein coupled receptor GPCR24) (hGPCR24) (V1r-like receptor 1) (V3r-related gene protein) (Vomeronasal olfactory receptor chromosome 19 subtype I member 1)	VN1R1
Q9GZP1	Neurensin-2	NRSN2
Q9GZP0	Platelet-derived growth factor D (PDGF-D) (Iris-expressed growth factor) (Spinal cord-derived growth factor B) (SCDGF-B) [Cleaved into: Platelet-derived growth factor D, latent form (PDGFD latent form)	PDGFD
Q9GZN6	Orphan sodium- and chloride-dependent neurotransmitter transporter NTT5 (Solute carrier family 6 member 16)	SLC6A16
Q9GZN0	G protein-coupled receptor 88 (Striatum-specific G-protein coupled receptor)	GPR88
Q9GZM7	Tubulointerstitial nephritis antigen-like (Glucocorticoid-inducible protein 5) (Oxidized LDL-responsive gene 2 protein) (OLRG-2) (Tubulointerstitial nephritis antigen-related protein) (TIN Ag-related protein) (TIN-Ag-RP)	TINAGL1
Q9GZM6	Olfactory receptor 8D2 (Olfactory receptor OR11-303) (Olfactory receptor-like protein JCG2)	OR8D2
Q9GZM5	Protein YIPF3 (Killer lineage protein 1) (Natural killer cell-specific antigen KLIP1) (YIP1 family member 3) [Cleaved into: Protein YIPF3, 36 kDa form III]	YIPF3
Q9GZK7	Olfactory receptor 11A1 (Hs6M1-18) (Olfactory receptor 11A2) (Olfactory receptor OR6-30)	OR11A1
Q9GZK6	Olfactory receptor 2J1 (Hs6M1-4) (Olfactory receptor 6-5) (OR6-5)	OR2J1
Q9GZK4	Olfactory receptor 2H1 (Hs6M1-16) (OLFR42A-9004.14/9026.2) (Olfactory receptor 2H6) (Olfactory receptor 2H8) (Olfactory receptor 6-2) (OR6-2) (Olfactory receptor OR6-32)	OR2H1
Q9GZK3	Olfactory receptor 2B2 (Hs6M1-10) (Olfactory receptor 2B9) (Olfactory receptor 6-1) (OR6-1)	OR2B2
Q9GIP4	Putative L-type amino acid transporter 1-like protein IMAA (hLAT1 3-transmembrane protein IMAA) (hLAT1 3TM IMAA) (hLAT1 3-transmembrane protein MMAA) (hLAT1 3TM MMAA)	SLC7A5P2
Q9C0K1	Metal cation symporter ZIP8 (BCG-induced integral membrane protein in monocyte clone 103 protein) (LIV-1 subfamily of ZIP zinc transporter 6) (LZT-Hs6) (Solute carrier family 39 member 8) (Zrt- and Irt-like protein 8) (ZIP-8)	SLC39A8
Q9C0I4	Thrombospondin type-1 domain-containing protein 7B	THSD7B
Q9C0I1	Myotubularin-related protein 12 (Inactive phosphatidylinositol 3-phosphatase 12) (Phosphatidylinositol 3 phosphate 3-phosphatase adapter subunit) (3-PAP) (3-phosphatase adapter protein)	MTMR12
Q9C0H2	Protein tweety homolog 3 (hTTY3) (Volume-regulated anion channel subunit TTYH3)	TTYH3
Q9C0E8	Endoplasmic reticulum junction formation protein lunapark (ER junction formation factor lunapark)	LNPK
Q9C0E4	Glutamate receptor-interacting protein 2 (GRIP-2)	GRIP2
Q9C0D2	Centrosomal protein of 295 kDa	CEP295
Q9C0C4	Semaphorin-4C	SEMA4C
Q9C0C2	182 kDa tankyrase-1-binding protein	TNKS1BP1
Q9C0B7	Transport and Golgi organization protein 6 homolog (Transmembrane and coiled-coil domain-containing protein 7)	TANGO6
Q9C0B6	BMP/retinoic acid-inducible neural-specific protein 2 (DBCCR1-like protein 2)	BRINP2
Q9C0B5	Palmitoyltransferase ZDHHC5 (EC 2.3.1.225) (Zinc finger DHHC domain-containing protein 5) (DHHC-5) (Zinc finger protein 375)	ZDHHC5
Q9C0B1	Alpha-ketoglutarate-dependent dioxygenase FTO (Fat mass and obesity-associated protein) (U6 small nuclear RNA (2'-O-methyladenosine-N(6)-)-demethylase FTO) (EC 1.14.11.-) (U6 small nuclear RNA N(6)-methyladenosine-demethylase FTO) (EC 1.14.11.-) (mRNA (2'-O-methyladenosine-N(6)-)-demethylase FTO) (m6A(m)-demethylase FTO) (EC 1.14.11.-) (mRNA N(6)-methyladenosine demethylase FTO) (EC 1.14.11.53) (…	FTO
Q9C093	Sperm flagellar protein 2 (Protein KPL2)	SPEF2
Q9C091	GREB1-like protein (Growth regulation by estrogen in breast cancer 1-like protein)	GREB1L
Q9C037	E3 ubiquitin-protein ligase TRIM4 (EC 2.3.2.27) (RING finger protein 87) (RING-type E3 ubiquitin transferase TRIM4) (Tripartite motif-containing protein 4)	TRIM4
Q9BZZ5	Apoptosis inhibitor 5 (API-5) (Antiapoptosis clone 11 protein) (AAC-11) (Cell migration-inducing gene 8 protein) (Fibroblast growth factor 2-interacting factor) (FIF) (Protein XAGL)	API5
Q9BZZ2	Sialoadhesin (Sialic acid-binding Ig-like lectin 1) (Siglec-1) (CD antigen CD169)	SIGLEC1
Q9BZW8	Natural killer cell receptor 2B4 (NK cell activation-inducing ligand) (NAIL) (NK cell type I receptor protein 2B4) (NKR2B4) (h2B4) (SLAM family member 4) (SLAMF4) (Signaling lymphocytic activation molecule 4) (CD antigen CD244)	CD244
Q9BZW2	Solute carrier family 13 member 1 (Renal sodium/sulfate cotransporter) (Na(+)/sulfate cotransporter) (hNaSi-1)	SLC13A1
Q9BZV3	Interphotoreceptor matrix proteoglycan 2 (Interphotoreceptor matrix proteoglycan of 200 kDa) (IPM 200) (Sialoprotein associated with cones and rods proteoglycan) (Spacrcan)	IMPG2
Q9BZV2	Thiamine transporter 2 (ThTr-2) (ThTr2) (Solute carrier family 19 member 3)	SLC19A3
Q9BZV1	UBX domain-containing protein 6 (UBX domain-containing protein 1)	UBXN6
Q9BZR8	Apoptosis facilitator Bcl-2-like protein 14 (Bcl2-L-14) (Apoptosis regulator Bcl-G)	BCL2L14
Q9BZR6	Reticulon-4 receptor (Nogo receptor) (NgR) (Nogo-66 receptor)	RTN4R
Q9BZQ8	Protein Niban 1 (Cell growth-inhibiting gene 39 protein) (Protein FAM129A)	NIBAN1
Q9BZQ6	ER degradation-enhancing alpha-mannosidase-like protein 3 (EC 3.2.1.113) (Alpha-1,2-mannosidase EDEM3)	EDEM3
Q9BZP6	Acidic mammalian chitinase (AMCase) (EC 3.2.1.14) (Lung-specific protein TSA1902)	CHIA
Q9BZM6	UL16-binding protein 1 (ALCAN-beta) (NKG2D ligand 1) (N2DL-1) (NKG2DL1) (Retinoic acid early transcript 1I)	ULBP1
Q9BZM5	UL16-binding protein 2 (ALCAN-alpha) (NKG2D ligand 2) (N2DL-2) (NKG2DL2) (Retinoic acid early transcript 1H)	ULBP2
Q9BZM4	UL16-binding protein 3 (ALCAN-gamma) (NKG2D ligand 3) (N2DL-3) (NKG2DL3) (Retinoic acid early transcript 1N)	ULBP3
Q9BZM2	Group IIF secretory phospholipase A2 (GIIF sPLA2) (sPLA2-IIF) (EC 3.1.1.4) (Phosphatidylcholine 2-acylhydrolase 2F)	PLA2G2F
Q9BZM1	Group XIIA secretory phospholipase A2 (GXII sPLA2) (sPLA2-XII) (EC 3.1.1.4) (Phosphatidylcholine 2-acylhydrolase 12A)	PLA2G12A
Q9BZL6	Serine/threonine-protein kinase D2 (EC 2.7.11.13) (nPKC-D2)	PRKD2
Q9BZL3	Small integral membrane protein 3 (NGF-induced differentiation clone 67 protein) (Small membrane protein NID67)	SMIM3
Q9BZJ8	G-protein coupled receptor 61 (Biogenic amine receptor-like G-protein coupled receptor)	GPR61
Q9BZJ7	G-protein coupled receptor 62 (G-protein coupled receptor GPCR8) (hGPCR8) (G-protein coupled receptor KPG_005)	GPR62
Q9BZJ6	Probable G-protein coupled receptor 63 (PSP24-2) (PSP24-beta)	GPR63
Q9BZH6	WD repeat-containing protein 11 (Bromodomain and WD repeat-containing protein 2) (WD repeat-containing protein 15)	WDR11
Q9BZF9	Uveal autoantigen with coiled-coil domains and ankyrin repeats	UACA
Q9BZF3	Oxysterol-binding protein-related protein 6 (ORP-6) (OSBP-related protein 6)	OSBPL6
Q9BZF2	Oxysterol-binding protein-related protein 7 (ORP-7) (OSBP-related protein 7)	OSBPL7
Q9BZF1	Oxysterol-binding protein-related protein 8 (ORP-8) (OSBP-related protein 8)	OSBPL8
Q9BZE9	Tether containing UBX domain for GLUT4 (Alveolar soft part sarcoma chromosomal region candidate gene 1 protein) (Alveolar soft part sarcoma locus) (Renal papillary cell carcinoma protein 17) (UBX domain-containing protein 9)	ASPSCR1
Q9BZE4	GTP-binding protein 4 (Chronic renal failure gene protein) (GTP-binding protein NGB) (Nucleolar GTP-binding protein 1)	GTPBP4
Q9BZD7	Transmembrane gamma-carboxyglutamic acid protein 3 (Proline-rich gamma-carboxyglutamic acid protein 3) (Proline-rich Gla protein 3)	PRRG3
Q9BZD6	Transmembrane gamma-carboxyglutamic acid protein 4 (Proline-rich gamma-carboxyglutamic acid protein 4) (Proline-rich Gla protein 4)	PRRG4
Q9BZD4	Kinetochore protein Nuf2 (hNuf2) (hNuf2R) (hsNuf2) (Cell division cycle-associated protein 1)	NUF2
Q9BZD2	Equilibrative nucleoside transporter 3 (hENT3) (Solute carrier family 29 member 3)	SLC29A3
Q9BZC7	ATP-binding cassette sub-family A member 2 (EC 7.6.2.-) (ATP-binding cassette transporter 2) (ATP-binding cassette 2)	ABCA2
Q9BZB8	Cytoplasmic polyadenylation element-binding protein 1 (CPE-BP1) (CPE-binding protein 1) (h-CPEB) (hCPEB-1)	CPEB1
Q9BZA8	Protocadherin-11 Y-linked (Protocadherin-11) (Protocadherin on the Y chromosome) (PCDH-Y) (Protocadherin prostate cancer) (Protocadherin-PC) (Protocadherin-22)	PCDH11Y
Q9BZA7	Protocadherin-11 X-linked (Protocadherin-11) (Protocadherin on the X chromosome) (PCDH-X) (Protocadherin-S)	PCDH11X
Q9BZ97	Putative transcript Y 13 protein	TTTY13
Q9BZ76	Contactin-associated protein-like 3 (Cell recognition molecule Caspr3)	CNTNAP3
Q9BZ72	Membrane-associated phosphatidylinositol transfer protein 2 (Phosphatidylinositol transfer protein, membrane-associated 2) (PITPnm 2) (Pyk2 N-terminal domain-interacting receptor 3) (NIR-3)	PITPNM2
Q9BZ71	Membrane-associated phosphatidylinositol transfer protein 3 (Phosphatidylinositol transfer protein, membrane-associated 3) (PITPnm 3) (Pyk2 N-terminal domain-interacting receptor 1) (NIR-1)	PITPNM3
Q9BZ68	Putative FERM domain-containing protein FRMD8P1 (FERM domain-containing 8 pseudogene 1)	FRMD8P1
Q9BZ67	FERM domain-containing protein 8 (Band4.1 inhibitor LRP interactor) (Bili) (iRhom tail-associated protein) (iTAP)	FRMD8
Q9BZ29	Dedicator of cytokinesis protein 9 (Cdc42 guanine nucleotide exchange factor zizimin-1) (Zizimin-1)	DOCK9
Q9BZ11	Disintegrin and metalloproteinase domain-containing protein 33 (ADAM 33) (EC 3.4.24.-)	ADAM33
Q9BYZ8	Regenerating islet-derived protein 4 (REG-4) (Gastrointestinal secretory protein) (REG-like protein) (Regenerating islet-derived protein IV) (Reg IV)	REG4
Q9BYZ6	Rho-related BTB domain-containing protein 2 (Deleted in breast cancer 2 gene protein) (p83)	RHOBTB2
Q9BYX7	Putative beta-actin-like protein 3 (Kappa-actin) (POTE ankyrin domain family member K)	POTEKP
Q9BYX2	TBC1 domain family member 2A (Armus) (Prostate antigen recognized and identified by SEREX 1) (PARIS-1)	TBC1D2
Q9BYW3	Beta-defensin 126 (Beta-defensin 26) (DEFB-26) (Defensin, beta 126) (Epididymal secretory protein 13.2) (ESP13.2) (HBD26)	DEFB126
Q9BYW1	Solute carrier family 2, facilitated glucose transporter member 11 (Glucose transporter type 11) (GLUT-11)	SLC2A11
Q9BYV8	Centrosomal protein of 41 kDa (Cep41) (Testis-specific gene A14 protein)	CEP41
Q9BYT9	Anoctamin-3 (Transmembrane protein 16C)	ANO3
Q9BYT8	Neurolysin, mitochondrial (EC 3.4.24.16) (Angiotensin-binding protein) (Microsomal endopeptidase) (MEP) (Mitochondrial oligopeptidase M) (Neurotensin endopeptidase)	NLN
Q9BYK8	3'-5' exoribonuclease HELZ2 (EC 3.1.13.1) (ATP-dependent RNA helicase PRIC285) (EC 3.6.4.13) (Helicase with zinc finger 2, transcriptional coactivator) (Helicase with zinc finger domain 2) (PPAR-alpha-interacting complex protein 285) (PPAR-gamma DNA-binding domain-interacting protein 1) (PDIP1) (PPAR-gamma DBD-interacting protein 1) (Peroxisomal proliferator-activated receptor A-interacting compl…	HELZ2
Q9BYJ0	Fibroblast growth factor-binding protein 2 (FGF-BP2) (FGF-binding protein 2) (FGFBP-2) (37 kDa killer-specific secretory protein) (Ksp37) (HBp17-related protein) (HBp17-RP)	FGFBP2
Q9BYI3	Hyccin (Down-regulated by CTNNB1 protein A)	HYCC1
Q9BYG8	Gasdermin-C (Melanoma-derived leucine zipper-containing extranuclear factor) [Cleaved into: Gasdermin-C, N-terminal (GSDMC-NT)	GSDMC
Q9BYG5	Partitioning defective 6 homolog beta (PAR-6 beta) (PAR-6B)	PARD6B
Q9BYG4	Partitioning defective 6 homolog gamma (PAR-6 gamma) (PAR6D)	PARD6G
Q9BYF1	Angiotensin-converting enzyme 2 (EC 3.4.17.23) (Angiotensin-converting enzyme homolog) (ACEH) (Angiotensin-converting enzyme-related carboxypeptidase) (ACE-related carboxypeptidase) (EC 3.4.17.-) (Metalloprotease MPROT15) [Cleaved into: Processed angiotensin-converting enzyme 2]	ACE2
Q9BYE9	Cadherin-related family member 2 (Protocadherin LKC) (PC-LKC) (Protocadherin-24)	CDHR2
Q9BYE2	Transmembrane protease serine 13 (EC 3.4.21.-) (Membrane-type mosaic serine protease) (Mosaic serine protease)	TMPRSS13
Q9BYC5	Alpha-(1,6)-fucosyltransferase (Alpha1-6FucT) (EC 2.4.1.68) (Fucosyltransferase 8) (GDP-L-Fuc:N-acetyl-beta-D-glucosaminide alpha1,6-fucosyltransferase) (GDP-fucose--glycoprotein fucosyltransferase) (Glycoprotein 6-alpha-L-fucosyltransferase)	FUT8
Q9BYB0	SH3 and multiple ankyrin repeat domains protein 3 (Shank3) (Proline-rich synapse-associated protein 2) (ProSAP2)	SHANK3
Q9BY79	Membrane frizzled-related protein (Membrane-type frizzled-related protein)	MFRP
Q9BY76	Angiopoietin-related protein 4 (Angiopoietin-like protein 4) (Hepatic fibrinogen/angiopoietin-related protein) (HFARP) [Cleaved into: ANGPTL4 N-terminal chain	ANGPTL4
Q9BY71	Leucine-rich repeat-containing protein 3	LRRC3
Q9BY67	Cell adhesion molecule 1 (Immunoglobulin superfamily member 4) (IgSF4) (Nectin-like protein 2) (NECL-2) (Spermatogenic immunoglobulin superfamily) (SgIgSF) (Synaptic cell adhesion molecule) (SynCAM) (Tumor suppressor in lung cancer 1) (TSLC-1)	CADM1
Q9BY43	Charged multivesicular body protein 4a (Chromatin-modifying protein 4a) (CHMP4a) (SNF7 homolog associated with Alix-2) (SNF7-1) (hSnf-1) (Vacuolar protein sorting-associated protein 32-1) (Vps32-1) (hVps32-1)	CHMP4A
Q9BY21	G-protein coupled receptor 87 (G-protein coupled receptor 95)	GPR87
Q9BY19	Membrane-spanning 4-domains subfamily A member 8 (Four-span transmembrane protein 4) (Membrane-spanning 4-domains subfamily A member 8B)	MS4A8
Q9BY15	Adhesion G protein-coupled receptor E3 (EGF-like module receptor 3) (EGF-like module-containing mucin-like hormone receptor-like 3)	ADGRE3
Q9BY14	Testis-expressed protein 101 (Cell surface receptor NYD-SP8) (Scleroderma-associated autoantigen) (Spermatogenesis-related gene protein)	TEX101
Q9BY11	Protein kinase C and casein kinase substrate in neurons protein 1 (Syndapin-1)	PACSIN1
Q9BY10	Solute carrier family 46 member 2 (Thymic stromal cotransporter homolog)	SLC46A2
Q9BY07	Electrogenic sodium bicarbonate cotransporter 4 (NBCe2) (Solute carrier family 4 member 5)	SLC4A5
Q9BXY4	R-spondin-3 (Protein with TSP type-1 repeat) (hPWTSR) (Roof plate-specific spondin-3) (hRspo3) (Thrombospondin type-1 domain-containing protein 2)	RSPO3
Q9BXX0	EMILIN-2 (Elastin microfibril interface-located protein 2) (Elastin microfibril interfacer 2) (Protein FOAP-10)	EMILIN2
Q9BXW6	Oxysterol-binding protein-related protein 1 (ORP-1) (OSBP-related protein 1)	OSBPL1A
Q9BXU9	Calcium-binding protein 8 (CaBP8) (Calneuron I) (Calneuron-1)	CALN1
Q9BXT2	Voltage-dependent calcium channel gamma-6 subunit (Neuronal voltage-gated calcium channel gamma-6 subunit)	CACNG6
Q9BXS9	Solute carrier family 26 member 6 (Anion exchange transporter) (Pendrin-like protein 1) (Pendrin-L1)	SLC26A6
Q9BXS5	AP-1 complex subunit mu-1 (AP-mu chain family member mu1A) (Adaptor protein complex AP-1 subunit mu-1) (Adaptor-related protein complex 1 subunit mu-1) (Clathrin assembly protein complex 1 mu-1 medium chain 1) (Clathrin coat assembly protein AP47) (Clathrin coat-associated protein AP47) (Golgi adaptor HA1/AP1 adaptin mu-1 subunit) (Mu-adaptin 1) (Mu1A-adaptin)	AP1M1
Q9BXS4	Transmembrane protein 59 (Liver membrane-bound protein)	TMEM59
Q9BXS0	Collagen alpha-1(XXV) chain (Alzheimer disease amyloid-associated protein) (AMY) (CLAC-P) [Cleaved into: Collagen-like Alzheimer amyloid plaque component (CLAC)]	COL25A1
Q9BXR6	Complement factor H-related protein 5 (FHR-5)	CFHR5
Q9BXR5	Toll-like receptor 10 (CD antigen CD290)	TLR10
Q9BXP8	Pappalysin-2 (EC 3.4.24.-) (Pregnancy-associated plasma protein A2) (PAPP-A2) (Pregnancy-associated plasma protein E1) (PAPP-E)	PAPPA2
Q9BXP2	Solute carrier family 12 member 9 (Cation-chloride cotransporter 6) (hCCC6) (Cation-chloride cotransporter-interacting protein 1) (CCC-interacting protein 1) (hCIP1) (Potassium-chloride transporter 9) (WO3.3)	SLC12A9
Q9BXN2	C-type lectin domain family 7 member A (Beta-glucan receptor) (C-type lectin superfamily member 12) (Dendritic cell-associated C-type lectin 1) (DC-associated C-type lectin 1) (Dectin-1) (CD antigen CD369)	CLEC7A
Q9BXM7	Serine/threonine-protein kinase PINK1, mitochondrial (EC 2.7.11.1) (BRPK) (PTEN-induced putative kinase protein 1)	PINK1
Q9BXM0	Periaxin	PRX
Q9BXL8	Cell division cycle-associated protein 4 (Hematopoietic progenitor protein)	CDCA4
Q9BXL7	Caspase recruitment domain-containing protein 11 (CARD-containing MAGUK protein 1) (Carma 1)	CARD11
Q9BXL6	Caspase recruitment domain-containing protein 14 (CARD-containing MAGUK protein 2) (Carma 2)	CARD14
Q9BXK5	Bcl-2-like protein 13 (Bcl2-L-13) (Bcl-rambo) (Protein Mil1)	BCL2L13
Q9BXJ9	N-alpha-acetyltransferase 15, NatA auxiliary subunit (Gastric cancer antigen Ga19) (N-terminal acetyltransferase) (NMDA receptor-regulated protein 1) (Protein tubedown-1) (Tbdn100)	NAA15
Q9BXJ8	Ion channel TACAN (Transmembrane protein 120A) (Transmembrane protein induced by tumor necrosis factor alpha)	TMEM120A
Q9BXJ7	Protein amnionless [Cleaved into: Soluble protein amnionless]	AMN
Q9BXJ5	Complement C1q tumor necrosis factor-related protein 2	C1QTNF2
Q9BXJ4	Complement C1q tumor necrosis factor-related protein 3 (Collagenous repeat-containing sequence 26 kDa protein) (CORS26) (Secretory protein CORS26)	C1QTNF3
Q9BXJ2	Complement C1q tumor necrosis factor-related protein 7	C1QTNF7
Q9BXJ1	Complement C1q tumor necrosis factor-related protein 1 (G protein-coupled receptor-interacting protein) (GIP)	C1QTNF1
Q9BXJ0	Complement C1q tumor necrosis factor-related protein 5	C1QTNF5
Q9BXI6	TBC1 domain family member 10A (EBP50-PDX interactor of 64 kDa) (EPI64 protein) (Rab27A-GAP-alpha)	TBC1D10A
Q9BXE9	Vomeronasal type-1 receptor 3 (V1r-like receptor 3)	VN1R3
Q9BXC9	Bardet-Biedl syndrome 2 protein	BBS2
Q9BXC1	Probable G-protein coupled receptor 174	GPR174
Q9BXC0	Hydroxycarboxylic acid receptor 1 (G-protein coupled receptor 104) (G-protein coupled receptor 81)	HCAR1
Q9BXB5	Oxysterol-binding protein-related protein 10 (ORP-10) (OSBP-related protein 10)	OSBPL10
Q9BXB4	Oxysterol-binding protein-related protein 11 (ORP-11) (OSBP-related protein 11)	OSBPL11
Q9BXB1	Leucine-rich repeat-containing G-protein coupled receptor 4 (G-protein coupled receptor 48)	LGR4
Q9BXA5	Succinate receptor 1 (G-protein coupled receptor 91) (P2Y purinoceptor 1-like)	SUCNR1
Q9BX97	Plasmalemma vesicle-associated protein (Fenestrated endothelial-linked structure protein) (Plasmalemma vesicle protein 1) (PV-1)	PLVAP
Q9BX95	Sphingosine-1-phosphate phosphatase 1 (SPPase1) (Spp1) (hSPP1) (hSPPase1) (EC 3.1.3.-) (Sphingosine-1-phosphatase 1) (Sphingosine-1-phosphate phosphohydrolase 1) (SPP-1)	SGPP1
Q9BX93	Group XIIB secretory phospholipase A2-like protein (Group XIII secretory phospholipase A2-like protein) (GXIII sPLA2-like) (sPLA2-GXIIB) (GXIIB)	PLA2G12B
Q9BX84	Transient receptor potential cation channel subfamily M member 6 (EC 2.7.11.1) (Channel kinase 2) (Melastatin-related TRP cation channel 6)	TRPM6
Q9BX79	Receptor for retinol uptake STRA6 (Retinol-binding protein receptor STRA6) (Stimulated by retinoic acid gene 6 protein homolog)	STRA6
Q9BX74	TM2 domain-containing protein 1 (Amyloid-beta-binding protein) (hBBP)	TM2D1
Q9BX73	TM2 domain-containing protein 2 (Beta-amyloid-binding protein-like protein 1) (BBP-like protein 1)	TM2D2
Q9BX67	Junctional adhesion molecule C (JAM-C) (JAM-2) (Junctional adhesion molecule 3) (JAM-3) [Cleaved into: Soluble form of JAM-C (sJAM-C)]	JAM3
Q9BX66	Sorbin and SH3 domain-containing protein 1 (Ponsin) (SH3 domain protein 5) (SH3P12) (c-Cbl-associated protein) (CAP)	SORBS1
Q9BX59	Tapasin-related protein (TAPASIN-R) (TAP-binding protein-like) (TAP-binding protein-related protein) (TAPBP-R) (Tapasin-like)	TAPBPL
Q9BX10	GTP-binding protein 2	GTPBP2
Q9BWX1	PHD finger protein 7 (Testis development protein NYD-SP6)	PHF7
Q9BWW9	Apolipoprotein L5 (Apolipoprotein L-V) (ApoL-V)	APOL5
Q9BWW8	Apolipoprotein L6 (Apolipoprotein L-VI) (ApoL-VI)	APOL6
Q9BWV2	Spermatogenesis-associated protein 9 (Testis development protein NYD-SP16)	SPATA9
Q9BWV1	Brother of CDO (Protein BOC)	BOC
Q9BWU0	Kanadaptin (Human lung cancer oncogene 3 protein) (HLC-3) (Kidney anion exchanger adapter protein) (Solute carrier family 4 anion exchanger member 1 adapter protein)	SLC4A1AP
Q9BWT3	Poly(A) polymerase gamma (PAP-gamma) (EC 2.7.7.19) (Neo-poly(A) polymerase) (Neo-PAP) (Polynucleotide adenylyltransferase gamma) (SRP RNA 3'-adenylating enzyme) (Signal recognition particle RNA-adenylating enzyme) (SRP RNA-adenylating enzyme)	PAPOLG
Q9BWS9	Chitinase domain-containing protein 1 (Stabilin-1-interacting chitinase-like protein) (SI-CLP)	CHID1
Q9BWQ8	Protein lifeguard 2 (Fas apoptotic inhibitory molecule 2) (Neural membrane protein 35) (Transmembrane BAX inhibitor motif-containing protein 2)	FAIM2
Q9BWP8	Collectin-11 (Collectin kidney protein 1) (CL-K1)	COLEC11
Q9BWL3	Protein C1orf43 (Hepatitis C virus NS5A-transactivated protein 4) (HCV NS5A-transactivated protein 4) (Protein NICE-3) (S863-3)	C1orf43
Q9BW60	Very long chain fatty acid elongase 1 (EC 2.3.1.199) (3-keto acyl-CoA synthase ELOVL1) (ELOVL fatty acid elongase 1) (ELOVL FA elongase 1) (Elongation of very long chain fatty acids protein 1) (Very long chain 3-ketoacyl-CoA synthase 1) (Very long chain 3-oxoacyl-CoA synthase 1)	ELOVL1
Q9BW27	Nuclear pore complex protein Nup85 (85 kDa nucleoporin) (FROUNT) (Nucleoporin Nup75) (Nucleoporin Nup85) (Pericentrin-1)	NUP85
Q9BW19	Kinesin-like protein KIFC1 (Kinesin-like protein 2) (Kinesin-related protein HSET)	KIFC1
Q9BW04	Specifically androgen-regulated gene protein	SARG
Q9BVW6	Small integral membrane protein 2	SMIM2
Q9BVV8	Protein FAM174C	FAM174C
Q9BVP2	Guanine nucleotide-binding protein-like 3 (E2-induced gene 3 protein) (Novel nucleolar protein 47) (NNP47) (Nucleolar GTP-binding protein 3) (Nucleostemin)	GNL3
Q9BVM2	Protein DPCD	DPCD
Q9BVK8	BOS complex subunit TMEM147 (Protein NIFIE 14) (Transmembrane protein 147)	TMEM147
Q9BVG9	Phosphatidylserine synthase 2 (PSS-2) (PtdSer synthase 2) (EC 2.7.8.29) (Serine-exchange enzyme II)	PTDSS2
Q9BVA0	Katanin p80 WD40 repeat-containing subunit B1 (Katanin p80 subunit B1) (p80 katanin)	KATNB1
Q9BV94	ER degradation-enhancing alpha-mannosidase-like protein 2	EDEM2
Q9BV87	Protein CNPPD1 (Cyclin Pas1/PHO80 domain-containing protein 1)	CNPPD1
Q9BV81	ER membrane protein complex subunit 6 (Transmembrane protein 93)	EMC6
Q9BV57	Acireductone dioxygenase (Acireductone dioxygenase (Fe(2+)-requiring)) (ARD') (Fe-ARD) (EC 1.13.11.54) (Acireductone dioxygenase (Ni(2+)-requiring)) (ARD) (Ni-ARD) (EC 1.13.11.53) (Membrane-type 1 matrix metalloproteinase cytoplasmic tail-binding protein 1) (MTCBP-1) (Submergence-induced protein-like factor) (Sip-L)	ADI1
Q9BV40	Vesicle-associated membrane protein 8 (VAMP-8) (Endobrevin) (EDB)	VAMP8
Q9BV23	Monoacylglycerol lipase ABHD6 (EC 3.1.1.23) (2-arachidonoylglycerol hydrolase) (Abhydrolase domain-containing protein 6)	ABHD6
Q9BV10	Dol-P-Man:Man(7)GlcNAc(2)-PP-Dol alpha-1,6-mannosyltransferase (EC 2.4.1.260) (Asparagine-linked glycosylation protein 12 homolog) (hALG12) (Dolichyl-P-Man:Man(7)GlcNAc(2)-PP-dolichyl-alpha-1,6-mannosyltransferase) (Mannosyltransferase ALG12 homolog) (Membrane protein SB87)	ALG12
Q9BUZ4	TNF receptor-associated factor 4 (EC 2.3.2.27) (Cysteine-rich domain associated with RING and Traf domains protein 1) (Metastatic lymph node gene 62 protein) (MLN 62) (RING finger protein 83)	TRAF4
Q9BUR5	MICOS complex subunit MIC26 (Apolipoprotein O) (MICOS complex subunit MIC23) (Protein FAM121B)	APOO
Q9BUP3	Oxidoreductase HTATIP2 (EC 1.1.1.-) (30 kDa HIV-1 TAT-interacting protein) (HIV-1 TAT-interactive protein 2)	HTATIP2
Q9BUN8	Derlin-1 (Degradation in endoplasmic reticulum protein 1) (DERtrin-1) (Der1-like protein 1)	DERL1
Q9BUN1	Protein MENT (Methylated in normal thymocytes protein)	MENT
Q9BUM1	Glucose-6-phosphatase 3 (G-6-Pase 3) (G6Pase 3) (EC 3.1.3.9) (Glucose-6-phosphatase beta) (G6Pase-beta) (Ubiquitous glucose-6-phosphatase catalytic subunit-related protein)	G6PC3
Q9BUL8	Programmed cell death protein 10 (Cerebral cavernous malformations 3 protein) (TF-1 cell apoptosis-related protein 15)	PDCD10
Q9BUJ0	Protein ABHD14A (EC 3.-.-.-) (Alpha/beta hydrolase domain-containing protein 14A) (Abhydrolase domain-containing protein 14A)	ABHD14A
Q9BUH8	Brain-enriched guanylate kinase-associated protein	BEGAIN
Q9BUF7	Protein crumbs homolog 3	CRB3
Q9BUD6	Spondin-2 (Differentially expressed in cancerous and non-cancerous lung cells 1) (DIL-1) (Mindin)	SPON2
Q9BU79	Transmembrane protein 243 (MDR1- and mitochondrial taxol resistance-associated protein) (MM-TRAG)	TMEM243
Q9BU76	Multiple myeloma tumor-associated protein 2 (hMMTAG2)	MMTAG2
Q9BU40	Chordin-like protein 1 (Neuralin-1) (Neurogenesin-1) (Ventroptin)	CHRDL1
Q9BU23	Lipase maturation factor 2 (Transmembrane protein 112B) (Transmembrane protein 153)	LMF2
Q9BTY2	Plasma alpha-L-fucosidase (EC 3.2.1.51) (Alpha-L-fucoside fucohydrolase 2) (Alpha-L-fucosidase 2)	FUCA2
Q9BTX7	Alpha-tocopherol transfer protein-like	TTPAL
Q9BTX1	Nucleoporin NDC1 (hNDC1) (Transmembrane protein 48)	NDC1
Q9BTV4	Transmembrane protein 43 (Protein LUMA)	TMEM43
Q9BTU6	Phosphatidylinositol 4-kinase type 2-alpha (EC 2.7.1.67) (Phosphatidylinositol 4-kinase type II-alpha)	PI4K2A
Q9BTN0	Leucine-rich repeat and fibronectin type-III domain-containing protein 3 (Synaptic adhesion-like molecule 4)	LRFN3
Q9BTD3	Transmembrane protein 121	TMEM121
Q9BT92	Trichoplein keratin filament-binding protein (Protein TCHP) (Mitochondrial protein with oncostatic activity) (Mitostatin) (Tumor suppressor protein)	TCHP
Q9BT88	Synaptotagmin-11 (Synaptotagmin XI) (SytXI)	SYT11
Q9BT76	Uroplakin-3b (UP3b) (Uroplakin IIIb) (UPIIIb) (p35)	UPK3B
Q9BT67	NEDD4 family-interacting protein 1 (Breast cancer-associated protein SGA-1M) (NEDD4 WW domain-binding protein 5) (Putative MAPK-activating protein PM13) (Putative NF-kappa-B-activating protein 164) (Putative NFKB and MAPK-activating protein)	NDFIP1
Q9BT40	Inositol polyphosphate 5-phosphatase K (EC 3.1.3.56) (Phosphatidylinositol-3,4,5-trisphosphate 5-phosphatase) (EC 3.1.3.86) (Phosphatidylinositol-4,5-bisphosphate 5-phosphatase) (EC 3.1.3.36) (Skeletal muscle and kidney-enriched inositol phosphatase)	INPP5K
Q9BT23	LIM domain-containing protein 2	LIMD2
Q9BT22	Chitobiosyldiphosphodolichol beta-mannosyltransferase (EC 2.4.1.142) (Asparagine-linked glycosylation protein 1 homolog) (Beta-1,4-mannosyltransferase) (GDP-Man:GlcNAc2-PP-dolichol mannosyltransferase) (GDP-mannose-dolichol diphosphochitobiose mannosyltransferase) (Mannosyltransferase-1) (MT-1) (hMat-1)	ALG1
Q9BSW7	Synaptotagmin-17 (Protein B/K) (Synaptotagmin XVII) (SytXVII)	SYT17
Q9BSW2	EF-hand calcium-binding domain-containing protein 4B (Calcium release-activated calcium channel regulator 2A) (CRAC channel regulator 2A) (Calcium release-activated channel regulator 2A) (Ras-related protein Rab-46)	CRACR2A
Q9BSR8	Protein YIPF4 (YIP1 family member 4)	YIPF4
Q9BSN7	Transmembrane protein 204 (Claudin-like protein 24)	TMEM204
Q9BSL1	Ubiquitin-associated domain-containing protein 1 (UBA domain-containing protein 1) (Glialblastoma cell differentiation-related protein 1) (Kip1 ubiquitination-promoting complex protein 2)	UBAC1
Q9BSK0	MARVEL domain-containing protein 1	MARVELD1
Q9BSJ8	Extended synaptotagmin-1 (E-Syt1) (Membrane-bound C2 domain-containing protein)	ESYT1
Q9BSJ2	Gamma-tubulin complex component 2 (GCP-2) (hGCP2) (Gamma-ring complex protein 103 kDa) (h103p) (hGrip103) (Spindle pole body protein Spc97 homolog) (hSpc97)	TUBGCP2
Q9BSG5	Retbindin	RTBDN
Q9BSG0	Protease-associated domain-containing protein 1 (Protease-associated domain-containing protein of 21 kDa) (hPAP21)	PRADC1
Q9BSF0	Small membrane A-kinase anchor protein (Small membrane AKAP) (smAKAP)	C2orf88
Q9BSE4	Homocysteine-responsive endoplasmic reticulum-resident ubiquitin-like domain member 2 protein	HERPUD2
Q9BSD7	Cancer-related nucleoside-triphosphatase (NTPase) (EC 3.6.1.15) (Nucleoside triphosphate phosphohydrolase)	NTPCR
Q9BSA4	Protein tweety homolog 2 (hTTY2) (Volume-regulated anion channel subunit TTYH2)	TTYH2
Q9BS86	Zona pellucida-binding protein 1 (Inner acrosomal membrane IAM38) (Sp38)	ZPBP
Q9BS26	Endoplasmic reticulum resident protein 44 (ER protein 44) (ERp44) (Thioredoxin domain-containing protein 4)	ERP44
Q9BRY0	Zinc transporter ZIP3 (Solute carrier family 39 member 3) (Zrt- and Irt-like protein 3) (ZIP-3)	SLC39A3
Q9BRX8	Peroxiredoxin-like 2A (Peroxiredoxin-like 2 activated in M-CSF stimulated monocytes) (Protein PAMM) (Redox-regulatory protein FAM213A)	PRXL2A
Q9BRV3	Sugar transporter SWEET1 (HsSWEET1) (RAG1-activating protein 1) (Solute carrier family 50 member 1) (Stromal cell protein)	SLC50A1
Q9BRT3	Migration and invasion enhancer 1 (HBV X-transactivated gene 4 protein) (HBV XAg-transactivated protein 4) (Protein C35)	MIEN1
Q9BRR9	Rho GTPase-activating protein 9 (Rho-type GTPase-activating protein 9)	ARHGAP9
Q9BRR6	ADP-dependent glucokinase (ADP-GK) (ADPGK) (EC 2.7.1.147) (RbBP-35)	ADPGK
Q9BRQ8	Ferroptosis suppressor protein 1 (FSP1) (EC 1.6.5.-) (Apoptosis-inducing factor homologous mitochondrion-associated inducer of death) (AMID) (p53-responsive gene 3 protein)	AIFM2
Q9BRQ5	Protein orai-3 (Transmembrane protein 142C)	ORAI3
Q9BRP1	Programmed cell death protein 2-like	PDCD2L
Q9BRN9	TM2 domain-containing protein 3 (Beta-amyloid-binding protein-like protein 2) (BBP-like protein 2)	TM2D3
Q9BRL7	Vesicle-trafficking protein SEC22c (SEC22 vesicle-trafficking protein homolog C) (SEC22 vesicle-trafficking protein-like 3)	SEC22C
Q9BRK5	45 kDa calcium-binding protein (Cab45) (Stromal cell-derived factor 4) (SDF-4)	SDF4
Q9BRK4	Leucine zipper putative tumor suppressor 2 (hLZTS2) (Protein LAPSER1)	LZTS2
Q9BRK3	Matrix remodeling-associated protein 8 (Limitrin)	MXRA8
Q9BRK0	Receptor expression-enhancing protein 2	REEP2
Q9BRI3	Proton-coupled zinc antiporter SLC30A2 (Solute carrier family 30 member 2) (Zinc transporter 2) (ZnT-2)	SLC30A2
Q9BRF8	Serine/threonine-protein phosphatase CPPED1 (EC 3.1.3.16) (Calcineurin-like phosphoesterase domain-containing protein 1) (Complete S-transactivated protein 1)	CPPED1
Q9BRC7	1-phosphatidylinositol 4,5-bisphosphate phosphodiesterase delta-4 (hPLCD4) (EC 3.1.4.11) (Phosphoinositide phospholipase C-delta-4) (Phospholipase C-delta-4) (PLC-delta-4)	PLCD4
Q9BR77	Coiled-coil domain-containing protein 77	CCDC77
Q9BR76	Coronin-1B (Coronin-2)	CORO1B
Q9BR39	Junctophilin-2 (JP-2) (Junctophilin type 2) [Cleaved into: Junctophilin-2 N-terminal fragment (JP2NT)]	JPH2
Q9BR26	Osteoclast stimulatory transmembrane protein (OC-STAMP)	OCSTAMP
Q9BR10	Spermatogenesis-associated protein 25 (Testis-specific gene 23 protein)	SPATA25
Q9BQT9	Calsyntenin-3 (Alcadein-beta) (Alc-beta)	CLSTN3
Q9BQS8	FYVE and coiled-coil domain-containing protein 1 (Zinc finger FYVE domain-containing protein 7)	FYCO1
Q9BQS7	Hephaestin (EC 1.-.-.-)	HEPH
Q9BQS2	Synaptotagmin-15 (Chr10Syt) (Synaptotagmin XV) (SytXV)	SYT15
Q9BQR3	Serine protease 27 (EC 3.4.21.-) (Marapsin) (Pancreasin)	PRSS27
Q9BQQ7	Receptor-transporting protein 3 (3CxxC-type zinc finger protein 3) (Transmembrane protein 7)	RTP3
Q9BQP9	BPI fold-containing family A member 3 (Short palate, lung and nasal epithelium carcinoma-associated protein 3)	BPIFA3
Q9BQJ4	Transmembrane protein 47 (Brain cell membrane protein 1) (Transmembrane 4 superfamily member 10)	TMEM47
Q9BQI5	SH3-containing GRB2-like protein 3-interacting protein 1 (Endophilin-3-interacting protein)	SGIP1
Q9BQI4	Coiled-coil domain-containing protein 3 (Fat/vessel-derived secretory protein) (Favine)	CCDC3
Q9BQG1	Synaptotagmin-3 (Synaptotagmin III) (SytIII)	SYT3
Q9BQG0	Myb-binding protein 1A	MYBBP1A
Q9BQE5	Apolipoprotein L2 (Apolipoprotein L-II) (ApoL-II)	APOL2
Q9BQE4	Selenoprotein S (SelS) (VCP-interacting membrane protein)	SELENOS
Q9BQB4	Sclerostin	SOST
Q9BQ51	Programmed cell death 1 ligand 2 (PD-1 ligand 2) (PD-L2) (PDCD1 ligand 2) (Programmed death ligand 2) (Butyrophilin B7-DC) (B7-DC) (CD antigen CD273)	PDCD1LG2
Q9BQ49	Small integral membrane protein 7	SMIM7
Q9BQ39	ATP-dependent RNA helicase DDX50 (EC 3.6.4.13) (DEAD box protein 50) (Gu-beta) (Nucleolar protein Gu2)	DDX50
Q9BQ31	Potassium voltage-gated channel subfamily S member 3 (Delayed-rectifier K(+) channel alpha subunit 3) (Voltage-gated potassium channel subunit Kv9.3)	KCNS3
Q9BPZ7	Target of rapamycin complex 2 subunit MAPKAP1 (TORC2 subunit MAPKAP1) (Mitogen-activated protein kinase 2-associated protein 1) (Stress-activated map kinase-interacting protein 1) (SAPK-interacting protein 1) (mSIN1)	MAPKAP1
Q9BPX3	Condensin complex subunit 3 (Chromosome-associated protein G) (Condensin subunit CAP-G) (hCAP-G) (Melanoma antigen NY-MEL-3) (Non-SMC condensin I complex subunit G) (XCAP-G homolog)	NCAPG
Q9BPW4	Apolipoprotein L4 (Apolipoprotein L-IV) (ApoL-IV)	APOL4
Q9BPV8	P2Y purinoceptor 13 (P2Y13) (G-protein coupled receptor 86) (G-protein coupled receptor 94)	P2RY13
Q9BPU9	B9 domain-containing protein 2 (MKS1-related protein 2)	B9D2
Q99999	Galactosylceramide sulfotransferase (GalCer sulfotransferase) (EC 2.8.2.11) (3'-phosphoadenosine-5'-phosphosulfate:GalCer sulfotransferase) (3'-phosphoadenylylsulfate:galactosylceramide 3'-sulfotransferase) (Cerebroside sulfotransferase)	GAL3ST1
Q99988	Growth/differentiation factor 15 (GDF-15) (Macrophage inhibitory cytokine 1) (MIC-1) (NSAID-activated gene 1 protein) (NAG-1) (NSAID-regulated gene 1 protein) (NRG-1) (Placental TGF-beta) (Placental bone morphogenetic protein) (Prostate differentiation factor)	GDF15
Q99985	Semaphorin-3C (Semaphorin-E) (Sema E)	SEMA3C
Q99983	Osteomodulin (Keratan sulfate proteoglycan osteomodulin) (KSPG osteomodulin) (Osteoadherin) (OSAD)	OMD
Q99969	Retinoic acid receptor responder protein 2 (Chemerin) (RAR-responsive protein TIG2) (Tazarotene-induced gene 2 protein)	RARRES2
Q99965	Disintegrin and metalloproteinase domain-containing protein 2 (ADAM 2) (Cancer/testis antigen 15) (CT15) (Fertilin subunit beta) (PH-30) (PH30) (PH30-beta)	ADAM2
Q99962	Endophilin-A1 (EEN-B1) (Endophilin-1) (SH3 domain protein 2A) (SH3 domain-containing GRB2-like protein 2)	SH3GL2
Q99959	Plakophilin-2	PKP2
Q99954	Submaxillary gland androgen-regulated protein 3A (Proline-rich protein 5) (Proline-rich protein PBI)	SMR3A
Q99946	Proline-rich transmembrane protein 1 (Dispanin subfamily D member 1) (DSPD1) (Synapse differentiation-induced protein 4) (SynDIG4)	PRRT1
Q99944	Epidermal growth factor-like protein 8 (EGF-like protein 8) (Vascular endothelial statin-2) (VE-statin-2)	EGFL8
Q99943	1-acyl-sn-glycerol-3-phosphate acyltransferase alpha (EC 2.3.1.51) (1-acylglycerol-3-phosphate O-acyltransferase 1) (1-AGP acyltransferase 1) (1-AGPAT 1) (Lysophosphatidic acid acyltransferase alpha) (LPAAT-alpha) (Protein G15)	AGPAT1
Q99942	E3 ubiquitin-protein ligase RNF5 (EC 2.3.2.27) (RING finger protein 5) (Ram1 homolog) (HsRma1)	RNF5
Q99935	Opiorphin prepropeptide (Basic proline-rich lacrimal protein) (Proline-rich protein 1) (PRL1) [Cleaved into: Opiorphin]	OPRPN
Q99933	BAG family molecular chaperone regulator 1 (BAG-1) (Bcl-2-associated athanogene 1)	BAG1
Q99932	Sperm-associated antigen 8 (HSD-1) (Sperm membrane protein 1) (SMP-1) (Sperm membrane protein BS-84)	SPAG8
Q99928	Gamma-aminobutyric acid receptor subunit gamma-3 (GABA(A) receptor subunit gamma-3) (GABAAR subunit gamma-3)	GABRG3
Q99884	Sodium-dependent proline transporter (Solute carrier family 6 member 7)	SLC6A7
Q99871	HAUS augmin-like complex subunit 7 (26S proteasome-associated UCH37-interacting protein 1) (UCHL5-interacting protein) (X-linked protein STS1769)	HAUS7
Q99836	Myeloid differentiation primary response protein MyD88	MYD88
Q99835	Protein smoothened (Protein Gx)	SMO
Q99829	Copine-1 (Chromobindin 17) (Copine I)	CPNE1
Q99828	Calcium and integrin-binding protein 1 (CIB) (Calcium- and integrin-binding protein) (CIBP) (Calmyrin) (DNA-PKcs-interacting protein) (Kinase-interacting protein) (KIP) (SNK-interacting protein 2-28) (SIP2-28)	CIB1
Q99819	Rho GDP-dissociation inhibitor 3 (Rho GDI 3) (Rho-GDI gamma)	ARHGDIG
Q99816	Tumor susceptibility gene 101 protein (ESCRT-I complex subunit TSG101)	TSG101
Q99808	Equilibrative nucleoside transporter 1 (hENT1) (Equilibrative nitrobenzylmercaptopurine riboside-sensitive nucleoside transporter) (Equilibrative NBMPR-sensitive nucleoside transporter) (es nucleoside transporter) (Nucleoside transporter, es-type) (Solute carrier family 29 member 1)	SLC29A1
Q99805	Transmembrane 9 superfamily member 2 (p76)	TM9SF2
Q99795	Cell surface A33 antigen (Glycoprotein A33)	GPA33
Q99788	Chemerin-like receptor 1 (Chemokine-like receptor 1) (G-protein coupled receptor ChemR23) (G-protein coupled receptor DEZ)	CMKLR1
Q99767	Amyloid-beta A4 precursor protein-binding family A member 2 (Adapter protein X11beta) (Neuron-specific X11L protein) (Neuronal Munc18-1-interacting protein 2) (Mint-2)	APBA2
Q99758	Phospholipid-transporting ATPase ABCA3 (EC 7.6.2.1) (ABC-C transporter) (ATP-binding cassette sub-family A member 3) (ATP-binding cassette transporter 3) (ATP-binding cassette 3) (Xenobiotic-transporting ATPase ABCA3) (EC 7.6.2.2) [Cleaved into: 150 Kda mature form]	ABCA3
Q99755	Phosphatidylinositol 4-phosphate 5-kinase type-1 alpha (PIP5K1-alpha) (PtdIns(4)P-5-kinase 1 alpha) (EC 2.7.1.68) (68 kDa type I phosphatidylinositol 4-phosphate 5-kinase alpha) (Phosphatidylinositol 4-phosphate 5-kinase type I alpha) (PIP5KIalpha)	PIP5K1A
Q99748	Neurturin	NRTN
Q99735	Microsomal glutathione S-transferase 2 (Microsomal GST-2) (EC 2.5.1.18) (Glutathione peroxidase MGST2) (EC 1.11.1.-) (Leukotriene C4 synthase MGST2) (EC 4.4.1.20) (Microsomal glutathione S-transferase II) (Microsomal GST-II)	MGST2
Q99732	Lipopolysaccharide-induced tumor necrosis factor-alpha factor (LPS-induced TNF-alpha factor) (Small integral membrane protein of lysosome/late endosome) (p53-induced gene 7 protein)	LITAF
Q99731	C-C motif chemokine 19 (Beta-chemokine exodus-3) (CK beta-11) (Epstein-Barr virus-induced molecule 1 ligand chemokine) (EBI1 ligand chemokine) (ELC) (Macrophage inflammatory protein 3 beta) (MIP-3-beta) (Small-inducible cytokine A19)	CCL19
Q99726	Probable proton-coupled zinc antiporter SLC30A3 (Solute carrier family 30 member 3) (Zinc transporter 3) (ZnT-3)	SLC30A3
Q99720	Sigma non-opioid intracellular receptor 1 (Aging-associated gene 8 protein) (SR31747-binding protein) (SR-BP) (Sigma 1-type opioid receptor) (SIG-1R) (Sigma1-receptor) (Sigma1R) (hSigmaR1)	SIGMAR1
Q99719	Septin-5 (Cell division control-related protein 1) (CDCrel-1) (Peanut-like protein 1)	SEPTIN5
Q99715	Collagen alpha-1(XII) chain	COL12A1
Q99714	3-hydroxyacyl-CoA dehydrogenase type-2 (EC 1.1.1.35) (17-beta-estradiol 17-dehydrogenase) (EC 1.1.1.62) (2-methyl-3-hydroxybutyryl-CoA dehydrogenase) (MHBD) (3-alpha-(17-beta)-hydroxysteroid dehydrogenase (NAD(+))) (EC 1.1.1.239) (3-hydroxy-2-methylbutyryl-CoA dehydrogenase) (EC 1.1.1.178) (3-hydroxyacyl-CoA dehydrogenase type II) (3alpha(or 20beta)-hydroxysteroid dehydrogenase) (EC 1.1.1.53) (7-…	HSD17B10
Q99712	ATP-sensitive inward rectifier potassium channel 15 (Inward rectifier K(+) channel Kir1.3) (Inward rectifier K(+) channel Kir4.2) (Potassium channel, inwardly rectifying subfamily J member 15)	KCNJ15
Q99706	Killer cell immunoglobulin-like receptor 2DL4 (CD158 antigen-like family member D) (G9P) (Killer cell inhibitory receptor 103AS) (KIR-103AS) (MHC class I NK cell receptor KIR103AS) (CD antigen CD158d)	KIR2DL4
Q99705	Melanin-concentrating hormone receptor 1 (MCH receptor 1) (MCH-R1) (MCHR-1) (G-protein coupled receptor 24) (MCH-1R) (MCH1R) (MCHR) (SLC-1) (Somatostatin receptor-like protein)	MCHR1
Q99700	Ataxin-2 (Spinocerebellar ataxia type 2 protein) (Trinucleotide repeat-containing gene 13 protein)	ATXN2
Q99698	Lysosomal-trafficking regulator (Beige homolog)	LYST
Q99689	Fasciculation and elongation protein zeta-1 (Zygin I) (Zygin-1)	FEZ1
Q99685	Monoglyceride lipase (MGL) (EC 3.1.1.23) (HU-K5) (Lysophospholipase homolog) (Lysophospholipase-like) (Monoacylglycerol lipase) (MAGL)	MGLL
Q99683	Mitogen-activated protein kinase kinase kinase 5 (EC 2.7.11.25) (Apoptosis signal-regulating kinase 1) (ASK-1) (MAPK/ERK kinase kinase 5) (MEK kinase 5) (MEKK 5)	MAP3K5
Q99680	G-protein coupled receptor 22	GPR22
Q99679	Probable G-protein coupled receptor 21	GPR21
Q99678	G-protein coupled receptor 20	GPR20
Q99677	Lysophosphatidic acid receptor 4 (LPA receptor 4) (LPA-4) (G-protein coupled receptor 23) (P2Y purinoceptor 9) (P2Y9) (P2Y5-like receptor) (Purinergic receptor 9)	LPAR4
Q99674	Cell growth regulator with EF hand domain protein 1 (Cell growth regulatory gene 11 protein) (Hydrophobestin)	CGREF1
Q99665	Interleukin-12 receptor subunit beta-2 (IL-12 receptor subunit beta-2) (IL-12R subunit beta-2) (IL-12R-beta-2) (IL-12RB2)	IL12RB2
Q99661	Kinesin-like protein KIF2C (Kinesin-like protein 6) (Mitotic centromere-associated kinesin) (MCAK)	KIF2C
Q99653	Calcineurin B homologous protein 1 (Calcineurin B-like protein) (Calcium-binding protein CHP) (Calcium-binding protein p22) (EF-hand calcium-binding domain-containing protein p22)	CHP1
Q99650	Oncostatin-M-specific receptor subunit beta (Interleukin-31 receptor subunit beta) (IL-31 receptor subunit beta) (IL-31R subunit beta) (IL-31R-beta) (IL-31RB)	OSMR
Q99643	Succinate dehydrogenase cytochrome b560 subunit, mitochondrial (Integral membrane protein CII-3) (QPs-1) (QPs1) (Succinate dehydrogenase complex subunit C) (Succinate-ubiquinone oxidoreductase cytochrome B large subunit) (CYBL)	SDHC
Q99640	Membrane-associated tyrosine- and threonine-specific cdc2-inhibitory kinase (EC 2.7.11.1) (Myt1 kinase)	PKMYT1
Q99624	Sodium-coupled neutral amino acid transporter 3 (N-system amino acid transporter 1) (Na(+)-coupled neutral amino acid transporter 3) (Solute carrier family 38 member 3) (System N amino acid transporter 1)	SLC38A3
Q99623	Prohibitin-2 (B-cell receptor-associated protein BAP37) (D-prohibitin) (Repressor of estrogen receptor activity)	PHB2
Q99616	C-C motif chemokine 13 (CK-beta-10) (Monocyte chemoattractant protein 4) (Monocyte chemotactic protein 4) (MCP-4) (NCC-1) (Small-inducible cytokine A13) [Cleaved into: C-C motif chemokine 13, long chain	CCL13
Q99615	DnaJ homolog subfamily C member 7 (Tetratricopeptide repeat protein 2) (TPR repeat protein 2)	DNAJC7
Q99603	T cell receptor gamma variable 9	TRGV9
Q99584	Protein S100-A13 (S100 calcium-binding protein A13)	S100A13
Q99578	GTP-binding protein Rit2 (EC 3.6.5.2) (Ras-like protein expressed in neurons) (Ras-like without CAAX protein 2)	RIT2
Q99572	P2X purinoceptor 7 (P2X7) (ATP receptor) (P2Z receptor) (Purinergic receptor)	P2RX7
Q99571	P2X purinoceptor 4 (P2X4) (ATP receptor) (Purinergic receptor)	P2RX4
Q99570	Phosphoinositide 3-kinase regulatory subunit 4 (PI3-kinase regulatory subunit 4) (EC 2.7.11.1) (PI3-kinase p150 subunit) (Phosphoinositide 3-kinase adaptor protein)	PIK3R4
Q99569	Plakophilin-4 (p0071)	PKP4
Q99550	M-phase phosphoprotein 9	MPHOSPH9
Q99549	M-phase phosphoprotein 8 (Two hybrid-associated protein 3 with RanBPM) (Twa3)	MPHOSPH8
Q99542	Matrix metalloproteinase-19 (MMP-19) (EC 3.4.24.-) (Matrix metalloproteinase RASI) (Matrix metalloproteinase-18) (MMP-18)	MMP19
Q99541	Perilipin-2 (Adipophilin) (Adipose differentiation-related protein) (ADRP)	PLIN2
Q99538	Legumain (EC 3.4.22.34) (Asparaginyl endopeptidase) (AEP) (Protease, cysteine 1)	LGMN
Q99536	Synaptic vesicle membrane protein VAT-1 homolog (EC 1.-.-.-)	VAT1
Q99527	G-protein coupled estrogen receptor 1 (Chemoattractant receptor-like 2) (Flow-induced endothelial G-protein coupled receptor 1) (FEG-1) (G protein-coupled estrogen receptor 1) (G-protein coupled receptor 30) (GPCR-Br) (IL8-related receptor DRY12) (Lymphocyte-derived G-protein coupled receptor) (LYGPR) (Membrane estrogen receptor) (mER)	GPER1
Q99523	Sortilin (100 kDa NT receptor) (Glycoprotein 95) (Gp95) (Neurotensin receptor 3) (NT3) (NTR3)	SORT1
Q99519	Sialidase-1 (EC 3.2.1.18) (Acetylneuraminyl hydrolase) (G9 sialidase) (Lysosomal sialidase) (N-acetyl-alpha-neuraminidase 1)	NEU1
Q99518	Flavin-containing monooxygenase 2 (EC 1.14.13.-) (Dimethylaniline oxidase 2) (FMO 1B1) (Pulmonary flavin-containing monooxygenase 2) (FMO 2)	FMO2
Q99500	Sphingosine 1-phosphate receptor 3 (S1P receptor 3) (S1P3) (Endothelial differentiation G-protein coupled receptor 3) (Sphingosine 1-phosphate receptor Edg-3) (S1P receptor Edg-3)	S1PR3
Q99497	Parkinson disease protein 7 (Maillard deglycase) (Oncogene DJ1) (Parkinsonism-associated deglycase) (Protein DJ-1) (DJ-1) (Protein/nucleic acid deglycase DJ-1) (EC 3.1.2.-, EC 3.5.1.-, EC 3.5.1.124)	PARK7
Q99490	Arf-GAP with GTPase, ANK repeat and PH domain-containing protein 2 (AGAP-2) (Centaurin-gamma-1) (Cnt-g1) (GTP-binding and GTPase-activating protein 2) (GGAP2) (Phosphatidylinositol 3-kinase enhancer) (PIKE)	AGAP2
Q99467	CD180 antigen (Lymphocyte antigen 64) (Radioprotective 105 kDa protein) (CD antigen CD180)	CD180
Q99466	Neurogenic locus notch homolog protein 4 (Notch 4) (hNotch4) [Cleaved into: Notch 4 extracellular truncation	NOTCH4
Q99463	Putative neuropeptide Y receptor type 6 (NPY6-R) (NPY Y1-like receptor) (Putative pancreatic polypeptide receptor 2) (PP2)	NPY6R
Q99460	26S proteasome non-ATPase regulatory subunit 1 (26S proteasome regulatory subunit RPN2) (26S proteasome regulatory subunit S1) (26S proteasome subunit p112)	PSMD1
Q99459	Cell division cycle 5-like protein (Cdc5-like protein) (Pombe cdc5-related protein)	CDC5L
Q99445	Glycosyl-phosphatidylinositol-anchored molecule-like protein	GML
Q99442	Translocation protein SEC62 (Translocation protein 1) (TP-1) (hTP-1)	SEC62
Q99439	Calponin-2 (Calponin H2, smooth muscle) (Neutral calponin)	CNN2
Q99437	V-type proton ATPase 21 kDa proteolipid subunit c'' (V-ATPase 21 kDa proteolipid subunit c'') (Vacuolar proton pump 21 kDa proteolipid subunit c'') (hATPL)	ATP6V0B
Q99436	Proteasome subunit beta type-7 (EC 3.4.25.1) (Macropain chain Z) (Multicatalytic endopeptidase complex chain Z) (Proteasome subunit Z)	PSMB7
Q99435	Protein kinase C-binding protein NELL2 (NEL-like protein 2) (Nel-related protein 2)	NELL2
Q99418	Cytohesin-2 (ARF exchange factor) (ARF nucleotide-binding site opener) (Protein ARNO) (PH, SEC7 and coiled-coil domain-containing protein 2)	CYTH2
Q99259	Glutamate decarboxylase 1 (EC 4.1.1.15) (67 kDa glutamic acid decarboxylase) (GAD-67) (Glutamate decarboxylase 67 kDa isoform)	GAD1
Q99250	Sodium channel protein type 2 subunit alpha (HBSC II) (Sodium channel protein brain II subunit alpha) (Sodium channel protein type II subunit alpha) (Voltage-gated sodium channel subunit alpha Nav1.2)	SCN2A
Q99218	Amelogenin, Y isoform	AMELY
Q99217	Amelogenin, X isoform	AMELX
Q99102	Mucin-4 (MUC-4) (Ascites sialoglycoprotein) (ASGP) (Pancreatic adenocarcinoma mucin) (Testis mucin) (Tracheobronchial mucin) [Cleaved into: Mucin-4 alpha chain (Ascites sialoglycoprotein 1) (ASGP-1)	MUC4
Q99075	Proheparin-binding EGF-like growth factor [Cleaved into: Heparin-binding EGF-like growth factor (HB-EGF) (HBEGF) (Diphtheria toxin receptor) (DT-R)]	HBEGF
Q99062	Granulocyte colony-stimulating factor receptor (G-CSF receptor) (G-CSF-R) (CD antigen CD114)	CSF3R
Q96TA2	ATP-dependent zinc metalloprotease YME1L1 (EC 3.4.24.-) (EC 3.6.-.-) (ATP-dependent metalloprotease FtsH1) (Meg-4) (Presenilin-associated metalloprotease) (PAMP) (YME1-like protein 1)	YME1L1
Q96TA1	Protein Niban 2 (Meg-3) (Melanoma invasion by ERK) (MINERVA) (Niban-like protein 1) (Protein FAM129B)	NIBAN2
Q96TA0	Putative protocadherin beta-18 (PCDH-beta-18) (PCDH-psi2)	PCDHB18P
Q96T91	Glycoprotein hormone alpha-2 (Putative secreted protein Zsig51) (Thyrostimulin subunit alpha)	GPHA2
Q96T83	Sodium/hydrogen exchanger 7 (Na(+)/H(+) exchanger 7) (NHE-7) (Solute carrier family 9 member 7)	SLC9A7
Q96T76	MMS19 nucleotide excision repair protein homolog (hMMS19) (MET18 homolog) (MMS19-like protein)	MMS19
Q96T60	Bifunctional polynucleotide phosphatase/kinase (DNA 5'-kinase/3'-phosphatase) (Polynucleotide kinase-3'-phosphatase) [Includes: Polynucleotide 3'-phosphatase (EC 3.1.3.32) (2'(3')-polynucleotidase)	PNKP
Q96T55	Potassium channel subfamily K member 16 (2P domain potassium channel Talk-1) (TWIK-related alkaline pH-activated K(+) channel 1) (TALK-1)	KCNK16
Q96T54	Potassium channel subfamily K member 17 (2P domain potassium channel Talk-2) (Acid-sensitive potassium channel protein TASK-4) (TWIK-related acid-sensitive K(+) channel 4) (TWIK-related alkaline pH-activated K(+) channel 2) (TALK-2)	KCNK17
Q96T53	Ghrelin O-acyltransferase (EC 2.3.1.-) (Membrane-bound O-acyltransferase domain-containing protein 4) (O-acyltransferase domain-containing protein 4)	MBOAT4
Q96T49	Protein phosphatase 1 regulatory inhibitor subunit 16B (Ankyrin repeat domain-containing protein 4) (CAAX box protein TIMAP) (TGF-beta-inhibited membrane-associated protein) (hTIMAP)	PPP1R16B
Q96SW2	Protein cereblon	CRBN
Q96SU4	Oxysterol-binding protein-related protein 9 (ORP-9) (OSBP-related protein 9)	OSBPL9
Q96SN7	Protein orai-2 (CAP-binding protein complex-interacting protein 2) (Transmembrane protein 142B)	ORAI2
Q96SL4	Glutathione peroxidase 7 (GPx-7) (GSHPx-7) (EC 1.11.1.9) (CL683)	GPX7
Q96SL1	Solute carrier family 49 member 4 (Disrupted in renal cancer protein 2) (Disrupted in renal carcinoma protein 2)	SLC49A4
Q96SK2	Transmembrane protein 209	TMEM209
Q96SJ8	Tetraspanin-18 (Tspan-18)	TSPAN18
Q96SE0	Protein ABHD1 (EC 3.1.1.-) (Alpha/beta hydrolase domain-containing protein 1) (Abhydrolase domain-containing protein 1) (Lung alpha/beta hydrolase 1)	ABHD1
Q96SB4	SRSF protein kinase 1 (EC 2.7.11.1) (SFRS protein kinase 1) (Serine/arginine-rich protein-specific kinase 1) (SR-protein-specific kinase 1)	SRPK1
Q96SB3	Neurabin-2 (Neurabin-II) (Protein phosphatase 1 regulatory subunit 9B) (Spinophilin)	PPP1R9B
Q96SA4	Serine incorporator 2 (Tumor differentially expressed protein 2-like)	SERINC2
Q96S97	Myeloid-associated differentiation marker (Protein SB135)	MYADM
Q96S79	Ras-like protein family member 10B (EC 3.6.5.2) (Ras-like protein VTS58635) (Ras-related protein 17) (RRP17)	RASL10B
Q96S66	Chloride channel CLIC-like protein 1 (Mid-1-related chloride channel protein 1)	CLCC1
Q96S59	Ran-binding protein 9 (RanBP9) (BPM-L) (BPM90) (Ran-binding protein M) (RanBPM) (RanBP7)	RANBP9
Q96S55	ATPase WRNIP1 (EC 3.6.1.-) (Werner helicase-interacting protein 1)	WRNIP1
Q96S52	GPI transamidase component PIG-S (Phosphatidylinositol-glycan biosynthesis class S protein)	PIGS
Q96S38	Ribosomal protein S6 kinase delta-1 (S6K-delta-1) (EC 2.7.11.1) (52 kDa ribosomal protein S6 kinase) (Ribosomal S6 kinase-like protein with two PSK domains 118 kDa protein) (SPHK1-binding protein)	RPS6KC1
Q96S37	Solute carrier family 22 member 12 (Organic anion transporter 4-like protein) (Renal-specific transporter) (RST) (Urate anion exchanger 1) (URAT1) (Urate:anion antiporter SLC22A12)	SLC22A12
Q96S21	Ras-related protein Rab-40C (Rar-like protein) (Ras-like protein family member 8C) (SOCS box-containing protein RAR3)	RAB40C
Q96RV3	Pecanex-like protein 1 (Pecanex homolog protein 1)	PCNX1
Q96RU7	Tribbles homolog 3 (TRB-3) (Neuronal cell death-inducible putative kinase) (SINK) (p65-interacting inhibitor of NF-kappa-B)	TRIB3
Q96RU3	Formin-binding protein 1 (Formin-binding protein 17) (hFBP17)	FNBP1
Q96RT7	Gamma-tubulin complex component 6 (GCP-6)	TUBGCP6
Q96RT1	Erbin (Densin-180-like protein) (Erbb2-interacting protein) (Protein LAP2)	ERBIN
Q96RQ9	L-amino-acid oxidase (LAAO) (LAO) (EC 1.4.3.2) (EC 1.4.3.25) (Interleukin-4-induced protein 1) (IL4-induced protein 1) (hIL4I1) (Protein Fig-1) (hFIG1)	IL4I1
Q96RQ1	Endoplasmic reticulum-Golgi intermediate compartment protein 2	ERGIC2
Q96RP8	Potassium voltage-gated channel subfamily A member 7 (Voltage-gated potassium channel subunit Kv1.7)	KCNA7
Q96RP7	Galactose-3-O-sulfotransferase 4 (Gal3ST-4) (EC 2.8.2.-) (Beta-galactose-3-O-sulfotransferase 4) (Gal-beta-1,3-GalNAc 3'-sulfotransferase)	GAL3ST4
Q96RP3	Urocortin-2 (Stresscopin-related peptide) (Urocortin II) (Ucn II) (Urocortin-related peptide)	UCN2
Q96RN5	Mediator of RNA polymerase II transcription subunit 15 (Activator-recruited cofactor 105 kDa component) (ARC105) (CTG repeat protein 7a) (Mediator complex subunit 15) (Positive cofactor 2 glutamine/Q-rich-associated protein) (PC2 glutamine/Q-rich-associated protein) (TPA-inducible gene 1 protein) (TIG-1) (Trinucleotide repeat-containing gene 7 protein)	MED15
Q96RN1	Testis anion transporter 1 (Anion exchange transporter) (Solute carrier family 26 member 8)	SLC26A8
Q96RL6	Sialic acid-binding Ig-like lectin 11 (Sialic acid-binding lectin 11) (Siglec-11)	SIGLEC11
Q96RJ3	Tumor necrosis factor receptor superfamily member 13C (B-cell-activating factor receptor) (BAFF receptor) (BAFF-R) (BLyS receptor 3) (CD antigen CD268)	TNFRSF13C
Q96RJ0	Trace amine-associated receptor 1 (TaR-1) (Trace amine receptor 1)	TAAR1
Q96RI9	Trace amine-associated receptor 9 (TaR-9) (Trace amine receptor 9) (Trace amine receptor 3) (TaR-3)	TAAR9
Q96RI8	Trace amine-associated receptor 6 (TaR-6) (Trace amine receptor 6) (Trace amine receptor 4) (TaR-4)	TAAR6
Q96RI0	Proteinase-activated receptor 4 (PAR-4) (Coagulation factor II receptor-like 3) (Thrombin receptor-like 3)	F2RL3
Q96RF0	Sorting nexin-18 (SH3 and PX domain-containing protein 3B)	SNX18
Q96RD9	Fc receptor-like protein 5 (FcR-like protein 5) (FcRL5) (BXMAS1) (Fc receptor homolog 5) (FcRH5) (Immune receptor translocation-associated protein 2) (CD antigen CD307e)	FCRL5
Q96RD7	Pannexin-1 (PANX1) [Cleaved into: Caspase-activated pannexin-1 (Caspase-activated PANX1)]	PANX1
Q96RD6	Pannexin-2	PANX2
Q96RD3	Olfactory receptor 52E6 (Olfactory receptor OR11-58)	OR52E6
Q96RD2	Olfactory receptor 52B2 (Olfactory receptor OR11-70)	OR52B2
Q96RD1	Olfactory receptor 6C1 (OST267)	OR6C1
Q96RD0	Olfactory receptor 8B2 (Olfactory receptor OR11-309)	OR8B2
Q96RC9	Olfactory receptor 8B4 (Olfactory receptor OR11-315)	OR8B4
Q96RB7	Olfactory receptor 5M11	OR5M11
Q96RA2	Olfactory receptor 7D2 (HTPCRH03) (Olfactory receptor 19-4) (OR19-4) (Olfactory receptor OR19-10)	OR7D2
Q96R84	Putative olfactory receptor 1F2 (OLFmf2)	OR1F2P
Q96R72	Olfactory receptor 4K3 (Olfactory receptor OR14-14)	OR4K3
Q96R69	Olfactory receptor 4F4 (HS14a-1-A) (Olfactory receptor OR19-3)	OR4F4
Q96R67	Olfactory receptor 4C12 (Olfactory receptor OR11-259)	OR4C12
Q96R54	Olfactory receptor 14A2 (Olfactory receptor 5AX1) (Olfactory receptor OR1-31)	OR14A2
Q96R48	Olfactory receptor 2A5 (Olfactory receptor 2A26) (Olfactory receptor 2A8) (Olfactory receptor 7-138/7-141) (OR7-138) (OR7-141)	OR2A5
Q96R47	Olfactory receptor 2A14 (OST182) (Olfactory receptor 2A6) (Olfactory receptor OR7-12)	OR2A14
Q96R45	Olfactory receptor 2A7 (Olfactory receptor OR7-18)	OR2A7
Q96R30	Olfactory receptor 2V2 (Olfactory receptor 2V3) (Olfactory receptor OR5-3)	OR2V2
Q96R28	Olfactory receptor 2M2 (OST423)	OR2M2
Q96R27	Olfactory receptor 2M4 (HTPCRX18) (OST710) (Olfactory receptor OR1-55) (Olfactory receptor TPCR100)	OR2M4
Q96R09	Olfactory receptor 5B2 (OST073) (Olfactory receptor OR11-240)	OR5B2
Q96R08	Olfactory receptor 5B12 (Olfactory receptor 5B16) (Olfactory receptor OR11-241)	OR5B12
Q96QZ7	Membrane-associated guanylate kinase, WW and PDZ domain-containing protein 1 (Atrophin-1-interacting protein 3) (AIP-3) (BAI1-associated protein 1) (BAP-1) (Membrane-associated guanylate kinase inverted 1) (MAGI-1) (Trinucleotide repeat-containing gene 19 protein) (WW domain-containing protein 3) (WWP3)	MAGI1
Q96QZ0	Pannexin-3	PANX3
Q96QV1	Hedgehog-interacting protein (HHIP) (HIP)	HHIP
Q96QU8	Exportin-6 (Exp6) (Ran-binding protein 20)	XPO6
Q96QU1	Protocadherin-15	PCDH15
Q96QT4	Transient receptor potential cation channel subfamily M member 7 (EC 2.7.11.1) (Channel-kinase 1) (Long transient receptor potential channel 7) (LTrpC-7) (LTrpC7)	TRPM7
Q96QS1	Tetraspanin-32 (Tspan-32) (Protein Phemx)	TSPAN32
Q96QH8	Sperm acrosome-associated protein 5 (EC 3.2.1.17) (Lysozyme-like protein 5) (Sperm-specific lysozyme-like protein X) (SLLP-X)	SPACA5
Q96QH2	PML-RARA-regulated adapter molecule 1 (PRAM) (PRAM-1)	PRAM1
Q96QE4	Leucine-rich repeat-containing protein 37B (C66 SLIT-like testicular protein)	LRRC37B
Q96QE2	Proton myo-inositol cotransporter (H(+)-myo-inositol cotransporter) (Hmit) (H(+)-myo-inositol symporter) (Solute carrier family 2 member 13)	SLC2A13
Q96QD8	Sodium-coupled neutral amino acid symporter 2 (Amino acid transporter A2) (Protein 40-9-1) (Solute carrier family 38 member 2) (System A amino acid transporter 2) (System A transporter 1) (System N amino acid transporter 2)	SLC38A2
Q96QA5	Gasdermin-A (Gasdermin-1) [Cleaved into: Gasdermin-A, N-terminal (GSDMA-NT)	GSDMA
Q96Q91	Anion exchange protein 4 (AE 4) (Anion exchanger 4) (Sodium bicarbonate cotransporter 5) (Solute carrier family 4 member 9)	SLC4A9
Q96Q45	Transmembrane protein 237 (Amyotrophic lateral sclerosis 2 chromosomal region candidate gene 4 protein)	TMEM237
Q96Q06	Perilipin-4 (Adipocyte protein S3-12)	PLIN4
Q96PZ7	CUB and sushi domain-containing protein 1 (CUB and sushi multiple domains protein 1)	CSMD1
Q96PX9	Pleckstrin homology domain-containing family G member 4B (PH domain-containing family G member 4B)	PLEKHG4B
Q96PX8	SLIT and NTRK-like protein 1 (Leucine-rich repeat-containing protein 12)	SLITRK1
Q96PV0	Ras/Rap GTPase-activating protein SynGAP (Neuronal RasGAP) (Synaptic Ras GTPase-activating protein 1) (Synaptic Ras-GAP 1)	SYNGAP1
Q96PS8	Aquaporin-10 (AQP-10) (Aquaglyceroporin-10) (Small intestine aquaporin)	AQP10
Q96PS6	Putative uncharacterized protein GAFA-1 (Gene associated with FGF-2 activity protein 1)	GAFA1
Q96PR1	Potassium voltage-gated channel subfamily C member 2 (Shaw-like potassium channel) (Voltage-gated potassium channel Kv3.2)	KCNC2
Q96PQ1	Sialic acid-binding Ig-like lectin 12 (Siglec-12) (Sialic acid-binding Ig-like lectin-like 1) (Siglec-L1)	SIGLEC12
Q96PQ0	VPS10 domain-containing receptor SorCS2 [Cleaved into: SorCS2 122 kDa chain	SORCS2
Q96PP9	Guanylate-binding protein 4 (EC 3.6.5.-) (GTP-binding protein 4) (GBP-4) (Guanine nucleotide-binding protein 4)	GBP4
Q96PP8	Guanylate-binding protein 5 (EC 3.6.5.-) (GBP-TA antigen) (GTP-binding protein 5) (GBP-5) (Guanine nucleotide-binding protein 5)	GBP5
Q96PN6	Adenylate cyclase type 10 (EC 4.6.1.1) (AH-related protein) (Adenylate cyclase homolog) (Germ cell soluble adenylyl cyclase) (hsAC) (sAC) (Testicular soluble adenylyl cyclase)	ADCY10
Q96PL5	Erythroid membrane-associated protein (hERMAP) (Radin blood group antigen) (Scianna blood group antigen)	ERMAP
Q96PL2	Beta-tectorin	TECTB
Q96PL1	Secretoglobin family 3A member 2 (Pneumo secretory protein 1) (PnSP-1) (Uteroglobin-related protein 1)	SCGB3A2
Q96PJ5	Fc receptor-like protein 4 (FcR-like protein 4) (FcRL4) (Fc receptor homolog 4) (FcRH4) (IFGP family protein 2) (hIFGP2) (Immune receptor translocation-associated protein 1) (CD antigen CD307d)	FCRL4
Q96PH6	Defensin beta 118 (Beta-defensin 18) (DEFB-18) (Epididymal secretory protein 13.6) (ESP13.6)	DEFB118
Q96PH1	NADPH oxidase 5 (EC 1.6.3.-)	NOX5
Q96PG2	Membrane-spanning 4-domains subfamily A member 10 (CD20 antigen-like 7)	MS4A10
Q96PG1	Putative membrane-spanning 4-domains subfamily A member 4E	MS4A4E
Q96PE5	Opalin (Oligodendrocytic myelin paranodal and inner loop protein) (Transmembrane protein 10)	OPALIN
Q96PE3	Inositol polyphosphate-4-phosphatase type I A (Inositol polyphosphate 4-phosphatase type I) (Type I inositol 3,4-bisphosphate 4-phosphatase) (EC 3.1.3.66)	INPP4A
Q96PE1	Adhesion G protein-coupled receptor A2 (G-protein coupled receptor 124) (Tumor endothelial marker 5)	ADGRA2
Q96PD7	Diacylglycerol O-acyltransferase 2 (EC 2.3.1.20) (Acyl-CoA retinol O-fatty-acyltransferase) (ARAT) (Retinol O-fatty-acyltransferase) (EC 2.3.1.76) (Diglyceride acyltransferase 2)	DGAT2
Q96PD5	N-acetylmuramoyl-L-alanine amidase (EC 3.5.1.28) (Peptidoglycan recognition protein 2) (Peptidoglycan recognition protein long) (PGRP-L)	PGLYRP2
Q96PD4	Interleukin-17F (IL-17F) (Cytokine ML-1)	IL17F
Q96PD2	Discoidin, CUB and LCCL domain-containing protein 2 (CUB, LCCL and coagulation factor V/VIII-homology domains protein 1) (Endothelial and smooth muscle cell-derived neuropilin-like protein)	DCBLD2
Q96PC5	Melanoma inhibitory activity protein 2 (MIA protein 2) (CTAGE family member 5 ER export factor) (Cutaneous T-cell lymphoma-associated antigen 5) (Meningioma-expressed antigen 6/11)	MIA2
Q96PB8	Leucine-rich repeat-containing protein 3B (Leucine-rich repeat protein 15)	LRRC3B
Q96P88	Putative gonadotropin-releasing hormone II receptor (GnRH II receptor) (GnRH-II-R) (Type II GnRH receptor)	GNRHR2
Q96P70	Importin-9 (Imp9) (Ran-binding protein 9) (RanBP9)	IPO9
Q96P69	G-protein coupled receptor 78	GPR78
Q96P68	2-oxoglutarate receptor 1 (Alpha-ketoglutarate receptor 1) (G-protein coupled receptor 80) (G-protein coupled receptor 99) (P2Y purinoceptor 15) (P2Y15) (P2Y-like GPCR) (P2Y-like nucleotide receptor)	OXGR1
Q96P67	Probable G-protein coupled receptor 82	GPR82
Q96P66	Probable G-protein coupled receptor 101	GPR101
Q96P65	Pyroglutamylated RF-amide peptide receptor (AQ27) (G-protein coupled receptor 103) (Orexigenic neuropeptide QRFP receptor) (SP9155)	QRFPR
Q96P63	Serpin B12	SERPINB12
Q96P56	Cation channel sperm-associated protein 2 (CatSper2)	CATSPER2
Q96P48	Arf-GAP with Rho-GAP domain, ANK repeat and PH domain-containing protein 1 (Centaurin-delta-2) (Cnt-d2)	ARAP1
Q96P44	Collagen alpha-1(XXI) chain	COL21A1
Q96P31	Fc receptor-like protein 3 (FcR-like protein 3) (FcRL3) (Fc receptor homolog 3) (FcRH3) (IFGP family protein 3) (hIFGP3) (Immune receptor translocation-associated protein 3) (MAIA) (SH2 domain-containing phosphatase anchor protein 2) (CD antigen CD307c)	FCRL3
Q96P20	NACHT, LRR and PYD domains-containing protein 3 (EC 3.6.4.-) (Angiotensin/vasopressin receptor AII/AVP-like) (Caterpiller protein 1.1) (CLR1.1) (Cold-induced autoinflammatory syndrome 1 protein) (Cryopyrin) (PYRIN-containing APAF1-like protein 1)	NLRP3
Q96NZ9	Proline-rich acidic protein 1 (Epididymis tissue protein Li 178) (Uterine-specific proline-rich acidic protein)	PRAP1
Q96NY8	Nectin-4 (Ig superfamily receptor LNIR) (Nectin cell adhesion molecule 4) (Poliovirus receptor-related protein 4) [Cleaved into: Processed poliovirus receptor-related protein 4]	NECTIN4
Q96NY7	Chloride intracellular channel protein 6 (Parchorin)	CLIC6
Q96NX5	Calcium/calmodulin-dependent protein kinase type 1G (EC 2.7.11.17) (CaM kinase I gamma) (CaM kinase IG) (CaM-KI gamma) (CaMKI gamma) (CaMKIG) (CaMK-like CREB kinase III) (CLICK III)	CAMK1G
Q96NW7	Leucine-rich repeat-containing protein 7 (Densin-180) (Densin) (Protein LAP1)	LRRC7
Q96NW4	Ankyrin repeat domain-containing protein 27 (VPS9 domain-containing protein)	ANKRD27
Q96NU0	Contactin-associated protein-like 3B (Cell recognition molecule Caspr3b)	CNTNAP3B
Q96NT5	Proton-coupled folate transporter (HsPCFT) (hPCFT) (Heme carrier protein 1) (PCFT/HCP1) (Solute carrier family 46 member 1)	SLC46A1
Q96NT0	Coiled-coil domain-containing protein 115	CCDC115
Q96NR3	Patched domain-containing protein 1	PTCHD1
Q96NL8	Cilia- and flagella-associated protein 418	CFAP418
Q96NL1	Transmembrane protein 74	TMEM74
Q96NI6	Leucine-rich repeat and fibronectin type-III domain-containing protein 5	LRFN5
Q96NG3	Outer dynein arm-docking complex subunit 4 (Tetratricopeptide repeat protein 25) (TPR repeat protein 25)	ODAD4
Q96NE9	FERM domain-containing protein 6 (Willin)	FRMD6
Q96ND0	Protein FAM210A	FAM210A
Q96N87	Inactive sodium-dependent neutral amino acid transporter B(0)AT3 (Sodium- and chloride-dependent transporter XTRP2) (Solute carrier family 6 member 18) (System B(0) neutral amino acid transporter AT3)	SLC6A18
Q96N68	Putative uncharacterized protein C18orf15	C18orf15
Q96N66	Lysophospholipid acyltransferase 7 (LPLAT 7) (EC 2.3.1.-) (1-acylglycerophosphatidylinositol O-acyltransferase) (Bladder and breast carcinoma-overexpressed gene 1 protein) (Leukocyte receptor cluster member 4) (Lysophosphatidylinositol acyltransferase) (LPIAT) (Lyso-PI acyltransferase) (Membrane-bound O-acyltransferase domain-containing protein 7) (O-acyltransferase domain-containing protein 7) (…	MBOAT7
Q96N35	Putative uncharacterized protein encoded by LINC00052 (Putative transmembrane protein 83)	LINC00052
Q96N23	Cilia- and flagella-associated protein 54	CFAP54
Q96N16	Janus kinase and microtubule-interacting protein 1 (GABA-B receptor-binding protein) (Multiple alpha-helices and RNA-linker protein 1) (Marlin-1)	JAKMIP1
Q96N03	V-set and transmembrane domain-containing protein 2-like protein	VSTM2L
Q96MW5	Conserved oligomeric Golgi complex subunit 8 (COG complex subunit 8) (Component of oligomeric Golgi complex 8)	COG8
Q96MV1	TLC domain-containing protein 4 (Transmembrane protein 56)	TLCD4
Q96MU8	Kremen protein 1 (Dickkopf receptor) (Kringle domain-containing transmembrane protein 1) (Kringle-containing protein marking the eye and the nose)	KREMEN1
Q96MU7	YTH domain-containing protein 1 (Splicing factor YT521) (YT521-B)	YTHDC1
Q96MU5	Uncharacterized protein CD300LD-AS1 (CD300LD antisense RNA 1)	CD300LD-AS1
Q96MS3	Glycosyltransferase 1 domain-containing protein 1 (EC 2.4.-.-)	GLT1D1
Q96MS0	Roundabout homolog 3 (Roundabout-like protein 3)	ROBO3
Q96MP8	BTB/POZ domain-containing protein KCTD7	KCTD7
Q96MG8	Protein-L-isoaspartate O-methyltransferase domain-containing protein 1	PCMTD1
Q96MC6	Hippocampus abundant transcript 1 protein (Major facilitator superfamily domain-containing 14A) (Putative tetracycline transporter-like protein)	MFSD14A
Q96MB7	Putative nuclease HARBI1 (EC 3.1.-.-) (Harbinger transposase-derived nuclease)	HARBI1
Q96M91	Cilia- and flagella-associated protein 53 (Coiled-coil domain-containing protein 11)	CFAP53
Q96M19	Putative transmembrane protein encoded by LINC00477	LINC00477
Q96M11	Centriolar and ciliogenesis-associated protein HYLS1 (Hydrolethalus syndrome protein 1)	HYLS1
Q96M02	(E2-independent) E3 ubiquitin-conjugating enzyme FATS (EC 2.3.2.-) (Centrosomal protein C10orf90) (E2/E3 hybrid ubiquitin-protein ligase FATS) (Fragile-site associated tumor suppressor homolog) (FATS)	C10orf90
Q96LZ7	Regulator of microtubule dynamics protein 2 (RMD-2) (hRMD-2) (Protein FAM82A1)	RMDN2
Q96LT4	Sphingomyelin synthase-related protein 1 (SMSr) (EC 2.7.8.-) (Ceramide phosphoethanolamine synthase) (CPE synthase) (Sterile alpha motif domain-containing protein 8) (SAM domain-containing protein 8)	SAMD8
Q96LR9	Apolipoprotein L domain-containing protein 1 (Vascular early response gene protein)	APOLD1
Q96LM9	Uncharacterized protein C20orf173	C20orf173
Q96LL3	Fertilization-influencing membrane protein	FIMP
Q96LC9	Bcl-2-modifying factor	BMF
Q96LC7	Sialic acid-binding Ig-like lectin 10 (Siglec-10) (Siglec-like protein 2)	SIGLEC10
Q96LB9	Peptidoglycan recognition protein 3 (Peptidoglycan recognition protein I-alpha) (PGLYRPIalpha) (PGRP-I-alpha) (Peptidoglycan recognition protein intermediate alpha)	PGLYRP3
Q96LB8	Peptidoglycan recognition protein 4 (Peptidoglycan recognition protein I-beta) (PGLYRPIbeta) (PGRP-I-beta) (Peptidoglycan recognition protein intermediate beta)	PGLYRP4
Q96LB4	V-type proton ATPase subunit G 3 (V-ATPase subunit G 3) (V-ATPase 13 kDa subunit 3) (Vacuolar proton pump subunit G 3)	ATP6V1G3
Q96LB2	Mas-related G-protein coupled receptor member X1 (Sensory neuron-specific G-protein coupled receptor 3/4)	MRGPRX1
Q96LB1	Mas-related G-protein coupled receptor member X2	MRGPRX2
Q96LB0	Mas-related G-protein coupled receptor member X3 (Sensory neuron-specific G-protein coupled receptor 1/2)	MRGPRX3
Q96LA9	Mas-related G-protein coupled receptor member X4 (Sensory neuron-specific G-protein coupled receptor 5/6)	MRGPRX4
Q96LA6	Fc receptor-like protein 1 (FcR-like protein 1) (FcRL1) (Fc receptor homolog 1) (FcRH1) (IFGP family protein 1) (hIFGP1) (Immune receptor translocation-associated protein 5) (CD antigen CD307a)	FCRL1
Q96LA5	Fc receptor-like protein 2 (FcR-like protein 2) (FcRL2) (Fc receptor homolog 2) (FcRH2) (IFGP family protein 4) (Immunoglobulin receptor translocation-associated protein 4) (SH2 domain-containing phosphatase anchor protein 1) (CD antigen CD307b)	FCRL2
Q96L58	Beta-1,3-galactosyltransferase 6 (Beta-1,3-GalTase 6) (Beta3Gal-T6) (Beta3GalT6) (EC 2.4.1.134) (GAG GalTII) (Galactosyltransferase II) (Galactosylxylosylprotein 3-beta-galactosyltransferase) (UDP-Gal:betaGal beta 1,3-galactosyltransferase polypeptide 6)	B3GALT6
Q96L46	Calpain small subunit 2 (CSS2) (Calcium-dependent protease small subunit 2)	CAPNS2
Q96L42	Potassium voltage-gated channel subfamily H member 8 (ELK1) (hElk1) (Ether-a-go-go-like potassium channel 3) (ELK channel 3) (ELK3) (Voltage-gated potassium channel subunit Kv12.1)	KCNH8
Q96L33	Rho-related GTP-binding protein RhoV (CDC42-like GTPase 2) (GTP-binding protein-like 2) (Rho GTPase-like protein ARHV) (Wnt-1 responsive Cdc42 homolog 2) (WRCH-2)	RHOV
Q96L21	Ribosomal protein uL16-like (60S ribosomal protein L10-like) (Large ribosomal subunit protein uL16-like)	RPL10L
Q96L15	Ecto-ADP-ribosyltransferase 5 (EC 2.4.2.31) (ADP-ribosyltransferase C2 and C3 toxin-like 5) (ARTC5) (Mono(ADP-ribosyl)transferase 5) (NAD(P)(+)--arginine ADP-ribosyltransferase 5)	ART5
Q96L11	Sperm-egg fusion protein LLCFC1 (LLLL and CFNLAS motif-containing protein 1) (MSSP-binding protein CTM-1) (Sperm-oocyte fusion required protein 1)	LLCFC1
Q96L08	Sushi domain-containing protein 3	SUSD3
Q96KX2	F-actin-capping protein subunit alpha-3 (CapZ alpha-3) (CP-alpha-3) (Germ cell-specific protein 3)	CAPZA3
Q96KW9	Sperm acrosome-associated protein 7	SPACA7
Q96KV6	Putative butyrophilin subfamily 2 member A3	BTN2A3P
Q96KT7	Solute carrier family 35 member G5 (Acyl-malonyl-condensing enzyme 1-like protein 2)	SLC35G5
Q96KR6	Protein FAM210B, mitochondrial	FAM210B
Q96KR4	Leishmanolysin-like peptidase (EC 3.4.24.-) (Invadolysin)	LMLN
Q96KQ4	Apoptosis-stimulating of p53 protein 1 (Protein phosphatase 1 regulatory subunit 13B)	PPP1R13B
Q96KP1	Exocyst complex component 2 (Exocyst complex component Sec5)	EXOC2
Q96KN2	Beta-Ala-His dipeptidase (EC 3.4.13.20) (CNDP dipeptidase 1) (Carnosine dipeptidase 1) (Glutamate carboxypeptidase-like protein 2) (Serum carnosinase)	CNDP1
Q96KN1	Protein LRATD2 (Breast cancer membrane protein 101) (LRAT domain-containing 2) (Protein FAM84B) (Protein NSE2)	LRATD2
Q96KK4	Olfactory receptor 10C1 (Hs6M1-17) (Olfactory receptor 10C2)	OR10C1
Q96KK3	Potassium voltage-gated channel subfamily S member 1 (Delayed-rectifier K(+) channel alpha subunit 1) (Voltage-gated potassium channel subunit Kv9.1)	KCNS1
Q96KJ4	Mesothelin-like protein (Pre-pro-megakaryocyte-potentiating-factor-like)	MSLNL
Q96KG9	N-terminal kinase-like protein (Coated vesicle-associated kinase of 90 kDa) (SCY1-like protein 1) (Telomerase regulation-associated protein) (Telomerase transcriptional element-interacting factor) (Teratoma-associated tyrosine kinase)	SCYL1
Q96KG7	Multiple epidermal growth factor-like domains protein 10 (Multiple EGF-like domains protein 10)	MEGF10
Q96KF7	Small integral membrane protein 8	SMIM8
Q96KC8	DnaJ homolog subfamily C member 1 (DnaJ protein homolog MTJ1)	DNAJC1
Q96KA5	Lipid scramblase CLPTM1L (Cisplatin resistance-related protein 9) (CRR9p) (Cleft lip and palate transmembrane protein 1-like protein) (CLPTM1-like protein)	CLPTM1L
Q96K78	Adhesion G-protein coupled receptor G7 (G-protein coupled receptor 128)	ADGRG7
Q96K49	Transmembrane protein 87B	TMEM87B
Q96K37	Solute carrier family 35 member E1	SLC35E1
Q96JX3	Protein SERAC1 (Serine active site-containing protein 1)	SERAC1
Q96JW4	Solute carrier family 41 member 2	SLC41A2
Q96JT2	Solute carrier family 45 member 3 (Prostate cancer-associated protein 6) (Prostein)	SLC45A3
Q96JS3	PiggyBac transposable element-derived protein 1 (Cerebral protein 4)	PGBD1
Q96JQ5	Membrane-spanning 4-domains subfamily A member 4A (CD20 antigen-like 1) (Four-span transmembrane protein 1)	MS4A4A
Q96JQ0	Protocadherin-16 (Cadherin-19) (Cadherin-25) (Fibroblast cadherin-1) (Protein dachsous homolog 1)	DCHS1
Q96JK4	HHIP-like protein 1	HHIPL1
Q96JJ7	Protein disulfide-isomerase TMX3 (EC 5.3.4.1) (Thioredoxin domain-containing protein 10) (Thioredoxin-related transmembrane protein 3)	TMX3
Q96JJ6	Junctophilin-4 (JP-4) (Junctophilin-like 1 protein)	JPH4
Q96JJ3	Engulfment and cell motility protein 2 (Protein ced-12 homolog A) (hCed-12A)	ELMO2
Q96JI7	Spatacsin (Colorectal carcinoma-associated protein) (Spastic paraplegia 11 protein)	SPG11
Q96JG6	Syndetin (Coiled-coil domain-containing protein 132) (EARP/GARPII complex subunit VPS50)	VPS50
Q96JC1	Vam6/Vps39-like protein (TRAP1-like protein) (hVam6p)	VPS39
Q96JB8	MAGUK p55 subfamily member 4 (Amyotrophic lateral sclerosis 2 chromosomal region candidate gene 5 protein) (Discs large homolog 6)	MPP4
Q96JB6	Lysyl oxidase homolog 4 (EC 1.4.3.13) (Lysyl oxidase-like protein 4) (Lysyl oxidase-related protein C)	LOXL4
Q96JB5	CDK5 regulatory subunit-associated protein 3 (CDK5 activator-binding protein C53) (LXXLL/leucine-zipper-containing ARF-binding protein) (Protein HSF-27)	CDK5RAP3
Q96JB3	Hypermethylated in cancer 2 protein (Hic-2) (HIC1-related gene on chromosome 22 protein) (Hic-3) (Zinc finger and BTB domain-containing protein 30)	HIC2
Q96JB2	Conserved oligomeric Golgi complex subunit 3 (COG complex subunit 3) (Component of oligomeric Golgi complex 3) (Vesicle-docking protein SEC34 homolog) (p94)	COG3
Q96JA4	Membrane-spanning 4-domains subfamily A member 14 (Testis development protein NYD-SP21)	MS4A14
Q96JA1	Leucine-rich repeats and immunoglobulin-like domains protein 1 (LIG-1)	LRIG1
Q96J92	Serine/threonine-protein kinase WNK4 (EC 2.7.11.1) (Protein kinase lysine-deficient 4) (Protein kinase with no lysine 4)	WNK4
Q96J86	Cysteine and tyrosine-rich protein 1 (Proline-rich domain-containing protein)	CYYR1
Q96J84	Kin of IRRE-like protein 1 (Kin of irregular chiasm-like protein 1) (Nephrin-like protein 1)	KIRREL1
Q96J66	ATP-binding cassette sub-family C member 11 (EC 7.6.2.2) (EC 7.6.2.3) (Multidrug resistance-associated protein 8)	ABCC11
Q96J65	ATP-binding cassette sub-family C member 12 (Multidrug resistance-associated protein 9)	ABCC12
Q96J02	E3 ubiquitin-protein ligase Itchy homolog (Itch) (EC 2.3.2.26) (Atrophin-1-interacting protein 4) (AIP4) (HECT-type E3 ubiquitin transferase Itchy homolog) (NFE2-associated polypeptide 1) (NAPP1)	ITCH
Q96IZ2	Androgen-dependent TFPI-regulating protein (Fatty acid esters of hydroxy fatty acids hydrolase ADTRP) (FAHFA hydrolase ADTRP) (EC 3.1.-.-)	ADTRP
Q96IZ0	PRKC apoptosis WT1 regulator protein (Prostate apoptosis response 4 protein) (Par-4)	PAWR
Q96IY4	Carboxypeptidase B2 (EC 3.4.17.20) (Carboxypeptidase U) (CPU) (Plasma carboxypeptidase B) (pCPB) (Thrombin-activable fibrinolysis inhibitor) (TAFI)	CPB2
Q96IU2	Zinc finger BED domain-containing protein 3 (Axin-interacting protein)	ZBED3
Q96IQ7	V-set and immunoglobulin domain-containing protein 2 (Cortical thymocyte-like protein) (CT-like protein)	VSIG2
Q96IK0	Transmembrane protein 101 (Putative NF-kappa-B-activating protein 130)	TMEM101
Q96IF1	LIM domain-containing protein ajuba	AJUBA
Q96ID5	Immunoglobulin superfamily member 21 (IgSF21)	IGSF21
Q96I99	Succinate--CoA ligase [GDP-forming] subunit beta, mitochondrial (EC 6.2.1.4) (GTP-specific succinyl-CoA synthetase subunit beta) (G-SCS) (GTPSCS) (Succinyl-CoA synthetase beta-G chain) (SCS-betaG)	SUCLG2
Q96I45	Transmembrane protein 141	TMEM141
Q96I34	Protein phosphatase 1 regulatory subunit 16A (Myosin phosphatase-targeting subunit 3)	PPP1R16A
Q96I24	Far upstream element-binding protein 3 (FUSE-binding protein 3)	FUBP3
Q96HV5	Transmembrane protein 41A	TMEM41A
Q96HU8	GTP-binding protein Di-Ras2 (Distinct subgroup of the Ras family member 2)	DIRAS2
Q96HP8	Transmembrane protein 176A (Hepatocellular carcinoma-associated antigen 112)	TMEM176A
Q96HJ5	Membrane-spanning 4-domains subfamily A member 3 (CD20 antigen-like protein) (Hematopoietic-specific transmembrane protein 4) (HTm4)	MS4A3
Q96HH6	Transmembrane protein 19	TMEM19
Q96HH4	Transmembrane protein 169	TMEM169
Q96HG1	Small integral membrane protein 10	SMIM10
Q96HE9	Proline-rich protein 11	PRR11
Q96HE8	Transmembrane protein 80	TMEM80
Q96HE7	ERO1-like protein alpha (ERO1-L) (ERO1-L-alpha) (EC 1.8.4.-) (Endoplasmic oxidoreductin-1-like protein) (Endoplasmic reticulum oxidoreductase alpha) (Oxidoreductin-1-L-alpha)	ERO1A
Q96HD1	Protein disulfide isomerase CRELD1 (EC 5.3.4.1) (Cysteine-rich with EGF-like domain protein 1)	CRELD1
Q96HC4	PDZ and LIM domain protein 5 (Enigma homolog) (Enigma-like PDZ and LIM domains protein)	PDLIM5
Q96HA4	Uncharacterized protein C1orf159	C1orf159
Q96H72	Zinc transporter ZIP13 (LIV-1 subfamily of ZIP zinc transporter 9) (LZT-Hs9) (Solute carrier family 39 member 13) (Zrt- and Irt-like protein 13) (ZIP-13)	SLC39A13
Q96H55	Unconventional myosin-XIX (Myosin head domain-containing protein 1)	MYO19
Q96H20	Vacuolar-sorting protein SNF8 (ELL-associated protein of 30 kDa) (ESCRT-II complex subunit VPS22) (hVps22)	SNF8
[truncated: 6,645 more rows]

## Sheet: FP_protein
UniProt ID	Protein names	Gene symbol
Q9Y6Y8	SEC23-interacting protein (p125)	SEC23IP
Q9Y6Y1	Calmodulin-binding transcription activator 1	CAMTA1
Q9Y6Y0	Influenza virus NS1A-binding protein (NS1-BP) (NS1-binding protein) (Aryl hydrocarbon receptor-associated protein 3) (Kelch-like protein 39)	IVNS1ABP
Q9Y6X9	ATPase MORC2 (EC 3.6.1.-) (MORC family CW-type zinc finger protein 2) (Zinc finger CW-type coiled-coil domain protein 1)	MORC2
Q9Y6X8	Zinc fingers and homeoboxes protein 2 (Alpha-fetoprotein regulator 1) (AFP regulator 1) (Regulator of AFP) (Zinc finger and homeodomain protein 2)	ZHX2
Q9Y6X2	E3 SUMO-protein ligase PIAS3 (EC 2.3.2.-) (E3 SUMO-protein transferase PIAS3) (Protein inhibitor of activated STAT protein 3)	PIAS3
Q9Y6X1	Stress-associated endoplasmic reticulum protein 1 (Ribosome-attached membrane protein 4)	SERP1
Q9Y6X0	SET-binding protein (SEB)	SETBP1
Q9Y6W6	Dual specificity protein phosphatase 10 (EC 3.1.3.16) (EC 3.1.3.48) (Mitogen-activated protein kinase phosphatase 5) (MAP kinase phosphatase 5) (MKP-5)	DUSP10
Q9Y6W5	Actin-binding protein WASF2 (Protein WAVE-2) (Verprolin homology domain-containing protein 2) (Wiskott-Aldrich syndrome protein family member 2) (WASP family protein member 2)	WASF2
Q9Y6W3	Calpain-7 (EC 3.4.22.-) (PalB homolog) (PalBH)	CAPN7
Q9Y6U3	Scinderin (Adseverin)	SCIN
Q9Y6R9	Centrosomal protein CCDC61 (Coiled-coil domain-containing protein 61) (VFL3 homolog)	CCDC61
Q9Y6R4	Mitogen-activated protein kinase kinase kinase 4 (EC 2.7.11.25) (MAP three kinase 1) (MAPK/ERK kinase kinase 4) (MEK kinase 4) (MEKK 4)	MAP3K4
Q9Y6R0	Numb-like protein (Numb-related protein) (Numb-R)	NUMBL
Q9Y6Q9	Nuclear receptor coactivator 3 (NCoA-3) (EC 2.3.1.48) (ACTR) (Amplified in breast cancer 1 protein) (AIB-1) (CBP-interacting protein) (pCIP) (Class E basic helix-loop-helix protein 42) (bHLHe42) (Receptor-associated coactivator 3) (RAC-3) (Steroid receptor coactivator protein 3) (SRC-3) (Thyroid hormone receptor activator molecule 1) (TRAM-1)	NCOA3
Q9Y6Q5	AP-1 complex subunit mu-2 (AP-mu chain family member mu1B) (Adaptor protein complex AP-1 subunit mu-2) (Adaptor-related protein complex 1 subunit mu-2) (Clathrin assembly protein complex 1 mu-2 medium chain 2) (Golgi adaptor HA1/AP1 adaptin mu-2 subunit) (Mu-adaptin 2) (Mu1B-adaptin)	AP1M2
Q9Y6Q1	Calpain-6 (Calpain-like protease X-linked) (Calpamodulin) (CalpM)	CAPN6
Q9Y6P5	Sestrin-1 (EC 1.11.1.-) (p53-regulated protein PA26)	SESN1
Q9Y6M1	Insulin-like growth factor 2 mRNA-binding protein 2 (IGF2 mRNA-binding protein 2) (IMP-2) (Hepatocellular carcinoma autoantigen p62) (IGF-II mRNA-binding protein 2) (VICKZ family member 2)	IGF2BP2
Q9Y6K9	NF-kappa-B essential modulator (NEMO) (FIP-3) (IkB kinase-associated protein 1) (IKKAP1) (Inhibitor of nuclear factor kappa-B kinase subunit gamma) (I-kappa-B kinase subunit gamma) (IKK-gamma) (IKKG) (IkB kinase subunit gamma) (NF-kappa-B essential modifier)	IKBKG
Q9Y6K8	Adenylate kinase isoenzyme 5 (AK 5) (EC 2.7.4.3) (EC 2.7.4.6) (ATP-AMP transphosphorylase 5)	AK5
Q9Y6K1	DNA (cytosine-5)-methyltransferase 3A (Dnmt3a) (EC 2.1.1.37) (Cysteine methyltransferase DNMT3A) (EC 2.1.1.-) (DNA methyltransferase HsaIIIA) (DNA MTase HsaIIIA) (M.HsaIIIA)	DNMT3A
Q9Y6J0	Calcineurin-binding protein cabin-1 (Calcineurin inhibitor) (CAIN)	CABIN1
Q9Y6I8	Peroxisomal membrane protein 4 (24 kDa peroxisomal intrinsic membrane protein)	PXMP4
Q9Y6I7	WD repeat and SOCS box-containing protein 1 (WSB-1) (SOCS box-containing WD protein SWiP-1)	WSB1
Q9Y6I4	Ubiquitin carboxyl-terminal hydrolase 3 (EC 3.4.19.12) (Deubiquitinating enzyme 3) (Ubiquitin thioesterase 3) (Ubiquitin-specific-processing protease 3)	USP3
Q9Y6H5	Synphilin-1 (Sph1) (Alpha-synuclein-interacting protein)	SNCAIP
Q9Y6G5	COMM domain-containing protein 10	COMMD10
Q9Y6F1	Protein mono-ADP-ribosyltransferase PARP3 (EC 2.4.2.-) (ADP-ribosyltransferase diphtheria toxin-like 3) (ARTD3) (DNA ADP-ribosyltransferase PARP3) (EC 2.4.2.-) (IRT1) (NAD(+) ADP-ribosyltransferase 3) (ADPRT-3) (Poly [ADP-ribose] polymerase 3) (PARP-3) (hPARP-3) (Poly[ADP-ribose] synthase 3) (pADPRT-3)	PARP3
Q9Y6E0	Serine/threonine-protein kinase 24 (EC 2.7.11.1) (Mammalian STE20-like protein kinase 3) (MST-3) (STE20-like kinase MST3) [Cleaved into: Serine/threonine-protein kinase 24 36 kDa subunit (Mammalian STE20-like protein kinase 3 N-terminal) (MST3/N)	STK24
Q9Y6D9	Mitotic spindle assembly checkpoint protein MAD1 (Mitotic arrest deficient 1-like protein 1) (MAD1-like protein 1) (Mitotic checkpoint MAD1 protein homolog) (HsMAD1) (hMAD1) (Tax-binding protein 181)	MAD1L1
Q9Y6D6	Brefeldin A-inhibited guanine nucleotide-exchange protein 1 (Brefeldin A-inhibited GEP 1) (ADP-ribosylation factor guanine nucleotide-exchange factor 1) (p200 ARF guanine nucleotide exchange factor) (p200 ARF-GEP1)	ARFGEF1
Q9Y6B7	AP-4 complex subunit beta-1 (AP-4 adaptor complex subunit beta) (Adaptor-related protein complex 4 subunit beta-1) (Beta subunit of AP-4) (Beta4-adaptin)	AP4B1
Q9Y6B6	Small COPII coat GTPase SAR1B (EC 3.6.5.2) (GTP-binding protein B) (GTBPB) (Secretion-associated Ras-related GTPase 1B)	SAR1B
Q9Y6A5	Transforming acidic coiled-coil-containing protein 3 (ERIC-1)	TACC3
Q9Y697	Cysteine desulfurase (EC 2.8.1.7)	NFS1
Q9Y692	Glucocorticoid modulatory element-binding protein 1 (GMEB-1) (DNA-binding protein p96PIF) (Parvovirus initiation factor p96) (PIF p96)	GMEB1
Q9Y678	Coatomer subunit gamma-1 (Gamma-1-coat protein) (Gamma-1-COP)	COPG1
Q9Y657	Spindlin-1 (Ovarian cancer-related protein) (Spindlin1)	SPIN1
Q9Y646	Carboxypeptidase Q (EC 3.4.17.-) (Lysosomal dipeptidase) (Plasma glutamate carboxypeptidase)	CPQ
Q9Y623	Myosin-4 (Myosin heavy chain 2b) (MyHC-2b) (Myosin heavy chain 4) (Myosin heavy chain IIb) (MyHC-IIb) (Myosin heavy chain, skeletal muscle, fetal)	MYH4
Q9Y617	Phosphoserine aminotransferase (EC 2.6.1.52) (Phosphohydroxythreonine aminotransferase) (PSAT)	PSAT1
Q9Y615	Actin-like protein 7A (Actin-like-7-alpha)	ACTL7A
Q9Y614	Actin-like protein 7B (Actin-like-7-beta)	ACTL7B
Q9Y606	Pseudouridylate synthase 1 homolog (EC 5.4.99.-) (tRNA pseudouridine synthase 1) (EC 5.4.99.12) (tRNA pseudouridine(38-40) synthase) (tRNA pseudouridylate synthase I) (tRNA-uridine isomerase I)	PUS1
Q9Y600	Cysteine sulfinic acid decarboxylase (EC 4.1.1.29) (Aspartate 1-decarboxylase) (EC 4.1.1.11) (Cysteine-sulfinate decarboxylase) (Sulfinoalanine decarboxylase)	CSAD
Q9Y5Y2	Cytosolic Fe-S cluster assembly factor NUBP2 (Nucleotide-binding protein 2) (NBP 2)	NUBP2
Q9Y5X3	Sorting nexin-5	SNX5
Q9Y5X2	Sorting nexin-8	SNX8
Q9Y5W7	Sorting nexin-14	SNX14
Q9Y5V0	Zinc finger protein 706	ZNF706
Q9Y5U2	U5 small nuclear ribonucleoprotein TSSC4 (Tumor-suppressing STF cDNA 4 protein) (Tumor-suppressing subchromosomal transferable fragment candidate gene 4 protein)	TSSC4
Q9Y5T5	Ubiquitin carboxyl-terminal hydrolase 16 (EC 3.4.19.12) (Deubiquitinating enzyme 16) (Ubiquitin thioesterase 16) (Ubiquitin-processing protease UBP-M) (Ubiquitin-specific-processing protease 16)	USP16
Q9Y5S9	RNA-binding protein 8A (Binder of OVCA1-1) (BOV-1) (RNA-binding motif protein 8A) (RNA-binding protein Y14) (Ribonucleoprotein RBM8A)	RBM8A
Q9Y5R6	Doublesex- and mab-3-related transcription factor 1 (DM domain expressed in testis protein 1)	DMRT1
Q9Y5P8	Serine/threonine-protein phosphatase 2A regulatory subunit B'' subunit beta (PP2A subunit B isoform PR48) (Protein phosphatase 2A 48 kDa regulatory subunit)	PPP2R3B
Q9Y5P6	Mannose-1-phosphate guanyltransferase beta (EC 2.7.7.13) (GDP-mannose pyrophosphorylase B) (GTP-mannose-1-phosphate guanylyltransferase beta)	GMPPB
Q9Y5P4	Ceramide transfer protein (hCERT) (Collagen type IV alpha-3-binding protein) (Goodpasture antigen-binding protein) (GPBP) (START domain-containing protein 11) (StARD11) (StAR-related lipid transfer protein 11)	CERT1
Q9Y5N5	Methyltransferase N6AMT1 (HemK methyltransferase family member 2) (M.HsaHemK2P) (Lysine N-methyltransferase 9) (EC 2.1.1.-) (Methylarsonite methyltransferase N6AMT1) (EC 2.1.1.-) (Protein N(5)-glutamine methyltransferase) (EC 2.1.1.-)	N6AMT1
Q9Y5L0	Transportin-3 (Importin-12) (Imp12) (Transportin-SR) (TRN-SR)	TNPO3
Q9Y5K5	Ubiquitin carboxyl-terminal hydrolase isozyme L5 (UCH-L5) (EC 3.4.19.12) (Ubiquitin C-terminal hydrolase UCH37) (Ubiquitin thioesterase L5)	UCHL5
Q9Y5K3	Choline-phosphate cytidylyltransferase B (EC 2.7.7.15) (CCT-beta) (CTP:phosphocholine cytidylyltransferase B) (CCT B) (CT B) (Phosphorylcholine transferase B)	PCYT1B
Q9Y5J3	Hairy/enhancer-of-split related with YRPW motif protein 1 (Cardiovascular helix-loop-helix factor 2) (CHF-2) (Class B basic helix-loop-helix protein 31) (bHLHb31) (HES-related repressor protein 1) (Hairy and enhancer of split-related protein 1) (HESR-1) (Hairy-related transcription factor 1) (HRT-1) (hHRT1)	HEY1
Q9Y5B8	Nucleoside diphosphate kinase homolog 7 (NDK 7) (NDP kinase homolog 7) (3'-5' exonuclease NME7) (EC 3.1.-.-) (Protein kinase NME7) (EC 2.7.-.-) (nm23-H7)	NME7
Q9Y5B6	PAX3- and PAX7-binding protein 1 (GC-rich sequence DNA-binding factor 1)	PAXBP1
Q9Y5B0	RNA polymerase II subunit A C-terminal domain phosphatase (EC 3.1.3.16) (TFIIF-associating CTD phosphatase)	CTDP1
Q9Y5A9	YTH domain-containing family protein 2 (DF2) (CLL-associated antigen KW-14) (High-glucose-regulated protein 8) (Renal carcinoma antigen NY-REN-2)	YTHDF2
Q9Y5A7	NEDD8 ultimate buster 1 (Negative regulator of ubiquitin-like proteins 1) (Renal carcinoma antigen NY-REN-18)	NUB1
Q9Y592	Centrosomal protein of 83 kDa (Cep83) (Coiled-coil domain-containing protein 41) (Renal carcinoma antigen NY-REN-58)	CEP83
Q9Y586	Protein mab-21-like 2	MAB21L2
Q9Y577	E3 ubiquitin-protein ligase TRIM17 (EC 2.3.2.27) (RING finger protein 16) (RING-type E3 ubiquitin transferase TRIM17) (Testis RING finger protein) (Tripartite motif-containing protein 17)	TRIM17
Q9Y576	Ankyrin repeat and SOCS box protein 1 (ASB-1)	ASB1
Q9Y575	Ankyrin repeat and SOCS box protein 3 (ASB-3)	ASB3
Q9Y574	Ankyrin repeat and SOCS box protein 4 (ASB-4)	ASB4
Q9Y573	Actin-binding protein IPP (Intracisternal A particle-promoted polypeptide) (IPP) (Kelch-like protein 27)	IPP
Q9Y572	Receptor-interacting serine/threonine-protein kinase 3 (EC 2.7.11.1) (RIP-like protein kinase 3) (Receptor-interacting protein 3) (RIP-3)	RIPK3
Q9Y536	Peptidyl-prolyl cis-trans isomerase A-like 4A (PPIase A-like 4A) (EC 5.2.1.8) (Chromosome one-amplified sequence 2) (COAS-2) (Cyclophilin homolog overexpressed in liver cancer)	PPIAL4A
Q9Y535	DNA-directed RNA polymerase III subunit RPC8 (RNA polymerase III subunit C8) (DNA-directed RNA polymerase III subunit H) (RNA polymerase III subunit 22.9 kDa subunit) (RPC22.9)	POLR3H
Q9Y534	Cold shock domain-containing protein C2 (RNA-binding protein PIPPin)	CSDC2
Q9Y4Y9	U6 snRNA-associated Sm-like protein LSm5	LSM5
Q9Y4X5	E3 ubiquitin-protein ligase ARIH1 (EC 2.3.2.31) (H7-AP2) (HHARI) (Monocyte protein 6) (MOP-6) (Protein ariadne-1 homolog) (ARI-1) (UbcH7-binding protein) (UbcM4-interacting protein) (Ubiquitin-conjugating enzyme E2-binding protein 1)	ARIH1
Q9Y4X4	Krueppel-like factor 12 (Transcriptional repressor AP-2rep)	KLF12
Q9Y4U1	Cyanocobalamin reductase / alkylcobalamin dealkylase (Alkylcobalamin:glutathione S-alkyltransferase) (EC 2.5.1.151) (CblC) (Cyanocobalamin reductase (cyanide-eliminating)) (EC 1.16.1.6) (Methylmalonic aciduria and homocystinuria type C protein) (MMACHC)	MMACHC
Q9Y4R7	Tubulin monoglycylase TTLL3 (EC 6.3.2.-) (HOTTL) (Tubulin--tyrosine ligase-like protein 3)	TTLL3
Q9Y4P9	Sperm flagellar protein 1	SPEF1
Q9Y4P8	WD repeat domain phosphoinositide-interacting protein 2 (WIPI-2) (WIPI49-like protein 2)	WIPI2
Q9Y4P1	Cysteine protease ATG4B (EC 3.4.22.-) (AUT-like 1 cysteine endopeptidase) (Autophagy-related cysteine endopeptidase 1) (Autophagin-1) (Autophagy-related protein 4 homolog B) (HsAPG4B) (hAPG4B)	ATG4B
Q9Y4L5	E3 ubiquitin-protein ligase RNF115 (EC 2.3.2.27) (RING finger protein 115) (RING-type E3 ubiquitin transferase RNF115) (Rab7-interacting RING finger protein) (Rabring 7) (Zinc finger protein 364)	RNF115
Q9Y4I5	Tesmin (Metallothionein-like 5, testis-specific) (Testis-specific metallothionein-like protein)	TESMIN
Q9Y4F9	Rho family-interacting cell polarization regulator 2	RIPOR2
Q9Y4F5	Centrosomal protein of 170 kDa protein B (Centrosomal protein 170B) (Cep170B)	CEP170B
Q9Y4F1	FERM, ARHGEF and pleckstrin domain-containing protein 1 (Chondrocyte-derived ezrin-like protein) (FERM, RhoGEF and pleckstrin domain-containing protein 1) (Pleckstrin homology domain-containing family C member 2) (PH domain-containing family C member 2)	FARP1
Q9Y4E8	Ubiquitin carboxyl-terminal hydrolase 15 (EC 3.4.19.12) (Deubiquitinating enzyme 15) (Ubiquitin thioesterase 15) (Ubiquitin-specific-processing protease 15) (Unph-2) (Unph4)	USP15
Q9Y4E6	WD repeat-containing protein 7 (Rabconnectin-3 beta) (TGF-beta resistance-associated protein TRAG)	WDR7
Q9Y4C5	Carbohydrate sulfotransferase 2 (EC 2.8.2.-) (Galactose/N-acetylglucosamine/N-acetylglucosamine 6-O-sulfotransferase 2) (GST-2) (N-acetylglucosamine 6-O-sulfotransferase 1) (GlcNAc6ST-1) (Gn6ST-1)	CHST2
Q9Y4C4	Malignant fibrous histiocytoma-amplified sequence 1 (Malignant fibrous histiocytoma-amplified sequence with leucine-rich tandem repeats 1)	MFHAS1
Q9Y4B6	DDB1- and CUL4-associated factor 1 (HIV-1 Vpr-binding protein) (VprBP) (Serine/threonine-protein kinase VPRBP) (EC 2.7.11.1) (Vpr-interacting protein)	DCAF1
Q9Y4B5	Microtubule cross-linking factor 1 (Coiled-coil domain-containing protein 165) (PAR-1-interacting protein) (SOGA family member 2)	MTCL1
Q9Y496	Kinesin-like protein KIF3A (Microtubule plus end-directed kinesin motor 3A)	KIF3A
Q9Y484	WD repeat domain phosphoinositide-interacting protein 4 (WIPI-4) (WD repeat-containing protein 45)	WDR45
Q9Y483	Metal-response element-binding transcription factor 2 (Metal regulatory transcription factor 2) (Metal-response element DNA-binding protein M96) (Polycomb-like protein 2) (hPCl2)	MTF2
Q9Y478	5'-AMP-activated protein kinase subunit beta-1 (AMPK subunit beta-1) (AMPKb)	PRKAB1
Q9Y473	Zinc finger protein 175 (Zinc finger protein OTK18)	ZNF175
Q9Y3V2	RWD domain-containing protein 3 (RWD domain-containing sumoylation enhancer) (RSUME)	RWDD3
Q9Y3T9	Nucleolar complex protein 2 homolog (Protein NOC2 homolog) (NOC2-like protein) (Novel INHAT repressor)	NOC2L
Q9Y3R5	Protein dopey-2	DOP1B
Q9Y3Q8	TSC22 domain family protein 4 (TSC22-related-inducible leucine zipper protein 2)	TSC22D4
Q9Y3P9	Rab GTPase-activating protein 1 (GAP and centrosome-associated protein) (Rab6 GTPase-activating protein GAPCenA)	RABGAP1
Q9Y3M8	StAR-related lipid transfer protein 13 (46H23.2) (Deleted in liver cancer 2 protein) (DLC-2) (Rho GTPase-activating protein) (START domain-containing protein 13) (StARD13)	STARD13
Q9Y3M2	Protein chibby homolog 1 (ARPP-binding protein) (Cytosolic leucine-rich protein) (PIGEA-14) (PKD2 interactor, Golgi and endoplasmic reticulum-associated 1)	CBY1
Q9Y3L3	SH3 domain-binding protein 1	SH3BP1
Q9Y3I1	F-box only protein 7	FBXO7
Q9Y3I0	RNA-splicing ligase RtcB homolog (EC 6.5.1.8) (3'-phosphate/5'-hydroxy nucleic acid ligase)	RTCB
Q9Y3F4	Serine-threonine kinase receptor-associated protein (MAP activator with WD repeats) (UNR-interacting protein) (WD-40 repeat protein PT-WD)	STRAP
Q9Y3D3	Small ribosomal subunit protein bS16m (28S ribosomal protein S16, mitochondrial) (MRP-S16) (S16mt)	MRPS16
Q9Y3D2	Methionine-R-sulfoxide reductase B2, mitochondrial (MsrB2) (EC 1.8.4.12) (EC 1.8.4.14)	MSRB2
Q9Y3D0	Cytosolic iron-sulfur assembly component 2B (MSS19-interacting protein of 18 kDa) (Mitotic spindle-associated MMXD complex subunit MIP18) (Protein FAM96B)	CIAO2B
Q9Y3C8	Ubiquitin-fold modifier-conjugating enzyme 1 (Ufm1-conjugating enzyme 1)	UFC1
Q9Y3C4	EKC/KEOPS complex subunit TPRKB (PRPK-binding protein) (TP53RK-binding protein)	TPRKB
Q9Y3B8	Oligoribonuclease, mitochondrial (EC 3.1.15.-) (RNA exonuclease 2 homolog) (Small fragment nuclease)	REXO2
Q9Y3B6	ER membrane protein complex subunit 9 (Protein FAM158A)	EMC9
Q9Y3B2	Exosome complex component CSL4 (Exosome component 1)	EXOSC1
Q9Y3A5	Ribosome maturation protein SBDS (Shwachman-Bodian-Diamond syndrome protein)	SBDS
Q9Y3A4	Ribosomal RNA-processing protein 7 homolog A (Gastric cancer antigen Zg14)	RRP7A
Q9Y3A3	MOB-like protein phocein (2C4D) (Class II mMOB1) (Mob1 homolog 3) (Mob3) (Mps one binder kinase activator-like 3) (Preimplantation protein 3)	MOB4
Q9Y3A2	Probable U3 small nucleolar RNA-associated protein 11 (U3 snoRNA-associated protein 11) (UTP11-like protein)	UTP11
Q9Y397	Palmitoyltransferase ZDHHC9 (EC 2.3.1.225) (Zinc finger DHHC domain-containing protein 9) (DHHC-9) (DHHC9) (Zinc finger protein 379) (Zinc finger protein 380)	ZDHHC9
Q9Y375	Complex I intermediate-associated protein 30, mitochondrial (NADH dehydrogenase [ubiquinone] 1 alpha subcomplex assembly factor 1)	NDUFAF1
Q9Y333	U6 snRNA-associated Sm-like protein LSm2 (Protein G7b) (Small nuclear ribonuclear protein D homolog) (snRNP core Sm-like protein Sm-x5)	LSM2
Q9Y316	Protein MEMO1 (C21orf19-like protein) (Hepatitis C virus NS5A-transactivated protein 7) (HCV NS5A-transactivated protein 7) (Mediator of ErbB2-driven cell motility 1) (Mediator of cell motility 1) (Memo-1)	MEMO1
Q9Y314	Nitric oxide synthase-interacting protein (E3 ubiquitin-protein ligase NOSIP) (EC 2.3.2.27) (RING-type E3 ubiquitin transferase NOSIP) (eNOS-interacting protein)	NOSIP
Q9Y303	N-acetylglucosamine-6-phosphate deacetylase (GlcNAc 6-P deacetylase) (EC 3.5.1.25) (Amidohydrolase domain-containing protein 2)	AMDHD2
Q9Y2Z4	Tyrosine--tRNA ligase, mitochondrial (EC 6.1.1.1) (Tyrosyl-tRNA synthetase) (TyrRS)	YARS2
Q9Y2Z2	Protein MTO1 homolog, mitochondrial	MTO1
Q9Y2Z0	Protein SGT1 homolog (Protein 40-6-3) (Sgt1) (Suppressor of G2 allele of SKP1 homolog)	SUGT1
Q9Y2Y1	DNA-directed RNA polymerase III subunit RPC10 (RNA polymerase III subunit C10) (DNA-directed RNA polymerase III subunit K) (RNA polymerase III 12.5 kDa subunit) (RPC12.5) (RNA polymerase III subunit C11) (HsC11p) (RPC11) (hRPC11)	POLR3K
Q9Y2Y0	ADP-ribosylation factor-like protein 2-binding protein (ARF-like 2-binding protein) (ARL2-binding protein) (Binder of ARF2 protein 1)	ARL2BP
Q9Y2W2	WW domain-binding protein 11 (WBP-11) (Npw38-binding protein) (NpwBP) (SH3 domain-binding protein SNP70) (Splicing factor that interacts with PQBP-1 and PP1)	WBP11
Q9Y2V2	Calcium-regulated heat-stable protein 1 (Calcium-regulated heat-stable protein of 24 kDa) (CRHSP-24)	CARHSP1
Q9Y2V0	CDAN1-interacting nuclease 1 (Protein HH114)	CDIN1
Q9Y2U5	Mitogen-activated protein kinase kinase kinase 2 (EC 2.7.11.25) (MAPK/ERK kinase kinase 2) (MEK kinase 2) (MEKK 2)	MAP3K2
Q9Y2T7	Y-box-binding protein 2 (Contrin) (DNA-binding protein C) (Dbpc) (Germ cell-specific Y-box-binding protein) (MSY2 homolog)	YBX2
Q9Y2T4	Serine/threonine-protein phosphatase 2A 55 kDa regulatory subunit B gamma isoform (IMYPNO1) (PP2A subunit B isoform B55-gamma) (PP2A subunit B isoform PR55-gamma) (PP2A subunit B isoform R2-gamma) (PP2A subunit B isoform gamma)	PPP2R2C
Q9Y2T3	Guanine deaminase (Guanase) (Guanine aminase) (EC 3.5.4.3) (Guanine aminohydrolase) (GAH) (p51-nedasin)	GDA
Q9Y2S2	Lambda-crystallin homolog (EC 1.1.1.45) (L-gulonate 3-dehydrogenase) (Gul3DH)	CRYL1
Q9Y2R2	Tyrosine-protein phosphatase non-receptor type 22 (EC 3.1.3.48) (Hematopoietic cell protein-tyrosine phosphatase 70Z-PEP) (Lymphoid phosphatase) (LyP) (PEST-domain phosphatase) (PEP)	PTPN22
Q9Y2M5	Kelch-like protein 20 (Kelch-like ECT2-interacting protein) (Kelch-like protein X)	KLHL20
Q9Y2M2	Protein SSUH2 homolog (Protein ssu-2 homolog)	SSUH2
Q9Y2M0	Fanconi-associated nuclease 1 (EC 3.1.21.-) (EC 3.1.4.1) (FANCD2/FANCI-associated nuclease 1) (hFAN1) (Myotubularin-related protein 15)	FAN1
Q9Y2L9	Leucine-rich repeat and calponin homology domain-containing protein 1 (Calponin homology domain-containing protein 1) (Neuronal protein 81) (NP81)	LRCH1
Q9Y2L6	FERM domain-containing protein 4B (GRP1-binding protein GRSP1)	FRMD4B
Q9Y2L5	Trafficking protein particle complex subunit 8 (Protein TRS85 homolog)	TRAPPC8
Q9Y2K6	Ubiquitin carboxyl-terminal hydrolase 20 (EC 3.4.19.12) (Deubiquitinating enzyme 20) (Ubiquitin thioesterase 20) (Ubiquitin-specific-processing protease 20) (VHL-interacting deubiquitinating enzyme 2) (hVDU2)	USP20
Q9Y2K3	Myosin-15 (Myosin heavy chain 15)	MYH15
Q9Y2K2	Serine/threonine-protein kinase SIK3 (EC 2.7.11.1) (Salt-inducible kinase 3) (SIK-3) (Serine/threonine-protein kinase QSK)	SIK3
Q9Y2J0	Rabphilin-3A (Exophilin-1)	RPH3A
Q9Y2I8	WD repeat-containing protein 37	WDR37
Q9Y2I7	1-phosphatidylinositol 3-phosphate 5-kinase (Phosphatidylinositol 3-phosphate 5-kinase) (EC 2.7.1.150) (FYVE finger-containing phosphoinositide kinase) (PIKfyve) (Phosphatidylinositol 3-phosphate 5-kinase type III) (PIPkin-III) (Type III PIP kinase) (Serine-protein kinase PIKFYVE) (EC 2.7.11.1)	PIKFYVE
Q9Y2I6	Ninein-like protein	NINL
Q9Y2G4	Ankyrin repeat domain-containing protein 6 (Diversin)	ANKRD6
Q9Y2G2	Caspase recruitment domain-containing protein 8 (EC 3.4.-.-) (CARD-inhibitor of NF-kappa-B-activating ligand) (CARDINAL) (Tumor up-regulated CARD-containing antagonist of CASP9) (TUCAN) [Cleaved into: Caspase recruitment domain-containing protein 8, C-terminus (CARD8-CT)	CARD8
Q9Y2G1	Myelin regulatory factor (EC 3.4.-.-) (Myelin gene regulatory factor) [Cleaved into: Myelin regulatory factor, N-terminal	MYRF
Q9Y2F9	BTB/POZ domain-containing protein 3	BTBD3
Q9Y2E6	E3 ubiquitin-protein ligase DTX4 (EC 2.3.2.27) (Protein deltex-4) (Deltex4) (RING finger protein 155) (RING-type E3 ubiquitin transferase DTX4)	DTX4
Q9Y2D8	Afadin- and alpha-actinin-binding protein (ADIP) (Afadin DIL domain-interacting protein) (SSX2-interacting protein)	SSX2IP
Q9Y2D1	Cyclic AMP-dependent transcription factor ATF-5 (cAMP-dependent transcription factor ATF-5) (Activating transcription factor 5) (Transcription factor ATFx)	ATF5
Q9Y2D0	Carbonic anhydrase 5B, mitochondrial (EC 4.2.1.1) (Carbonate dehydratase VB) (Carbonic anhydrase VB) (CA-VB)	CA5B
Q9Y2B9	cAMP-dependent protein kinase inhibitor gamma (PKI-gamma)	PKIG
Q9Y2B5	VPS9 domain-containing protein 1 (Protein ATP-BL)	VPS9D1
Q9Y2B4	TP53-target gene 5 protein (TP53-inducible gene 5 protein)	TP53TG5
Q9Y2A7	Nck-associated protein 1 (NAP 1) (Membrane-associated protein HEM-2) (p125Nap1)	NCKAP1
Q9Y297	F-box/WD repeat-containing protein 1A (E3RSIkappaB) (Epididymis tissue protein Li 2a) (F-box and WD repeats protein beta-TrCP) (pIkappaBalpha-E3 receptor subunit)	BTRC
Q9Y296	Trafficking protein particle complex subunit 4 (Hematopoietic stem/progenitor cell protein 172) (Synbindin) (TRS23 homolog)	TRAPPC4
Q9Y281	Cofilin-2 (Cofilin, muscle isoform)	CFL2
Q9Y266	Nuclear migration protein nudC (Nuclear distribution protein C homolog)	NUDC
Q9Y263	Phospholipase A-2-activating protein (PLA2P) (PLAP)	PLAA
Q9Y261	Hepatocyte nuclear factor 3-beta (HNF-3-beta) (HNF-3B) (Forkhead box protein A2) (Transcription factor 3B) (TCF-3B)	FOXA2
Q9Y259	Choline/ethanolamine kinase (Choline kinase beta) (CK) (CKB) (EC 2.7.1.32) (Choline kinase-like protein) (Ethanolamine kinase) (EK) (EC 2.7.1.82) (Ethanolamine kinase beta) (EKB) (choline/ethanolamine kinase beta) (CKEKB)	CHKB
Q9Y253	DNA polymerase eta (EC 2.7.7.7) (RAD30 homolog A) (Xeroderma pigmentosum variant type protein)	POLH
Q9Y252	E3 ubiquitin-protein ligase RNF6 (EC 2.3.2.27)	RNF6
Q9Y238	Deleted in lung and esophageal cancer protein 1 (Deleted in lung cancer protein 1) (DLC-1)	DLEC1
Q9Y237	Peptidyl-prolyl cis-trans isomerase NIMA-interacting 4 (EC 5.2.1.8) (Parvulin-14) (Par14) (hPar14) (Parvulin-17) (Par17) (hPar17) (Peptidyl-prolyl cis-trans isomerase Pin4) (PPIase Pin4) (Peptidyl-prolyl cis/trans isomerase EPVH) (hEPVH) (Rotamase Pin4)	PIN4
Q9Y235	C->U-editing enzyme APOBEC-2 (EC 3.5.4.36) (mRNA(cytosine(6666)) deaminase 2)	APOBEC2
Q9Y234	Lipoyl amidotransferase LIPT1, mitochondrial (EC 2.3.1.200) (Lipoate biosynthesis protein) (Lipoate-protein ligase) (Lipoyl ligase) (Lipoyltransferase 1) (EC 2.3.1.-)	LIPT1
Q9Y233	cAMP and cAMP-inhibited cGMP 3',5'-cyclic phosphodiesterase 10A (EC 3.1.4.17)	PDE10A
Q9Y232	Chromodomain Y-like protein (CDY-like) (Crotonyl-CoA hydratase) (EC 4.2.1.-)	CDYL
Q9Y224	RNA transcription, translation and transport factor protein (CLE7 homolog) (CLE) (hCLE)	RTRAF
Q9Y223	Bifunctional UDP-N-acetylglucosamine 2-epimerase/N-acetylmannosamine kinase (UDP-GlcNAc-2-epimerase/ManAc kinase) [Includes: UDP-N-acetylglucosamine 2-epimerase (hydrolyzing) (EC 3.2.1.183) (UDP-GlcNAc-2-epimerase) (Uridine diphosphate-N-acetylglucosamine-2-epimerase)	GNE
Q9Y222	Cyclin-D-binding Myb-like transcription factor 1 (hDMTF1) (Cyclin-D-interacting Myb-like protein 1) (hDMP1)	DMTF1
Q9Y221	60S ribosome subunit biogenesis protein NIP7 homolog (KD93) (Nucleolar pre-rRNA processing protein NIP7)	NIP7
Q9Y217	Myotubularin-related protein 6 (Phosphatidylinositol-3,5-bisphosphate 3-phosphatase) (EC 3.1.3.95) (Phosphatidylinositol-3-phosphate phosphatase) (EC 3.1.3.64)	MTMR6
Q9UQM7	Calcium/calmodulin-dependent protein kinase type II subunit alpha (CaM kinase II subunit alpha) (CaMK-II subunit alpha) (EC 2.7.11.17)	CAMK2A
Q9UQL6	Histone deacetylase 5 (HD5) (EC 3.5.1.98) (Antigen NY-CO-9)	HDAC5
Q9UQK1	Protein phosphatase 1 regulatory subunit 3C (Protein phosphatase 1 regulatory subunit 5) (PP1 subunit R5) (Protein targeting to glycogen) (PTG)	PPP1R3C
Q9UQE7	Structural maintenance of chromosomes protein 3 (SMC protein 3) (SMC-3) (Basement membrane-associated chondroitin proteoglycan) (Bamacan) (Chondroitin sulfate proteoglycan 6) (Chromosome-associated polypeptide) (hCAP)	SMC3
Q9UQB9	Aurora kinase C (EC 2.7.11.1) (Aurora 3) (Aurora/IPL1-related kinase 3) (ARK-3) (Aurora-related kinase 3) (Aurora/IPL1/Eg2 protein 2) (Serine/threonine-protein kinase 13) (Serine/threonine-protein kinase aurora-C)	AURKC
Q9UQ88	Cyclin-dependent kinase 11A (EC 2.7.11.22) (Cell division cycle 2-like protein kinase 2) (Cell division protein kinase 11A) (Galactosyltransferase-associated protein kinase p58/GTA) (PITSLRE serine/threonine-protein kinase CDC2L2)	CDK11A
Q9UQ13	Leucine-rich repeat protein SHOC-2 (Protein soc-2 homolog) (Protein sur-8 homolog)	SHOC2
Q9UQ07	MAPK/MAK/MRK overlapping kinase (EC 2.7.11.22) (MOK protein kinase) (Renal tumor antigen 1) (RAGE-1)	MOK
Q9UPZ9	Serine/threonine-protein kinase ICK (EC 2.7.11.1) (Ciliogenesis associated kinase 1) (Intestinal cell kinase) (hICK) (Laryngeal cancer kinase 2) (LCK2) (MAK-related kinase) (MRK)	CILK1
Q9UPZ3	BLOC-2 complex member HPS5 (Alpha-integrin-binding protein 63) (Hermansky-Pudlak syndrome 5 protein) (Ruby-eye protein 2 homolog) (Ru2)	HPS5
Q9UPY8	Microtubule-associated protein RP/EB family member 3 (EB1 protein family member 3) (EBF3) (End-binding protein 3) (EB3) (RP3)	MAPRE3
Q9UPY3	Endoribonuclease Dicer (EC 3.1.26.3) (Helicase with RNase motif) (Helicase MOI)	DICER1
Q9UPW5	Cytosolic carboxypeptidase 1 (EC 3.4.17.-) (EC 3.4.17.24) (ATP/GTP-binding protein 1) (Nervous system nuclear protein induced by axotomy protein 1 homolog) (Protein deglutamylase CCP1)	AGTPBP1
Q9UPV9	Trafficking kinesin-binding protein 1 (106 kDa O-GlcNAc transferase-interacting protein) (Protein Milton)	TRAK1
Q9UPV7	PHD finger protein 24	PHF24
Q9UPV0	Centrosomal protein of 164 kDa (Cep164)	CEP164
Q9UPU9	Protein Smaug homolog 1 (Smaug 1) (hSmaug1) (Sterile alpha motif domain-containing protein 4A) (SAM domain-containing protein 4A)	SAMD4A
Q9UPU7	TBC1 domain family member 2B	TBC1D2B
Q9UPU5	Ubiquitin carboxyl-terminal hydrolase 24 (EC 3.4.19.12) (Deubiquitinating enzyme 24) (Ubiquitin thioesterase 24) (Ubiquitin-specific-processing protease 24)	USP24
Q9UPT9	Ubiquitin carboxyl-terminal hydrolase 22 (EC 3.4.19.12) (Deubiquitinating enzyme 22) (Ubiquitin thioesterase 22) (Ubiquitin-specific-processing protease 22)	USP22
Q9UPT8	Zinc finger CCCH domain-containing protein 4	ZC3H4
Q9UPT6	C-Jun-amino-terminal kinase-interacting protein 3 (JIP-3) (JNK-interacting protein 3) (JNK MAP kinase scaffold protein 3) (Mitogen-activated protein kinase 8-interacting protein 3)	MAPK8IP3
Q9UPS6	Histone-lysine N-methyltransferase SETD1B (EC 2.1.1.364) (Lysine N-methyltransferase 2G) (SET domain-containing protein 1B) (hSET1B)	SETD1B
Q9UPR3	Nonsense-mediated mRNA decay factor SMG5 (EST1-like protein B) (LPTS-RP1) (LPTS-interacting protein) (SMG-5 homolog) (hSMG-5)	SMG5
Q9UPR0	Inactive phospholipase C-like protein 2 (PLC-L(2)) (PLC-L2) (Phospholipase C-L2) (Phospholipase C-epsilon-2) (PLC-epsilon-2)	PLCL2
Q9UPQ9	Trinucleotide repeat-containing gene 6B protein	TNRC6B
Q9UPQ7	E3 ubiquitin-protein ligase PDZRN3 (EC 2.3.2.27) (Ligand of Numb protein X 3) (PDZ domain-containing RING finger protein 3) (RING-type E3 ubiquitin transferase PDZRN3) (Semaphorin cytoplasmic domain-associated protein 3) (Protein SEMACAP3)	PDZRN3
Q9UPQ4	E3 ubiquitin-protein ligase TRIM35 (EC 2.3.2.27) (Hemopoietic lineage switch protein 5)	TRIM35
Q9UPQ3	Arf-GAP with GTPase, ANK repeat and PH domain-containing protein 1 (AGAP-1) (Centaurin-gamma-2) (Cnt-g2) (GTP-binding and GTPase-activating protein 1) (GGAP1)	AGAP1
Q9UPQ0	LIM and calponin homology domains-containing protein 1	LIMCH1
Q9UPP2	IQ motif and SEC7 domain-containing protein 3	IQSEC3
Q9UPN7	Serine/threonine-protein phosphatase 6 regulatory subunit 1 (SAPS domain family member 1)	PPP6R1
Q9UPN6	SR-related and CTD-associated factor 8 (CDC5L complex-associated protein 7) (RNA-binding motif protein 16)	SCAF8
Q9UPN4	Centrosomal protein of 131 kDa (5-azacytidine-induced protein 1) (Pre-acrosome localization protein 1)	CEP131
Q9UPE1	SRSF protein kinase 3 (EC 2.7.11.1) (Muscle-specific serine kinase 1) (MSSK-1) (Serine/arginine-rich protein-specific kinase 3) (SR-protein-specific kinase 3) (Serine/threonine-protein kinase 23)	SRPK3
Q9UNZ2	NSFL1 cofactor p47 (UBX domain-containing protein 2C) (p97 cofactor p47)	NSFL1C
Q9UNY5	Zinc finger protein 232 (Zinc finger and SCAN domain-containing protein 11)	ZNF232
Q9UNY4	Transcription termination factor 2 (EC 3.6.4.-) (Lodestar homolog) (RNA polymerase II termination factor) (Transcription release factor 2) (F2) (HuF2)	TTF2
Q9UNW9	RNA-binding protein Nova-2 (Astrocytic NOVA1-like RNA-binding protein) (Neuro-oncological ventral antigen 2)	NOVA2
Q9UNT1	Rab-like protein 2B	RABL2B
Q9UNS2	COP9 signalosome complex subunit 3 (SGN3) (Signalosome subunit 3) (JAB1-containing signalosome subunit 3)	COPS3
Q9UNQ2	Probable dimethyladenosine transferase (EC 2.1.1.183) (DIM1 dimethyladenosine transferase 1 homolog) (DIM1 dimethyladenosine transferase 1-like) (Probable 18S rRNA (adenine(1779)-N(6)/adenine(1780)-N(6))-dimethyltransferase) (Probable 18S rRNA dimethylase) (Probable S-adenosylmethionine-6-N',N'-adenosyl(rRNA) dimethyltransferase)	DIMT1
Q9UNN5	FAS-associated factor 1 (hFAF1) (UBX domain-containing protein 12) (UBX domain-containing protein 3A)	FAF1
Q9UNN4	TFIIA-alpha and beta-like factor (General transcription factor II A, 1-like factor)	GTF2A1L
Q9UNL4	Inhibitor of growth protein 4 (p29ING4)	ING4
Q9UNK9	Protein angel homolog 1	ANGEL1
Q9UNI6	Dual specificity protein phosphatase 12 (EC 3.1.3.16) (EC 3.1.3.48) (Dual specificity tyrosine phosphatase YVH1)	DUSP12
Q9UNH7	Sorting nexin-6 (TRAF4-associated factor 2) [Cleaved into: Sorting nexin-6, N-terminally processed]	SNX6
Q9UNH5	Dual specificity protein phosphatase CDC14A (EC 3.1.3.16) (EC 3.1.3.48) (CDC14 cell division cycle 14 homolog A)	CDC14A
Q9UNE7	E3 ubiquitin-protein ligase CHIP (EC 2.3.2.27) (Antigen NY-CO-7) (CLL-associated antigen KW-8) (Carboxy terminus of Hsp70-interacting protein) (RING-type E3 ubiquitin transferase CHIP) (STIP1 homology and U box-containing protein 1)	STUB1
Q9UNE2	Rab effector Noc2 (No C2 domains protein) (Rabphilin-3A-like protein)	RPH3AL
Q9UNA1	Rho GTPase-activating protein 26 (GTPase regulator associated with focal adhesion kinase) (GRAF1) (Oligophrenin-1-like protein) (Rho-type GTPase-activating protein 26)	ARHGAP26
Q9UN86	Ras GTPase-activating protein-binding protein 2 (G3BP-2) (GAP SH3 domain-binding protein 2)	G3BP2
Q9UN81	LINE-1 retrotransposable element ORF1 protein (L1ORF1p) (LINE retrotransposable element 1) (LINE1 retrotransposable element 1)	L1RE1
Q9UN79	Transcription factor SOX-13 (Islet cell antigen 12) (SRY (Sex determining region Y)-box 13) (Type 1 diabetes autoantigen ICA12)	SOX13
Q9UN36	Protein NDRG2 (N-myc downstream-regulated gene 2 protein) (Protein Syld709613)	NDRG2
Q9UMZ2	Synergin gamma (AP1 subunit gamma-binding protein 1) (Gamma-synergin)	SYNRG
Q9UMX2	Ornithine decarboxylase antizyme 3 (AZ3) (ODC-Az 3)	OAZ3
Q9UMX1	Suppressor of fused homolog (SUFUH)	SUFU
Q9UMW8	Ubl carboxyl-terminal hydrolase 18 (EC 3.4.19.12) (43 kDa ISG15-specific protease) (hUBP43) (ISG15-specific-processing protease) (Ubl thioesterase 18)	USP18
Q9UMS6	Synaptopodin-2 (Genethonin-2) (Myopodin)	SYNPO2
Q9UMS0	NFU1 iron-sulfur cluster scaffold homolog, mitochondrial (HIRA-interacting protein 5)	NFU1
Q9UMR3	T-box transcription factor TBX20 (T-box protein 20)	TBX20
Q9UMQ6	Calpain-11 (EC 3.4.22.-) (Calcium-activated neutral proteinase 11) (CANP 11)	CAPN11
Q9UMQ3	Homeobox protein BarH-like 2	BARX2
Q9UM82	Spermatogenesis-associated protein 2	SPATA2
Q9UM13	Anaphase-promoting complex subunit 10 (APC10) (Cyclosome subunit 10)	ANAPC10
Q9UM11	Fizzy-related protein homolog (Fzr) (CDC20-like protein 1) (Cdh1/Hct1 homolog) (hCDH1)	FZR1
Q9UM07	Protein-arginine deiminase type-4 (EC 3.5.3.15) (HL-60 PAD) (Peptidylarginine deiminase IV) (Protein-arginine deiminase type IV)	PADI4
Q9ULZ2	Signal-transducing adaptor protein 1 (STAP-1) (BCR downstream-signaling protein 1) (Docking protein BRDG1) (Stem cell adaptor protein 1)	STAP1
Q9ULZ0	TP53-target gene 3 protein (TP53-inducible gene 3 protein)	TP53TG3
Q9ULX6	A-kinase anchor protein 8-like (AKAP8-like protein) (Helicase A-binding protein 95) (HAP95) (Homologous to AKAP95 protein) (HA95) (Neighbor of A-kinase-anchoring protein 95) (Neighbor of AKAP95)	AKAP8L
Q9ULX3	RNA-binding protein NOB1 (EC 3.1.-.-) (Phosphorylation regulatory protein HP-10) (Protein ART-4)	NOB1
Q9ULW8	Protein-arginine deiminase type-3 (EC 3.5.3.15) (Peptidylarginine deiminase III) (Protein-arginine deiminase type III)	PADI3
Q9ULW0	Targeting protein for Xklp2 (Differentially expressed in cancerous and non-cancerous lung cells 2) (DIL-2) (Hepatocellular carcinoma-associated antigen 519) (Hepatocellular carcinoma-associated antigen 90) (Protein fls353) (Restricted expression proliferation-associated protein 100) (p100)	TPX2
Q9ULU8	Calcium-dependent secretion activator 1 (Calcium-dependent activator protein for secretion 1) (CAPS-1)	CADPS
Q9ULU4	MYND-type zinc finger-containing chromatin reader ZMYND8 (Cutaneous T-cell lymphoma-associated antigen se14-3) (CTCL-associated antigen se14-3) (Protein kinase C-binding protein 1) (Rack7) (Transcription coregulator ZMYND8) (Zinc finger MYND domain-containing protein 8)	ZMYND8
Q9ULR5	Polyadenylate-binding protein-interacting protein 2B (PABP-interacting protein 2B) (PAIP-2B) (Poly(A)-binding protein-interacting protein 2B)	PAIP2B
Q9ULR3	Protein phosphatase 1H (EC 3.1.3.16)	PPM1H
Q9ULQ0	Striatin-interacting protein 2 (Protein FAM40B)	STRIP2
Q9ULL8	Protein Shroom4 (Second homolog of apical protein)	SHROOM4
Q9ULL1	Pleckstrin homology domain-containing family G member 1	PLEKHG1
Q9ULJ8	Neurabin-1 (Neurabin-I) (Neural tissue-specific F-actin-binding protein I) (Protein phosphatase 1 regulatory subunit 9A)	PPP1R9A
Q9ULJ6	Zinc finger MIZ domain-containing protein 1 (PIAS-like protein Zimp10) (Retinoic acid-induced protein 17)	ZMIZ1
Q9ULJ3	Zinc finger and BTB domain-containing protein 21 (Zinc finger protein 295)	ZBTB21
Q9ULJ1	Protein BCAP (Basal body centriole-associated protein) (Outer dense fiber protein 2-like) (ODF2-like protein)	ODF2L
Q9ULI4	Kinesin-like protein KIF26A	KIF26A
Q9ULI2	Beta-citrylglutamate synthase B (EC 6.3.1.17) (N-acetyl-aspartylglutamate synthetase B) (NAAG synthetase B) (NAAGS) (EC 6.3.2.41) (Ribosomal protein S6 modification-like protein B)	RIMKLB
Q9ULH1	Arf-GAP with SH3 domain, ANK repeat and PH domain-containing protein 1 (130 kDa phosphatidylinositol 4,5-bisphosphate-dependent ARF1 GTPase-activating protein) (ADP-ribosylation factor-directed GTPase-activating protein 1) (ARF GTPase-activating protein 1) (Development and differentiation-enhancing factor 1) (DEF-1) (Differentiation-enhancing factor 1) (PIP2-dependent ARF1 GAP)	ASAP1
Q9ULG1	Chromatin-remodeling ATPase INO80 (hINO80) (EC 3.6.4.-) (DNA helicase-related INO80 complex homolog 1) (DNA helicase-related protein INO80) (INO80 complex subunit A)	INO80
Q9ULE6	Paladin	PALD1
Q9ULE3	DENN domain-containing protein 2A	DENND2A
Q9ULE0	Protein WWC3	WWC3
Q9ULC8	Palmitoyltransferase ZDHHC8 (EC 2.3.1.225) (Zinc finger DHHC domain-containing protein 8) (DHHC-8) (Zinc finger protein 378)	ZDHHC8
Q9ULC6	Protein-arginine deiminase type-1 (EC 3.5.3.15) (Peptidylarginine deiminase I) (Protein-arginine deiminase type I)	PADI1
Q9ULC4	Malignant T-cell-amplified sequence 1 (MCT-1) (Multiple copies T-cell malignancies)	MCTS1
Q9ULA0	Aspartyl aminopeptidase (EC 3.4.11.21)	DNPEP
Q9UL63	Muskelin	MKLN1
Q9UL54	Serine/threonine-protein kinase TAO2 (EC 2.7.11.1) (Kinase from chicken homolog C) (hKFC-C) (Prostate-derived sterile 20-like kinase 1) (PSK-1) (PSK1) (Prostate-derived STE20-like kinase 1) (Thousand and one amino acid protein kinase 2)	TAOK2
Q9UL40	Zinc finger protein 346 (Just another zinc finger protein)	ZNF346
Q9UL33	Trafficking protein particle complex subunit 2-like protein	TRAPPC2L
Q9UL25	Ras-related protein Rab-21	RAB21
Q9UL18	Protein argonaute-1 (Argonaute1) (hAgo1) (Argonaute RISC catalytic component 1) (Eukaryotic translation initiation factor 2C 1) (eIF-2C 1) (eIF2C 1) (Putative RNA-binding protein Q99)	AGO1
Q9UL12	Sarcosine dehydrogenase, mitochondrial (SarDH) (EC 1.5.8.3) (BPR-2)	SARDH
Q9UKZ1	CCR4-NOT transcription complex subunit 11	CNOT11
Q9UKY4	Protein O-mannosyl-transferase 2 (EC 2.4.1.109) (Dolichyl-phosphate-mannose--protein mannosyltransferase 2)	POMT2
Q9UKX3	Myosin-13 (Myosin heavy chain 13) (Myosin heavy chain, skeletal muscle, extraocular) (MyHC-EO) (Myosin heavy chain, skeletal muscle, laryngeal) (MyHC-IIL) (Superfast myosin)	MYH13
Q9UKX2	Myosin-2 (Myosin heavy chain 2) (Myosin heavy chain 2a) (MyHC-2a) (Myosin heavy chain IIa) (MyHC-IIa) (Myosin heavy chain, skeletal muscle, adult 2)	MYH2
Q9UKV0	Histone deacetylase 9 (HD9) (EC 3.5.1.98) (Histone deacetylase 7B) (HD7) (HD7b) (Histone deacetylase-related protein) (MEF2-interacting transcription repressor MITR)	HDAC9
Q9UKT9	Zinc finger protein Aiolos (Ikaros family zinc finger protein 3)	IKZF3
Q9UKT8	F-box/WD repeat-containing protein 2 (F-box and WD-40 domain-containing protein 2) (Protein MD6)	FBXW2
Q9UKT7	F-box/LRR-repeat protein 3 (F-box and leucine-rich repeat protein 3A) (F-box/LRR-repeat protein 3A)	FBXL3
Q9UKT6	Putative F-box/LRR-repeat protein 21 (F-box and leucine-rich repeat protein 21) (F-box and leucine-rich repeat protein 3B) (F-box/LRR-repeat protein 3B)	FBXL21P
Q9UKT5	F-box only protein 4	FBXO4
Q9UKT4	F-box only protein 5 (Early mitotic inhibitor 1)	FBXO5
Q9UKN5	PR domain zinc finger protein 4 (EC 2.1.1.-) (PR domain-containing protein 4)	PRDM4
Q9UKL6	Phosphatidylcholine transfer protein (PC-TP) (START domain-containing protein 2) (StARD2) (StAR-related lipid transfer protein 2)	PCTP
Q9UKL3	CASP8-associated protein 2 (FLICE-associated huge protein)	CASP8AP2
Q9UKK9	ADP-sugar pyrophosphatase (EC 3.6.1.13) (8-oxo-dGDP phosphatase) (EC 3.6.1.58) (Nuclear ATP-synthesis protein NUDIX5) (EC 2.7.7.96) (Nucleoside diphosphate-linked moiety X motif 5) (Nudix motif 5) (hNUDT5) (YSA1H)	NUDT5
Q9UKK6	NTF2-related export protein 1 (Protein p15)	NXT1
Q9UKG9	Peroxisomal carnitine O-octanoyltransferase (COT) (EC 2.3.1.137)	CROT
Q9UKF7	Cytoplasmic phosphatidylinositol transfer protein 1 (Mammalian rdgB homolog beta) (M-rdgB beta) (MrdgBbeta) (Retinal degeneration B homolog beta) (RdgBbeta)	PITPNC1
Q9UKE5	TRAF2 and NCK-interacting protein kinase (EC 2.7.11.1)	TNIK
Q9UKD2	mRNA turnover protein 4 homolog (Ribosome assembly factor MRTO4)	MRTO4
Q9UKD1	Glucocorticoid modulatory element-binding protein 2 (GMEB-2) (DNA-binding protein p79PIF) (Parvovirus initiation factor p79) (PIF p79)	GMEB2
Q9UKB3	DnaJ homolog subfamily C member 12 (J domain-containing protein 1)	DNAJC12
Q9UKB1	F-box/WD repeat-containing protein 11 (F-box and WD repeats protein beta-TrCP2) (F-box/WD repeat-containing protein 1B) (Homologous to Slimb protein) (HOS)	FBXW11
Q9UKA8	Calcipressin-3 (Down syndrome candidate region 1-like protein 2) (Myocyte-enriched calcineurin-interacting protein 3) (MCIP3) (Regulator of calcineurin 3)	RCAN3
Q9UKA2	F-box/LRR-repeat protein 4 (F-box and leucine-rich repeat protein 4) (F-box protein FBL4/FBL5)	FBXL4
Q9UKA1	F-box/LRR-repeat protein 5 (F-box and leucine-rich repeat protein 5) (F-box protein FBL4/FBL5) (p45SKP2-like protein)	FBXL5
Q9UK99	F-box only protein 3	FBXO3
Q9UK97	F-box only protein 9 (Cross-immune reaction antigen 1) (Renal carcinoma antigen NY-REN-57)	FBXO9
Q9UK96	F-box only protein 10	FBXO10
Q9UK76	Jupiter microtubule associated homolog 1 (Androgen-regulated protein 2) (Hematological and neurological expressed 1 protein) [Cleaved into: Jupiter microtubule associated homolog 1, N-terminally processed]	JPT1
Q9UK73	Protein fem-1 homolog B (FEM1b) (FEM1-beta) (Fem-1-like death receptor-binding protein alpha) (Fem-1-like in apoptotic pathway protein alpha) (F1A-alpha)	FEM1B
Q9UK45	U6 snRNA-associated Sm-like protein LSm7	LSM7
Q9UK39	Nocturnin (EC 3.1.3.108) (Carbon catabolite repression 4-like protein)	NOCT
Q9UK32	Ribosomal protein S6 kinase alpha-6 (S6K-alpha-6) (EC 2.7.11.1) (90 kDa ribosomal protein S6 kinase 6) (p90-RSK 6) (p90RSK6) (Ribosomal S6 kinase 4) (RSK-4) (pp90RSK4)	RPS6KA6
Q9UK22	F-box only protein 2	FBXO2
Q9UJY1	Heat shock protein beta-8 (HspB8) (Alpha-crystallin C chain) (E2-induced gene 1 protein) (Heat shock protein family B member 8) (Protein kinase H11) (Small stress protein-like protein HSP22)	HSPB8
Q9UJX6	Anaphase-promoting complex subunit 2 (APC2) (Cyclosome subunit 2)	ANAPC2
Q9UJX5	Anaphase-promoting complex subunit 4 (APC4) (Cyclosome subunit 4)	ANAPC4
Q9UJX4	Anaphase-promoting complex subunit 5 (APC5) (Cyclosome subunit 5)	ANAPC5
Q9UJX3	Anaphase-promoting complex subunit 7 (APC7) (Cyclosome subunit 7)	ANAPC7
Q9UJX2	Cell division cycle protein 23 homolog (Anaphase-promoting complex subunit 8) (APC8) (Cyclosome subunit 8)	CDC23
Q9UJW3	DNA (cytosine-5)-methyltransferase 3-like	DNMT3L
Q9UJW0	Dynactin subunit 4 (Dyn4) (Dynactin subunit p62)	DCTN4
Q9UJV3	Probable E3 ubiquitin-protein ligase MID2 (EC 2.3.2.27) (Midin-2) (Midline defect 2) (Midline-2) (RING finger protein 60) (RING-type E3 ubiquitin transferase MID2) (Tripartite motif-containing protein 1)	MID2
Q9UJU2	Lymphoid enhancer-binding factor 1 (LEF-1) (T cell-specific transcription factor 1-alpha) (TCF1-alpha)	LEF1
Q9UJT9	F-box/LRR-repeat protein 7 (F-box and leucine-rich repeat protein 7) (F-box protein FBL6/FBL7)	FBXL7
Q9UJT2	Testis-specific serine kinase substrate (Testis-specific kinase substrate) (STK22 substrate 1)	TSKS
Q9UJT1	Tubulin delta chain (Delta-tubulin)	TUBD1
Q9UJT0	Tubulin epsilon chain (Epsilon-tubulin)	TUBE1
Q9UJQ7	SCP2 sterol-binding domain-containing protein 1	SCP2D1
Q9UJQ4	Sal-like protein 4 (Zinc finger protein 797) (Zinc finger protein SALL4)	SALL4
Q9UJP4	Kelch-like protein 21	KLHL21
Q9UJM8	2-Hydroxyacid oxidase 1 (HAOX1) (EC 1.1.3.15) (Glycolate oxidase) (GO) (GOX) (Glyoxylate oxidase) (EC 1.2.3.5)	HAO1
Q9UJK0	18S rRNA aminocarboxypropyltransferase (EC 2.5.1.157) (20S S rRNA accumulation protein 3 homolog) (HsTsr3)	TSR3
Q9UJG1	Motile sperm domain-containing protein 1	MOSPD1
Q9UJF2	Ras GTPase-activating protein nGAP (RAS protein activator-like 2)	RASAL2
Q9UJC5	SH3 domain-binding glutamic acid-rich-like protein 2 (Fovea-associated SH3 domain-binding protein)	SH3BGRL2
Q9UJC3	Protein Hook homolog 1 (h-hook1) (hHK1)	HOOK1
Q9UJ83	2-hydroxyacyl-CoA lyase 1 (EC 4.1.2.63) (2-hydroxyphytanoyl-CoA lyase) (2-HPCL) (Phytanoyl-CoA 2-hydroxylase 2)	HACL1
Q9UJ70	N-acetyl-D-glucosamine kinase (N-acetylglucosamine kinase) (EC 2.7.1.59) (GlcNAc kinase) (Muramyl dipeptide kinase) (EC 2.7.1.-) (N-acetyl-D-mannosamine kinase) (EC 2.7.1.60)	NAGK
Q9UJ55	MAGE-like protein 2 (Necdin-like protein 1) (Protein nM15)	MAGEL2
Q9UJ41	Rab5 GDP/GTP exchange factor (RAP1) (Rabaptin-5-associated exchange factor for Rab5) (Rabex-5)	RABGEF1
Q9UIW0	Ventral anterior homeobox 2	VAX2
Q9UIV8	Serpin B13 (HaCaT UV-repressible serpin) (Hurpin) (Headpin) (Peptidase inhibitor 13) (PI-13) (Proteinase inhibitor 13)	SERPINB13
Q9UIU6	Homeobox protein SIX4 (Sine oculis homeobox homolog 4)	SIX4
Q9UIL4	Kinesin-like protein KIF25 (Kinesin-like protein 3)	KIF25
Q9UIL1	Short coiled-coil protein	SCOC
Q9UIK4	Death-associated protein kinase 2 (DAP kinase 2) (EC 2.7.11.1) (DAP-kinase-related protein 1) (DRP-1)	DAPK2
Q9UIJ7	GTP:AMP phosphotransferase AK3, mitochondrial (EC 2.7.4.10) (Adenylate kinase 3) (AK 3) (Adenylate kinase 3 alpha-like 1)	AK3
Q9UII6	Dual specificity protein phosphatase 13B (EC 3.1.3.16) (EC 3.1.3.48) (Dual specificity phosphatase SKRP4) (Testis- and skeletal-muscle-specific DSP)	DUSP13B
Q9UII4	E3 ISG15--protein ligase HERC5 (EC 2.3.2.-) (Cyclin-E-binding protein 1) (HECT domain and RCC1-like domain-containing protein 5)	HERC5
Q9UIF9	Bromodomain adjacent to zinc finger domain protein 2A (Transcription termination factor I-interacting protein 5) (TTF-I-interacting protein 5) (Tip5) (hWALp3)	BAZ2A
Q9UIC8	Leucine carboxyl methyltransferase 1 (EC 2.1.1.233) (Protein-leucine O-methyltransferase) ([Phosphatase 2A protein]-leucine-carboxy methyltransferase 1)	LCMT1
Q9UIA9	Exportin-7 (Exp7) (Ran-binding protein 16)	XPO7
Q9UI95	Mitotic spindle assembly checkpoint protein MAD2B (Mitotic arrest deficient 2-like protein 2) (MAD2-like protein 2) (REV7 homolog) (hREV7)	MAD2L2
Q9UI47	Catenin alpha-3 (Alpha T-catenin) (Cadherin-associated protein)	CTNNA3
Q9UI38	Probable threonine protease PRSS50 (EC 3.4.25.-) (Cancer/testis antigen 20) (Serine protease 50) (Testis-specific protease-like protein 50)	PRSS50
Q9UI36	Dachshund homolog 1 (Dach1)	DACH1
Q9UI30	Multifunctional methyltransferase subunit TRM112-like protein (tRNA methyltransferase 112 homolog)	TRMT112
Q9UI26	Importin-11 (Imp11) (Ran-binding protein 11) (RanBP11)	IPO11
Q9UI17	Dimethylglycine dehydrogenase, mitochondrial (EC 1.5.8.4) (ME2GLYDH)	DMGDH
Q9UI10	Translation initiation factor eIF2B subunit delta (eIF2B GDP-GTP exchange factor subunit delta)	EIF2B4
Q9UI09	NADH dehydrogenase [ubiquinone] 1 alpha subcomplex subunit 12 (13 kDa differentiation-associated protein) (Complex I-B17.2) (CI-B17.2) (CIB17.2) (NADH-ubiquinone oxidoreductase subunit B17.2)	NDUFA12
Q9UHY8	Fasciculation and elongation protein zeta-2 (Zygin II) (Zygin-2)	FEZ2
Q9UHY7	Enolase-phosphatase E1 (EC 3.1.3.77) (2,3-diketo-5-methylthio-1-phosphopentane phosphatase) (MASA homolog)	ENOPH1
Q9UHV9	Prefoldin subunit 2	PFDN2
Q9UHV8	Galactoside-binding soluble lectin 13 (Galectin-13) (Gal-13) (Placental tissue protein 13) (PP13) (Placental protein 13)	LGALS13
Q9UHP3	Ubiquitin carboxyl-terminal hydrolase 25 (EC 3.4.19.12) (Deubiquitinating enzyme 25) (USP on chromosome 21) (Ubiquitin thioesterase 25) (Ubiquitin-specific-processing protease 25)	USP25
Q9UHN1	DNA polymerase subunit gamma-2 (DNA polymerase gamma accessory 55 kDa subunit) (p55) (Mitochondrial DNA polymerase accessory subunit) (MtPolB) (PolG-beta)	POLG2
Q9UHL9	General transcription factor II-I repeat domain-containing protein 1 (GTF2I repeat domain-containing protein 1) (General transcription factor III) (MusTRD1/BEN) (Muscle TFII-I repeat domain-containing protein 1) (Slow-muscle-fiber enhancer-binding protein) (USE B1-binding protein) (Williams-Beuren syndrome chromosomal region 11 protein) (Williams-Beuren syndrome chromosomal region 12 protein)	GTF2IRD1
Q9UHL0	ATP-dependent RNA helicase DDX25 (EC 3.6.4.13) (DEAD box protein 25) (Gonadotropin-regulated testicular RNA helicase)	DDX25
Q9UHJ6	Sedoheptulokinase (SHK) (EC 2.7.1.14) (Carbohydrate kinase-like protein)	SHPK
Q9UHH9	Inositol hexakisphosphate kinase 2 (InsP6 kinase 2) (InsP6K2) (EC 2.7.4.-) (P(i)-uptake stimulator) (PiUS)	IP6K2
Q9UHG0	Doublecortin domain-containing protein 2 (Protein RU2S)	DCDC2
Q9UHD8	Septin-9 (MLL septin-like fusion protein MSF-A) (MLL septin-like fusion protein) (Ovarian/Breast septin) (Ov/Br septin) (Septin D1)	SEPTIN9
Q9UHD4	Lipid transferase CIDEB (Cell death activator CIDE-B) (Cell death-inducing DFFA-like effector B)	CIDEB
Q9UHD2	Serine/threonine-protein kinase TBK1 (EC 2.7.11.1) (NF-kappa-B-activating kinase) (T2K) (TANK-binding kinase 1)	TBK1
Q9UHC7	E3 ubiquitin-protein ligase makorin-1 (EC 2.3.2.27) (RING finger protein 61) (RING-type E3 ubiquitin transferase makorin-1)	MKRN1
Q9UHB9	Signal recognition particle subunit SRP68 (SRP68) (Signal recognition particle 68 kDa protein)	SRP68
Q9UHB4	NADPH-dependent diflavin oxidoreductase 1 (EC 1.18.1.-) (NADPH-dependent FMN and FAD-containing oxidoreductase) (Novel reductase 1)	NDOR1
Q9UH92	Max-like protein X (Class D basic helix-loop-helix protein 13) (bHLHd13) (Max-like bHLHZip protein) (Protein BigMax) (Transcription factor-like protein 4)	MLX
Q9UH90	F-box only protein 40 (Muscle disease-related protein)	FBXO40
Q9UH77	Kelch-like protein 3	KLHL3
Q9UH62	Armadillo repeat-containing X-linked protein 3 (ARM protein lost in epithelial cancers on chromosome X 3) (Protein ALEX3)	ARMCX3
Q9UH36	SRR1-like protein (SRR1 domain-containing protein)	SRRD
Q9UH17	DNA dC->dU-editing enzyme APOBEC-3B (A3B) (EC 3.5.4.38) (Phorbolin-1-related protein) (Phorbolin-2/3)	APOBEC3B
Q9UGY1	Nucleolar protein 12	NOL12
Q9UGV2	Protein NDRG3 (N-myc downstream-regulated gene 3 protein)	NDRG3
Q9UGL1	Lysine-specific demethylase 5B (EC 1.14.11.67) (Cancer/testis antigen 31) (CT31) (Histone demethylase JARID1B) (Jumonji/ARID domain-containing protein 1B) (PLU-1) (Retinoblastoma-binding protein 2 homolog 1) (RBP2-H1) ([histone H3]-trimethyl-L-lysine(4) demethylase 5B)	KDM5B
Q9UGJ0	5'-AMP-activated protein kinase subunit gamma-2 (AMPK gamma2) (AMPK subunit gamma-2) (H91620p)	PRKAG2
Q9UGI9	5'-AMP-activated protein kinase subunit gamma-3 (AMPK gamma3) (AMPK subunit gamma-3)	PRKAG3
Q9UGI0	Ubiquitin thioesterase ZRANB1 (EC 3.4.19.12) (TRAF-binding domain-containing protein) (hTrabid) (Zinc finger Ran-binding domain-containing protein 1)	ZRANB1
Q9UGB7	Inositol oxygenase (EC 1.13.99.1) (Aldehyde reductase-like 6) (Kidney-specific protein 32) (Myo-inositol oxygenase) (MI oxygenase) (Renal-specific oxidoreductase)	MIOX
Q9UG56	Phosphatidylserine decarboxylase proenzyme, mitochondrial (EC 4.1.1.65) [Cleaved into: Phosphatidylserine decarboxylase beta chain	PISD
Q9UFN0	Protein NipSnap homolog 3A (NipSnap3A) (Protein NipSnap homolog 4) (NipSnap4) (Target for Salmonella secreted protein C) (TassC)	NIPSNAP3A
Q9UFF9	CCR4-NOT transcription complex subunit 8 (EC 3.1.13.4) (CAF1-like protein) (CALIFp) (CAF2) (CCR4-associated factor 8) (Caf1b)	CNOT8
Q9UFD9	RIMS-binding protein 3A (RIM-BP3.A) (RIMS-binding protein 3.1) (RIM-BP3.1)	RIMBP3
Q9UFC0	Leucine-rich repeat and WD repeat-containing protein 1 (Centromere protein 33) (CENP-33) (Origin recognition complex-associated protein) (ORC-associated protein) (ORCA)	LRWD1
Q9UF56	F-box/LRR-repeat protein 17 (F-box and leucine-rich repeat protein 17) (F-box only protein 13)	FBXL17
Q9UEW8	STE20/SPS1-related proline-alanine-rich protein kinase (Ste-20-related kinase) (EC 2.7.11.1) (DCHT) (Serine/threonine-protein kinase 39)	STK39
Q9UET6	tRNA (cytidine(32)/guanosine(34)-2'-O)-methyltransferase (EC 2.1.1.205) (2'-O-ribose RNA methyltransferase TRM7 homolog) (Protein ftsJ homolog 1)	FTSJ1
Q9UER7	Death domain-associated protein 6 (Daxx) (hDaxx) (ETS1-associated protein 1) (EAP1) (Fas death domain-associated protein)	DAXX
Q9UDY8	Mucosa-associated lymphoid tissue lymphoma translocation protein 1 (EC 3.4.22.-) (MALT lymphoma-associated translocation) (Paracaspase)	MALT1
Q9UDY6	Tripartite motif-containing protein 10 (B30-RING finger protein) (RING finger protein 9)	TRIM10
Q9UDX4	SEC14-like protein 3 (Tocopherol-associated protein 2)	SEC14L3
Q9UDX3	SEC14-like protein 4 (Tocopherol-associated protein 3)	SEC14L4
Q9UDR5	Alpha-aminoadipic semialdehyde synthase, mitochondrial (LKR/SDH) [Includes: Lysine ketoglutarate reductase (LKR) (LOR) (EC 1.5.1.8)	AASS
Q9UD71	Protein phosphatase 1 regulatory subunit 1B (DARPP-32) (Dopamine- and cAMP-regulated neuronal phosphoprotein)	PPP1R1B
Q9UC06	Zinc finger protein 70 (Zinc finger protein N27C7-1)	ZNF70
Q9UBY9	Heat shock protein beta-7 (HspB7) (Cardiovascular heat shock protein) (cvHsp)	HSPB7
Q9UBX2	Double homeobox protein 4 (Double homeobox protein 10)	DUX4
Q9UBW8	COP9 signalosome complex subunit 7a (SGN7a) (Signalosome subunit 7a) (Dermal papilla-derived protein 10) (JAB1-containing signalosome subunit 7a)	COPS7A
Q9UBW7	Zinc finger MYM-type protein 2 (Fused in myeloproliferative disorders protein) (Rearranged in atypical myeloproliferative disorder protein) (Zinc finger protein 198)	ZMYM2
Q9UBV8	Peflin (PEF protein with a long N-terminal hydrophobic domain) (Penta-EF hand domain-containing protein 1)	PEF1
Q9UBU9	Nuclear RNA export factor 1 (Tip-associated protein) (Tip-associating protein) (mRNA export factor TAP)	NXF1
Q9UBT6	DNA polymerase kappa (EC 2.7.7.7) (DINB protein) (DINP)	POLK
Q9UBT2	SUMO-activating enzyme subunit 2 (EC 2.3.2.-) (Anthracycline-associated resistance ARX) (Ubiquitin-like 1-activating enzyme E1B) (Ubiquitin-like modifier-activating enzyme 2)	UBA2
Q9UBS8	E3 ubiquitin-protein ligase RNF14 (EC 2.3.2.31) (Androgen receptor-associated protein 54) (HFB30) (RING finger protein 14)	RNF14
Q9UBS3	DnaJ homolog subfamily B member 9 (Endoplasmic reticulum DNA J domain-containing protein 4) (ER-resident protein ERdj4) (ERdj4) (Microvascular endothelial differentiation gene 1 protein) (Mdg-1)	DNAJB9
Q9UBS0	Ribosomal protein S6 kinase beta-2 (S6K-beta-2) (S6K2) (EC 2.7.11.1) (70 kDa ribosomal protein S6 kinase 2) (P70S6K2) (p70-S6K 2) (S6 kinase-related kinase) (SRK) (Serine/threonine-protein kinase 14B) (p70 ribosomal S6 kinase beta) (S6K-beta) (p70 S6 kinase beta) (p70 S6K-beta) (p70 S6KB) (p70-beta)	RPS6KB2
Q9UBR1	Beta-ureidopropionase (EC 3.5.1.6) (BUP-1) (Beta-alanine synthase) (N-carbamoyl-beta-alanine amidohydrolase)	UPB1
Q9UBQ7	Glyoxylate reductase/hydroxypyruvate reductase (EC 1.1.1.79) (EC 1.1.1.81)	GRHPR
Q9UBQ0	Vacuolar protein sorting-associated protein 29 (hVPS29) (PEP11 homolog) (Vesicle protein sorting 29)	VPS29
Q9UBP9	PTB domain-containing engulfment adapter protein 1 (Cell death protein 6 homolog) (PTB domain adapter protein CED-6) (Protein GULP)	GULP1
Q9UBP6	tRNA (guanine-N(7)-)-methyltransferase (EC 2.1.1.33) (Methyltransferase-like protein 1) (mRNA (guanine-N(7)-)-methyltransferase) (EC 2.1.1.-) (miRNA (guanine-N(7)-)-methyltransferase) (EC 2.1.1.-) (tRNA (guanine(46)-N(7))-methyltransferase) (tRNA(m7G46)-methyltransferase)	METTL1
Q9UBP5	Hairy/enhancer-of-split related with YRPW motif protein 2 (Cardiovascular helix-loop-helix factor 1) (hCHF1) (Class B basic helix-loop-helix protein 32) (bHLHb32) (HES-related repressor protein 2) (Hairy and enhancer of split-related protein 2) (HESR-2) (Hairy-related transcription factor 2) (HRT-2) (hHRT2) (Protein gridlock homolog)	HEY2
Q9UBP0	Spastin (EC 5.6.1.1) (Spastic paraplegia 4 protein)	SPAST
Q9UBN7	Histone deacetylase 6 (HD6) (EC 3.5.1.98) (Protein deacetylase HDAC6) (EC 3.5.1.-) (Tubulin-lysine deacetylase HDAC6) (EC 3.5.1.-)	HDAC6
Q9UBM1	Phosphatidylethanolamine N-methyltransferase (PEAMT) (PEMT) (EC 2.1.1.17) (EC 2.1.1.71) (PEMT2) (Phospholipid methyltransferase) (PLMT)	PEMT
Q9UBL0	cAMP-regulated phosphoprotein 21 (ARPP-21) (Thymocyte cAMP-regulated phosphoprotein)	ARPP21
Q9UBK9	Protein UXT (Androgen receptor trapped clone 27 protein) (ART-27) (Ubiquitously expressed transcript protein)	UXT
Q9UBK8	Methionine synthase reductase (MSR) (EC 1.16.1.8) (Aquacobalamin reductase) (AqCbl reductase)	MTRR
Q9UBK2	Peroxisome proliferator-activated receptor gamma coactivator 1-alpha (PGC-1-alpha) (PPAR-gamma coactivator 1-alpha) (PPARGC-1-alpha) (Ligand effect modulator 6)	PPARGC1A
Q9UBJ2	ATP-binding cassette sub-family D member 2 (EC 3.1.2.-) (EC 7.6.2.-) (Adrenoleukodystrophy-like 1) (Adrenoleukodystrophy-related protein) (hALDR)	ABCD2
Q9UBF6	RING-box protein 2 (Rbx2) (CKII beta-binding protein 1) (CKBBP1) (RING finger protein 7) (Regulator of cullins 2) (Sensitive to apoptosis gene protein)	RNF7
Q9UBF2	Coatomer subunit gamma-2 (Gamma-2-coat protein) (Gamma-2-COP)	COPG2
Q9UBF1	Melanoma-associated antigen C2 (Cancer/testis antigen 10) (CT10) (Hepatocellular carcinoma-associated antigen 587) (MAGE-C2 antigen) (MAGE-E1 antigen)	MAGEC2
Q9UBE8	Serine/threonine-protein kinase NLK (EC 2.7.11.24) (Nemo-like kinase) (Protein LAK1)	NLK
Q9UBE0	SUMO-activating enzyme subunit 1 (Ubiquitin-like 1-activating enzyme E1A) [Cleaved into: SUMO-activating enzyme subunit 1, N-terminally processed]	SAE1
Q9UBD0	Heat shock transcription factor, X-linked	HSFX1
Q9UBC9	Small proline-rich protein 3 (22 kDa pancornulin) (Cornifin beta) (Esophagin)	SPRR3
Q9UBB9	Tuftelin-interacting protein 11 (Septin and tuftelin-interacting protein 1) (STIP-1)	TFIP11
Q9UBB5	Methyl-CpG-binding domain protein 2 (Demethylase) (DMTase) (Methyl-CpG-binding protein MBD2)	MBD2
Q9P2Y5	UV radiation resistance-associated gene protein (p63)	UVRAG
Q9P2X3	Protein IMPACT (Imprinted and ancient gene protein homolog)	IMPACT
Q9P2W6	Uncharacterized protein C11orf21	C11orf21
Q9P2T1	GMP reductase 2 (GMPR 2) (EC 1.7.1.7) (Guanosine 5'-monophosphate oxidoreductase 2) (Guanosine monophosphate reductase 2)	GMPR2
Q9P2S5	WD repeat-containing protein WRAP73 (WD repeat-containing protein 8) (WD repeat-containing protein antisense to TP73 gene)	WRAP73
Q9P2Q2	FERM domain-containing protein 4A	FRMD4A
Q9P2P6	StAR-related lipid transfer protein 9 (START domain-containing protein 9) (StARD9)	STARD9
Q9P2P5	E3 ubiquitin-protein ligase HECW2 (EC 2.3.2.26) (HECT, C2 and WW domain-containing protein 2) (HECT-type E3 ubiquitin transferase HECW2) (NEDD4-like E3 ubiquitin-protein ligase 2)	HECW2
Q9P2N7	Kelch-like protein 13 (BTB and kelch domain-containing protein 2)	KLHL13
Q9P2N5	RNA-binding protein 27 (RNA-binding motif protein 27)	RBM27
Q9P2N2	Rho GTPase-activating protein 28 (Rho-type GTPase-activating protein 28)	ARHGAP28
Q9P2M4	TBC1 domain family member 14	TBC1D14
Q9P2M1	LRP2-binding protein (Megalin-binding protein) (MegBP)	LRP2BP
Q9P2K8	eIF-2-alpha kinase GCN2 (EC 2.7.11.1) (Eukaryotic translation initiation factor 2-alpha kinase 4) (GCN2-like protein)	EIF2AK4
Q9P2K6	Kelch-like protein 42 (Cullin-3-binding protein 9) (Ctb9) (Kelch domain-containing protein 5)	KLHL42
Q9P2K5	Myelin expression factor 2 (MEF-2) (MyEF-2) (MST156)	MYEF2
Q9P2K3	REST corepressor 3	RCOR3
Q9P2K1	Coiled-coil and C2 domain-containing protein 2A	CC2D2A
Q9P2J5	Leucine--tRNA ligase, cytoplasmic (EC 6.1.1.4) (Leucyl-tRNA synthetase) (LeuRS) (cLRS)	LARS1
Q9P2J3	Kelch-like protein 9	KLHL9
Q9P2H5	Ubiquitin carboxyl-terminal hydrolase 35 (EC 3.4.19.12) (Deubiquitinating enzyme 35) (Ubiquitin thioesterase 35) (Ubiquitin-specific-processing protease 35)	USP35
Q9P2H3	Intraflagellar transport protein 80 homolog (WD repeat-containing protein 56)	IFT80
Q9P2H0	Centrosomal protein of 126 kDa	CEP126
Q9P2G3	Kelch-like protein 14 (Protein interactor of Torsin-1A) (Printor) (Protein interactor of torsinA)	KLHL14
Q9P2G1	Ankyrin repeat and IBR domain-containing protein 1 (EC 2.3.2.31)	ANKIB1
Q9P2F8	Signal-induced proliferation-associated 1-like protein 2 (SIPA1-like protein 2)	SIPA1L2
Q9P2F6	Rho GTPase-activating protein 20 (Rho-type GTPase-activating protein 20)	ARHGAP20
Q9P2F5	Storkhead-box protein 2	STOX2
Q9P2E2	Kinesin-like protein KIF17 (KIF3-related motor protein)	KIF17
Q9P2B4	CTTNBP2 N-terminal-like protein	CTTNBP2NL
Q9P299	Coatomer subunit zeta-2 (Zeta-2-coat protein) (Zeta-2 COP)	COPZ2
Q9P287	BRCA2 and CDKN1A-interacting protein (P21- and CDK-associated protein 1) (Protein TOK-1)	BCCIP
Q9P278	Folliculin-interacting protein 2 (FNIP1-like protein) (O6-methylguanine-induced apoptosis 1 protein)	FNIP2
Q9P275	Ubiquitin carboxyl-terminal hydrolase 36 (EC 2.3.2.-) (EC 3.4.19.12) (Deubiquitinating enzyme 36) (Ubiquitin thioesterase 36) (Ubiquitin-specific-processing protease 36)	USP36
Q9P272	Probable tRNA methyltransferase 9B (Probable tRNA methyltransferase 9-like protein) (EC 2.1.1.-)	TRMT9B
Q9P270	SLAIN motif-containing protein 2	SLAIN2
Q9P243	Zinc finger protein ZFAT (Zinc finger gene in AITD susceptibility region) (Zinc finger protein 406)	ZFAT
Q9P227	Rho GTPase-activating protein 23 (Rho-type GTPase-activating protein 23)	ARHGAP23
Q9P219	Protein Daple (Coiled-coil domain-containing protein 88C) (Dvl-associating protein with a high frequency of leucine residues) (hDaple) (Hook-related protein 2) (HkRP2)	CCDC88C
Q9P209	Centrosomal protein of 72 kDa (Cep72)	CEP72
Q9P1Z2	Calcium-binding and coiled-coil domain-containing protein 1 (Calphoglin) (Coiled-coil coactivator protein) (Sarcoma antigen NY-SAR-3)	CALCOCO1
Q9P1Z0	Zinc finger and BTB domain-containing protein 4 (KAISO-like zinc finger protein 1) (KAISO-L1)	ZBTB4
Q9P1Y5	Calmodulin-regulated spectrin-associated protein 3 (Protein Nezha)	CAMSAP3
Q9P1W9	Serine/threonine-protein kinase pim-2 (EC 2.7.11.1) (Pim-2h)	PIM2
Q9P1U1	Actin-related protein 3B (ARP3-beta) (Actin-like protein 3B) (Actin-related protein ARP4)	ACTR3B
Q9P127	Leucine zipper protein 4 (Cancer/testis antigen 28) (CT-28) (CT28) (Tumor antigen HOM-TES-85)	LUZP4
Q9P104	Docking protein 5 (Downstream of tyrosine kinase 5) (Insulin receptor substrate 6) (IRS-6) (IRS6)	DOK5
Q9P0Z9	Peroxisomal sarcosine oxidase (PSO) (EC 1.5.3.1) (EC 1.5.3.7) (L-pipecolate oxidase) (L-pipecolic acid oxidase)	PIPOX
Q9P0W8	Spermatogenesis-associated protein 7 (HSD-3.1) (Spermatogenesis-associated protein HSD3)	SPATA7
Q9P0V3	SH3 domain-binding protein 4 (EH-binding protein 10) (Transferrin receptor-trafficking protein)	SH3BP4
Q9P0U4	CXXC-type zinc finger protein 1 (CpG-binding protein) (PHD finger and CXXC domain-containing protein 1)	CXXC1
Q9P0U3	Sentrin-specific protease 1 (EC 3.4.22.-) (Sentrin/SUMO-specific protease SENP1)	SENP1
Q9P0R6	GSK3B-interacting protein (GSKIP) (GSK3beta interaction protein)	GSKIP
Q9P0P0	E3 ubiquitin-protein ligase RNF181 (EC 2.3.2.27) (RING finger protein 181)	RNF181
Q9P0N9	TBC1 domain family member 7 (Cell migration-inducing protein 23)	TBC1D7
Q9P0M2	A-kinase anchor protein 7 isoform gamma (AKAP-7 isoform gamma) (A-kinase anchor protein 18 kDa) (AKAP 18) (Protein kinase A-anchoring protein 7 isoform gamma) (PRKA7 isoform gamma)	AKAP7
Q9P0K7	Ankycorbin (Ankyrin repeat and coiled-coil structure-containing protein) (Novel retinal pigment epithelial cell protein) (Retinoic acid-induced protein 14)	RAI14
Q9P0J0	NADH dehydrogenase [ubiquinone] 1 alpha subcomplex subunit 13 (Cell death regulatory protein GRIM-19) (Complex I-B16.6) (CI-B16.6) (Gene associated with retinoic and interferon-induced mortality 19 protein) (GRIM-19) (Gene associated with retinoic and IFN-induced mortality 19 protein) (NADH-ubiquinone oxidoreductase B16.6 subunit)	NDUFA13
Q9P032	NADH dehydrogenase [ubiquinone] 1 alpha subcomplex assembly factor 4 (Hormone-regulated proliferation-associated protein of 20 kDa)	NDUFAF4
Q9P021	Cysteine-rich PDZ-binding protein (Cysteine-rich interactor of PDZ three) (Cysteine-rich interactor of PDZ3)	CRIPT
Q9NZV6	Methionine-R-sulfoxide reductase B1 (MsrB1) (EC 1.8.4.12) (EC 1.8.4.14) (Selenoprotein X) (SelX)	MSRB1
Q9NZU5	LIM and cysteine-rich domains protein 1 (Dyxin)	LMCD1
Q9NZQ3	NCK-interacting protein with SH3 domain (54 kDa VacA-interacting protein) (54 kDa vimentin-interacting protein) (VIP54) (90 kDa SH3 protein interacting with Nck) (AF3p21) (Dia-interacting protein 1) (DIP-1) (Diaphanous protein-interacting protein) (SH3 adapter protein SPIN90) (WASP-interacting SH3-domain protein) (WISH) (Wiskott-Aldrich syndrome protein-interacting protein)	NCKIPSD
Q9NZN9	Aryl-hydrocarbon-interacting protein-like 1	AIPL1
Q9NZM5	Ribosome biogenesis protein NOP53 (Glioma tumor suppressor candidate region gene 2 protein) (Protein interacting with carboxyl terminus 1) (PICT-1) (p60)	NOP53
Q9NZL9	Methionine adenosyltransferase 2 subunit beta (Methionine adenosyltransferase II beta) (MAT II beta) (Putative dTDP-4-keto-6-deoxy-D-glucose 4-reductase)	MAT2B
Q9NZJ9	Diphosphoinositol polyphosphate phosphohydrolase 2 (DIPP-2) (EC 3.6.1.52) (Diadenosine 5',5'''-P1,P6-hexaphosphate hydrolase 2) (Nucleoside diphosphate-linked moiety X motif 4) (Nudix motif 4)	NUDT4
Q9NZJ4	Sacsin (DnaJ homolog subfamily C member 29)	SACS
Q9NZJ0	Denticleless protein homolog (DDB1- and CUL4-associated factor 2) (Lethal(2) denticleless protein homolog) (Retinoic acid-regulated nuclear matrix-associated protein)	DTL
Q9NZI8	Insulin-like growth factor 2 mRNA-binding protein 1 (IGF2 mRNA-binding protein 1) (IMP-1) (IMP1) (Coding region determinant-binding protein) (CRD-BP) (IGF-II mRNA-binding protein 1) (VICKZ family member 1) (Zipcode-binding protein 1) (ZBP-1)	IGF2BP1
Q9NZI7	Upstream-binding protein 1 (Transcription factor LBP-1)	UBP1
Q9NZH5	Securin-2 (Pituitary tumor-transforming gene 2 protein)	PTTG2
Q9NZH4	Putative pituitary tumor-transforming gene 3 protein (hPTTG3) (Securin-3) (rcPTTG1)	PTTG3P
Q9NZD8	Maspardin (Acid cluster protein 33) (Spastic paraplegia 21 autosomal recessive Mast syndrome protein) (Spastic paraplegia 21 protein)	SPG21
Q9NZD4	Alpha-hemoglobin-stabilizing protein (Erythroid differentiation-related factor) (Erythroid-associated factor)	AHSP
Q9NZD2	Glycolipid transfer protein (GLTP)	GLTP
Q9NZC7	WW domain-containing oxidoreductase (EC 1.1.1.-) (Fragile site FRA16D oxidoreductase) (Short chain dehydrogenase/reductase family 41C member 1)	WWOX
Q9NZB8	Molybdenum cofactor biosynthesis protein 1 (Cell migration-inducing gene 11 protein) (Molybdenum cofactor synthesis-step 1 protein A-B) [Includes: GTP 3',8-cyclase (EC 4.1.99.22) (Molybdenum cofactor biosynthesis protein A)	MOCS1
Q9NZ81	Proline-rich protein 13 (Taxane-resistance protein)	PRR13
Q9NZ72	Stathmin-3 (SCG10-like protein)	STMN3
Q9NZ63	Splicing factor C9orf78 (Hepatocellular carcinoma-associated antigen 59)	C9orf78
Q9NYY3	Serine/threonine-protein kinase PLK2 (EC 2.7.11.21) (Polo-like kinase 2) (PLK-2) (hPlk2) (Serine/threonine-protein kinase SNK) (hSNK) (Serum-inducible kinase)	PLK2
Q9NYS7	WD repeat and SOCS box-containing protein 2 (WSB-2) (CS box-containing WD protein)	WSB2
Q9NYS0	NF-kappa-B inhibitor-interacting Ras-like protein 1 (I-kappa-B-interacting Ras-like protein 1) (Kappa B-Ras protein 1) (KappaB-Ras1)	NKIRAS1
Q9NYR9	NF-kappa-B inhibitor-interacting Ras-like protein 2 (I-kappa-B-interacting Ras-like protein 2) (Kappa B-Ras protein 2) (KappaB-Ras2)	NKIRAS2
Q9NYQ3	2-Hydroxyacid oxidase 2 (HAOX2) (EC 1.1.3.15) ((S)-2-hydroxy-acid oxidase, peroxisomal) (Cell growth-inhibiting gene 16 protein) (Long chain alpha-hydroxy acid oxidase) (Long-chain L-2-hydroxy acid oxidase)	HAO2
Q9NYP9	Protein Mis18-alpha (FAPP1-associated protein 1)	MIS18A
Q9NYL2	Mitogen-activated protein kinase kinase kinase 20 (EC 2.7.11.25) (Human cervical cancer suppressor gene 4 protein) (HCCS-4) (Leucine zipper- and sterile alpha motif-containing kinase) (MLK-like mitogen-activated protein triple kinase) (Mitogen-activated protein kinase kinase kinase MLT) (Mixed lineage kinase 7) (Mixed lineage kinase-related kinase) (MLK-related kinase) (MRK) (Sterile alpha motif-…	MAP3K20
Q9NYG5	Anaphase-promoting complex subunit 11 (APC11) (Cyclosome subunit 11) (Hepatocellular carcinoma-associated RING finger protein)	ANAPC11
Q9NYF8	Bcl-2-associated transcription factor 1 (Btf) (BCLAF1 and THRAP3 family member 1)	BCLAF1
Q9NYF5	Protein FAM13B (GAP-like protein N61)	FAM13B
Q9NYF0	Dapper homolog 1 (hDPR1) (Dapper antagonist of catenin 1) (Hepatocellular carcinoma novel gene 3 protein)	DACT1
Q9NYB9	Abl interactor 2 (Abelson interactor 2) (Abi-2) (Abl-binding protein 3) (AblBP3) (Arg-binding protein 1) (ArgBP1)	ABI2
Q9NYB0	Telomeric repeat-binding factor 2-interacting protein 1 (TERF2-interacting telomeric protein 1) (TRF2-interacting telomeric protein 1) (Dopamine receptor-interacting protein 5) (Repressor/activator protein 1 homolog) (RAP1 homolog) (hRap1)	TERF2IP
Q9NY87	Sperm protein associated with the nucleus on the X chromosome C (Cancer/testis antigen 11.3) (CT11.3) (Cancer/testis-associated protein CTp11) (Nuclear-associated protein SPAN-Xc) (SPANX-C) (SPANX family member C)	SPANXC
Q9NY74	Ewing's tumor-associated antigen 1 (Ewing's tumor-associated antigen 16)	ETAA1
Q9NY65	Tubulin alpha-8 chain (EC 3.6.5.-) (Alpha-tubulin 8) (Tubulin alpha chain-like 2) [Cleaved into: Dephenylalaninated tubulin alpha-8 chain]	TUBA8
Q9NY61	Protein AATF (Apoptosis-antagonizing transcription factor) (Rb-binding protein Che-1)	AATF
Q9NY33	Dipeptidyl peptidase 3 (EC 3.4.14.4) (Dipeptidyl aminopeptidase III) (Dipeptidyl arylamidase III) (Dipeptidyl peptidase III) (DPP III) (Enkephalinase B)	DPP3
Q9NY30	Protein BTG4 (BTG family member 4) (Protein PC3b)	BTG4
Q9NY27	Serine/threonine-protein phosphatase 4 regulatory subunit 2	PPP4R2
Q9NXW9	Alpha-ketoglutarate-dependent dioxygenase alkB homolog 4 (Alkylated DNA repair protein alkB homolog 4) (DNA N6-methyl adenine demethylase ALKBH4) (EC 1.14.11.51) (Lysine-specific demethylase ALKBH4) (EC 1.14.11.-)	ALKBH4
Q9NXV2	BTB/POZ domain-containing protein KCTD5	KCTD5
Q9NXR7	BRISC and BRCA1-A complex member 2 (BRCA1-A complex subunit BRE) (BRCA1/BRCA2-containing complex subunit 45) (Brain and reproductive organ-expressed protein)	BABAM2
Q9NXL2	Rho guanine nucleotide exchange factor 38	ARHGEF38
Q9NXK8	F-box/LRR-repeat protein 12 (F-box and leucine-rich repeat protein 12) (F-box protein FBL12)	FBXL12
Q9NXJ5	Pyroglutamyl-peptidase 1 (EC 3.4.19.3) (5-oxoprolyl-peptidase) (Pyroglutamyl aminopeptidase I) (PAP-I) (Pyroglutamyl-peptidase I) (PGP-I) (Pyrrolidone-carboxylate peptidase)	PGPEP1
Q9NXH3	Protein phosphatase 1 regulatory subunit 14D (Gastrointestinal and brain-specific PP1-inhibitory protein 1) (GBPI-1)	PPP1R14D
Q9NXG0	Centlein (Centrosomal protein)	CNTLN
Q9NXC5	GATOR2 complex protein MIOS (Missing oocyte meiosis regulator homolog)	MIOS
Q9NXA8	NAD-dependent protein deacylase sirtuin-5, mitochondrial (EC 2.3.1.-) (Regulatory protein SIR2 homolog 5) (SIR2-like protein 5)	SIRT5
Q9NX74	tRNA-dihydrouridine(20) synthase [NAD(P)+]-like (EC 1.3.1.91) (Dihydrouridine synthase 2) (Up-regulated in lung cancer protein 8) (URLC8) (tRNA-dihydrouridine synthase 2-like) (hDUS2)	DUS2
Q9NX58	Cell growth-regulating nucleolar protein	LYAR
Q9NX55	Huntingtin-interacting protein K (Huntingtin yeast partner K)	HYPK
Q9NX46	ADP-ribosylhydrolase ARH3 (ADP-ribose glycohydrolase ARH3) (ADP-ribosylhydrolase 3) (O-acetyl-ADP-ribose deacetylase ARH3) (EC 3.5.1.-) (Poly(ADP-ribose) glycohydrolase ARH3) (EC 3.2.1.143) ([Protein ADP-ribosylarginine] hydrolase-like protein 2) ([Protein ADP-ribosylserine] hydrolase) (EC 3.2.2.-)	ADPRS
Q9NX45	Spermatogenesis- and oogenesis-specific basic helix-loop-helix-containing protein 2	SOHLH2
Q9NX18	Succinate dehydrogenase assembly factor 2, mitochondrial (SDH assembly factor 2) (SDHAF2)	SDHAF2
Q9NX09	DNA damage-inducible transcript 4 protein (HIF-1 responsive protein RTP801) (Protein regulated in development and DNA damage response 1) (REDD-1)	DDIT4
Q9NX08	COMM domain-containing protein 8	COMMD8
Q9NX07	tRNA selenocysteine 1-associated protein 1 (SECp43) (tRNA selenocysteine-associated protein 1)	TRNAU1AP
Q9NX04	AFG2-interacting ribosome maturation factor (Ribosome biogenesis protein C1orf109)	AIRIM
Q9NX02	NACHT, LRR and PYD domains-containing protein 2 (Nucleotide-binding site protein 1) (PYRIN domain and NACHT domain-containing protein 1) (PYRIN-containing APAF1-like protein 2)	NLRP2
Q9NX01	Thioredoxin-like protein 4B (Dim1-like protein)	TXNL4B
Q9NWZ8	Gem-associated protein 8 (Gemin-8) (Protein FAM51A1)	GEMIN8
Q9NWZ5	Uridine-cytidine kinase-like 1 (EC 2.7.1.48)	UCKL1
Q9NWX6	Probable tRNA(His) guanylyltransferase (EC 2.7.7.79) (Induced in high glucose-1) (IHG-1) (Interphase cytoplasmic foci protein 45) (tRNA-histidine guanylyltransferase)	THG1L
Q9NWX5	Ankyrin repeat and SOCS box protein 6 (ASB-6)	ASB6
Q9NWW6	Nicotinamide riboside kinase 1 (NRK 1) (NmR-K 1) (EC 2.7.1.22) (Nicotinic acid riboside kinase 1) (EC 2.7.1.173) (Ribosylnicotinamide kinase 1) (RNK 1) (Ribosylnicotinic acid kinase 1)	NMRK1
Q9NWW0	Host cell factor C1 regulator 1 (HCF-1 beta-propeller-interacting protein)	HCFC1R1
Q9NWV8	BRISC and BRCA1-A complex member 1 (Mediator of RAP80 interactions and targeting subunit of 40 kDa) (New component of the BRCA1-A complex)	BABAM1
Q9NWU2	Glucose-induced degradation protein 8 homolog (Two hybrid-associated protein 1 with RanBPM) (Twa1)	GID8
Q9NWU1	3-oxoacyl-[acyl-carrier-protein] synthase, mitochondrial (EC 2.3.1.41) (Beta-ketoacyl-ACP synthase)	OXSM
Q9NWT6	Hypoxia-inducible factor 1-alpha inhibitor (EC 1.14.11.30) (EC 1.14.11.n4) (Factor inhibiting HIF-1) (FIH-1) (Hypoxia-inducible factor asparagine hydroxylase)	HIF1AN
Q9NWS1	PCNA-interacting partner (PARI) (PARP-1 binding protein) (PARP1-binding protein) (PARPBP)	PARPBP
Q9NWS0	PIH1 domain-containing protein 1 (Nucleolar protein 17 homolog)	PIH1D1
Q9NWQ9	Uncharacterized protein C14orf119	C14orf119
Q9NWM0	Spermine oxidase (EC 1.5.3.16) (Polyamine oxidase 1) (PAO-1) (PAOh1)	SMOX
Q9NWF9	E3 ubiquitin-protein ligase RNF216 (EC 2.3.2.27) (RING finger protein 216) (RING-type E3 ubiquitin transferase RNF216) (Triad domain-containing protein 3) (Ubiquitin-conjugating enzyme 7-interacting protein 1) (Zinc finger protein inhibiting NF-kappa-B)	RNF216
Q9NWD9	Protein BEX4 (BEX1-like protein 1) (Brain-expressed X-linked protein 4) (Nerve growth factor receptor-associated protein 3)	BEX4
Q9NWB6	Arginine and glutamate-rich protein 1	ARGLU1
Q9NWB1	RNA binding protein fox-1 homolog 1 (Ataxin-2-binding protein 1) (Fox-1 homolog A) (Hexaribonucleotide-binding protein 1)	RBFOX1
Q9NW68	BSD domain-containing protein 1	BSDC1
Q9NW64	Pre-mRNA-splicing factor RBM22 (RNA-binding motif protein 22) (Zinc finger CCCH domain-containing protein 16)	RBM22
Q9NW61	Pleckstrin homology domain-containing family J member 1 (PH domain-containing family J member 1) (Guanine nucleotide-releasing protein x)	PLEKHJ1
Q9NW38	E3 ubiquitin-protein ligase FANCL (EC 2.3.2.27) (Fanconi anemia group L protein) (Fanconi anemia-associated polypeptide of 43 kDa) (FAAP43) (RING-type E3 ubiquitin transferase FANCL)	FANCL
Q9NW08	DNA-directed RNA polymerase III subunit RPC2 (RNA polymerase III subunit C2) (EC 2.7.7.6) (C128) (DNA-directed RNA polymerase III 127.6 kDa polypeptide) (DNA-directed RNA polymerase III subunit B)	POLR3B
Q9NVX0	HAUS augmin-like complex subunit 2 (Centrosomal protein of 27 kDa) (Cep27)	HAUS2
Q9NVW2	E3 ubiquitin-protein ligase RLIM (EC 2.3.2.27) (LIM domain-interacting RING finger protein) (RING finger LIM domain-binding protein) (R-LIM) (RING finger protein 12) (RING-type E3 ubiquitin transferase RLIM) (Renal carcinoma antigen NY-REN-43)	RLIM
Q9NVU0	DNA-directed RNA polymerase III subunit RPC5 (RNA polymerase III subunit C5) (DNA-directed RNA polymerase III 80 kDa polypeptide)	POLR3E
Q9NVT9	Armadillo repeat-containing protein 1	ARMC1
Q9NVS9	Pyridoxine-5'-phosphate oxidase (EC 1.4.3.5) (Pyridoxamine-phosphate oxidase)	PNPO
Q9NVR7	TBCC domain-containing protein 1	TBCCD1
Q9NVR0	Kelch-like protein 11	KLHL11
Q9NVQ4	Fas apoptotic inhibitory molecule 1	FAIM
Q9NVP4	Double zinc ribbon and ankyrin repeat-containing protein 1	DZANK1
Q9NVP2	Histone chaperone ASF1B (Anti-silencing function protein 1 homolog B) (hAsf1) (hAsf1b) (CCG1-interacting factor A-II) (CIA-II) (hCIA-II)	ASF1B
Q9NVM9	Integrator complex subunit 13 (Cell cycle regulator Mat89Bb homolog) (Germ cell tumor 1) (Protein asunder homolog) (Sarcoma antigen NY-SAR-95)	INTS13
Q9NVM6	DnaJ homolog subfamily C member 17	DNAJC17
Q9NVM4	Protein arginine N-methyltransferase 7 (EC 2.1.1.321) (Histone-arginine N-methyltransferase PRMT7) ([Myelin basic protein]-arginine N-methyltransferase PRMT7)	PRMT7
Q9NVK5	FGFR1 oncogene partner 2	FGFR1OP2
Q9NVH2	Integrator complex subunit 7 (Int7)	INTS7
Q9NVH0	Exonuclease 3'-5' domain-containing protein 2 (EC 3.1.11.1) (3'-5' exoribonuclease EXD2) (EC 3.1.13.-) (Exonuclease 3'-5' domain-like-containing protein 2)	EXD2
Q9NVF9	Ethanolamine kinase 2 (EKI 2) (EC 2.7.1.82) (Ethanolamine kinase-like protein)	ETNK2
Q9NVE7	4'-phosphopantetheine phosphatase (EC 3.1.3.-) (Inactive pantothenic acid kinase 4) (hPanK4)	PANK4
Q9NVE5	Ubiquitin carboxyl-terminal hydrolase 40 (EC 3.4.19.12) (Deubiquitinating enzyme 40) (Ubiquitin thioesterase 40) (Ubiquitin-specific-processing protease 40)	USP40
Q9NVD3	SET domain-containing protein 4 (EC 2.1.1.-) (EC 2.1.1.364)	SETD4
Q9NV92	NEDD4 family-interacting protein 2 (NEDD4 WW domain-binding protein 5A) (Putative MAPK-activating protein PM04/PM05/PM06/PM07) (Putative NF-kappa-B-activating protein 413)	NDFIP2
Q9NV88	Integrator complex subunit 9 (Int9) (Protein related to CPSF subunits of 74 kDa) (RC-74)	INTS9
Q9NV79	Protein-L-isoaspartate O-methyltransferase domain-containing protein 2	PCMTD2
Q9NV35	Nucleotide triphosphate diphosphatase NUDT15 (EC 3.6.1.9) (MutT homolog 2) (MTH2) (Nucleoside diphosphate-linked moiety X motif 15) (Nudix motif 15) (Nucleoside diphosphate-linked to another moiety X hydrolase 15) (Nudix hydrolase 15)	NUDT15
Q9NV23	S-acyl fatty acid synthase thioesterase, medium chain (EC 3.1.2.14) (Augmented in rheumatoid arthritis 1) (AURA1) (Oleoyl-ACP hydrolase) (Thioesterase 2) (TE2) (Thioesterase II) (Thioesterase domain-containing protein 1)	OLAH
Q9NV06	DDB1- and CUL4-associated factor 13 (WD repeat and SOF domain-containing protein 1)	DCAF13
Q9NUY8	TBC1 domain family member 23 (HCV non-structural protein 4A-transactivated protein 1)	TBC1D23
Q9NUV9	GTPase IMAP family member 4 (Immunity-associated nucleotide 1 protein) (IAN-1) (hIAN1) (Immunity-associated protein 4)	GIMAP4
Q9NUU6	Inactive ubiquitin thioesterase OTULINL	OTULINL
Q9NUS5	AP-5 complex subunit sigma-1 (Adaptor-related protein complex 5 sigma subunit) (Sigma5)	AP5S1
Q9NUQ7	Ufm1-specific protease 2 (UfSP2) (EC 3.4.22.-)	UFSP2
Q9NUQ6	SPATS2-like protein (DNA polymerase-transactivated protein 6) (Stress granule and nucleolar protein) (SGNP)	SPATS2L
Q9NUQ3	Gamma-taxilin (Environmental lipopolysaccharide-responding gene protein) (Factor inhibiting ATF4-mediated transcription) (FIAT) (Lipopolysaccharide-specific response protein 5)	TXLNG
Q9NUP1	Biogenesis of lysosome-related organelles complex 1 subunit 4 (BLOC-1 subunit 4) (Protein cappuccino homolog)	BLOC1S4
Q9NUL7	Probable ATP-dependent RNA helicase DDX28 (EC 3.6.4.13) (Mitochondrial DEAD box protein 28)	DDX28
Q9NUL5	Shiftless antiviral inhibitor of ribosomal frameshifting protein (SFL) (SHFL) (Interferon-regulated antiviral protein) (IRAV) (Repressor of yield of DENV protein) (RyDEN)	SHFL
Q9NUK0	Muscleblind-like protein 3 (Cys3His CCG1-required protein) (Muscleblind-like X-linked protein) (Protein HCHCR)	MBNL3
Q9NUJ7	PI-PLC X domain-containing protein 1	PLCXD1
Q9NUJ1	Palmitoyl-protein thioesterase ABHD10, mitochondrial (EC 3.1.2.22) (Acyl-protein thioesterase ABHD10) (Alpha/beta hydrolase domain-containing protein 10) (Abhydrolase domain-containing protein 10) (Mycophenolic acid acyl-glucuronide esterase, mitochondrial) (EC 3.1.1.93)	ABHD10
Q9NUI1	Peroxisomal 2,4-dienoyl-CoA reductase [(3E)-enoyl-CoA-producing] (pDCR) (EC 1.3.1.124) (2,4-dienoyl-CoA reductase 2) (Short chain dehydrogenase/reductase family 17C member 1)	DECR2
Q9NUG6	p53 and DNA damage-regulated protein 1	PDRG1
Q9NUD5	Zinc finger CCHC domain-containing protein 3	ZCCHC3
Q9NTX9	Protein FAM217B	FAM217B
Q9NTX5	Ethylmalonyl-CoA decarboxylase (EC 4.1.1.94) (Enoyl-CoA hydratase domain-containing protein 1) (Methylmalonyl-CoA decarboxylase) (MMCD)	ECHDC1
Q9NTW7	Zinc finger protein 64 (Zfp-64) (Zinc finger protein 338)	ZFP64
Q9NTU4	Cation channel sperm-associated auxiliary subunit zeta (CatSper-zeta) (CatSperzeta) (Testis-expressed protein 40)	CATSPERZ
Q9NTM9	Copper homeostasis protein cutC homolog	CUTC
Q9NTK1	Protein DEPP1 (Decidual protein induced by progesterone) (Fasting-induced gene protein) (FIG)	DEPP1
Q9NTJ4	Alpha-mannosidase 2C1 (EC 3.2.1.24) (Alpha mannosidase 6A8B) (Alpha-D-mannoside mannohydrolase) (Mannosidase alpha class 2C member 1)	MAN2C1
Q9NTJ3	Structural maintenance of chromosomes protein 4 (SMC protein 4) (SMC-4) (Chromosome-associated polypeptide C) (hCAP-C) (XCAP-C homolog)	SMC4
Q9NTI5	Sister chromatid cohesion protein PDS5 homolog B (Androgen-induced proliferation inhibitor) (Androgen-induced prostate proliferative shutoff-associated protein AS3)	PDS5B
Q9NT62	Ubiquitin-like-conjugating enzyme ATG3 (EC 2.3.2.-) (Autophagy-related protein 3) (APG3-like) (hApg3) (Protein PC3-96)	ATG3
Q9NSY2	StAR-related lipid transfer protein 5 (START domain-containing protein 5) (StARD5)	STARD5
Q9NSY1	BMP-2-inducible protein kinase (BIKe) (EC 2.7.11.1)	BMP2K
Q9NSY0	Nuclear receptor-binding protein 2 (Transformation-related gene 16 protein) (TRG-16)	NRBP2
Q9NSV4	Protein diaphanous homolog 3 (Diaphanous-related formin-3) (DRF3) (MDia2)	DIAPH3
Q9NSU2	Three-prime repair exonuclease 1 (EC 3.1.11.2) (3'-5' exonuclease TREX1) (Deoxyribonuclease III) (DNase III)	TREX1
Q9NSP4	Centromere protein M (CENP-M) (Interphase centromere complex protein 39) (Proliferation-associated nuclear element protein 1)	CENPM
Q9NSN8	Gamma-1-syntrophin (G1SYN) (Syntrophin-4) (SYN4)	SNTG1
Q9NSK7	Protein C19orf12	C19orf12
Q9NSK0	Kinesin light chain 4 (KLC 4) (Kinesin-like protein 8)	KLC4
Q9NSI8	SAM domain-containing protein SAMSN-1 (Hematopoietic adaptor containing SH3 and SAM domains 1) (Nash1) (SAM domain, SH3 domain and nuclear localization signals protein 1) (SH3-SAM adaptor protein)	SAMSN1
Q9NSI6	Bromodomain and WD repeat-containing protein 1 (WD repeat-containing protein 9)	BRWD1
Q9NSG2	FIGNL1-interacting regulator of recombination and mitosis (FIDGETIN-like-1 interacting protein) (FLIP) (POLO1-associating protein)	FIRRM
Q9NSE4	Isoleucine--tRNA ligase, mitochondrial (EC 6.1.1.5) (Isoleucyl-tRNA synthetase) (IleRS)	IARS2
Q9NSC2	Sal-like protein 1 (Spalt-like transcription factor 1) (Zinc finger protein 794) (Zinc finger protein SALL1) (Zinc finger protein Spalt-1) (HSal1) (Sal-1)	SALL1
Q9NSB4	Keratin, type II cuticular Hb2 (Keratin-82) (K82) (Type II hair keratin Hb2) (Type-II keratin Kb22)	KRT82
Q9NSB2	Keratin, type II cuticular Hb4 (Keratin-84) (K84) (Type II hair keratin Hb4) (Type-II keratin Kb24)	KRT84
Q9NSA3	Beta-catenin-interacting protein 1 (Inhibitor of beta-catenin and Tcf-4)	CTNNBIP1
Q9NS91	E3 ubiquitin-protein ligase RAD18 (EC 2.3.2.27) (Postreplication repair protein RAD18) (hHR18) (hRAD18) (RING finger protein 73) (RING-type E3 ubiquitin transferase RAD18)	RAD18
Q9NS73	MAP3K12-binding inhibitory protein 1 (MAPK upstream kinase-binding inhibitory protein) (MUK-binding inhibitory protein)	MBIP
Q9NS39	Double-stranded RNA-specific editase B2 (EC 3.5.-.-) (RNA-dependent adenosine deaminase 3) (RNA-editing deaminase 2) (RNA-editing enzyme 2) (dsRNA adenosine deaminase B2)	ADARB2
Q9NS26	Sperm protein associated with the nucleus on the X chromosome A (Cancer/testis antigen 11.1) (CT11.1) (Nuclear-associated protein SPAN-Xa) (SPAN-X) (SPANX-A) (SPANX family member A)	SPANXA1
Q9NS25	Sperm protein associated with the nucleus on the X chromosome B1 (Cancer/testis antigen 11.2) (CT11.2) (Nuclear-associated protein SPAN-Xb) (SPANX-B) (SPANX family member B1) (SPANX family member F1)	SPANXB1
Q9NS23	Ras association domain-containing protein 1	RASSF1
Q9NRX1	RNA-binding protein PNO1 (Partner of NOB1)	PNO1
Q9NRW3	DNA dC->dU-editing enzyme APOBEC-3C (A3C) (EC 3.5.4.38) (APOBEC1-like) (Phorbolin I)	APOBEC3C
Q9NRW1	Ras-related protein Rab-6B (EC 3.6.5.2)	RAB6B
Q9NRR5	Ubiquilin-4 (Ataxin-1 interacting ubiquitin-like protein) (A1Up) (Ataxin-1 ubiquitin-like-interacting protein A1U) (Connexin43-interacting protein of 75 kDa) (CIP75)	UBQLN4
Q9NRR4	Ribonuclease 3 (EC 3.1.26.3) (Protein Drosha) (Ribonuclease III) (RNase III) (p241)	DROSHA
Q9NRN9	rRNA N6-adenosine-methyltransferase METTL5 (EC 2.1.1.-) (Methyltransferase-like protein 5)	METTL5
Q9NRN7	L-aminoadipate-semialdehyde dehydrogenase-phosphopantetheinyl transferase (EC 2.7.8.7) (4'-phosphopantetheinyl transferase) (Alpha-aminoadipic semialdehyde dehydrogenase-phosphopantetheinyl transferase) (AASD-PPT) (LYS5 ortholog)	AASDHPPT
Q9NRM7	Serine/threonine-protein kinase LATS2 (EC 2.7.11.1) (Kinase phosphorylated during mitosis protein) (Large tumor suppressor homolog 2) (Serine/threonine-protein kinase kpm) (Warts-like kinase)	LATS2
Q9NRJ5	Poly(A) polymerase beta (PAP-beta) (EC 2.7.7.19) (Polynucleotide adenylyltransferase beta) (Testis-specific poly(A) polymerase)	PAPOLB
Q9NRJ4	Tubby-related protein 4 (Tubby superfamily protein) (Tubby-like protein 4)	TULP4
Q9NRJ1	Protein MOST-1	C8orf17
Q9NRI5	Disrupted in schizophrenia 1 protein	DISC1
Q9NRH3	Tubulin gamma-2 chain (Gamma-2-tubulin)	TUBG2
Q9NRH2	SNF-related serine/threonine-protein kinase (EC 2.7.11.1) (SNF1-related kinase)	SNRK
Q9NRH1	Protein YAE1 homolog (Yae1 domain-containing protein 1)	YAE1
Q9NRG4	N-lysine methyltransferase SMYD2 (EC 2.1.1.-) (HSKM-B) (Histone methyltransferase SMYD2) (EC 2.1.1.354) (Lysine N-methyltransferase 3C) (SET and MYND domain-containing protein 2)	SMYD2
Q9NRG1	Phosphoribosyltransferase domain-containing protein 1	PRTFDC1
Q9NRF8	CTP synthase 2 (EC 6.3.4.2) (CTP synthetase 2) (UTP--ammonia ligase 2)	CTPS2
Q9NRD1	F-box only protein 6 (F-box protein that recognizes sugar chains 2) (F-box/G-domain protein 2)	FBXO6
Q9NRC8	NAD-dependent protein deacetylase sirtuin-7 (EC 2.3.1.286) (NAD-dependent protein deacylase sirtuin-7) (EC 2.3.1.-) (Regulatory protein SIR2 homolog 7) (SIR2-like protein 7)	SIRT7
Q9NR90	Deleted in azoospermia protein 3	DAZ3
Q9NR83	SLC2A4 regulator (GLUT4 enhancer factor) (GEF) (Huntington disease gene regulatory region-binding protein 1) (HDBP-1)	SLC2A4RG
Q9NR81	Rho guanine nucleotide exchange factor 3 (Exchange factor found in platelets and leukemic and neuronal tissues) (XPLN)	ARHGEF3
Q9NR80	Rho guanine nucleotide exchange factor 4 (APC-stimulated guanine nucleotide exchange factor 1) (Asef) (Asef1)	ARHGEF4
Q9NR64	Kelch-like protein 1	KLHL1
Q9NR63	Cytochrome P450 26B1 (EC 1.14.13.-) (Cytochrome P450 26A2) (Cytochrome P450 retinoic acid-inactivating 2) (Cytochrome P450RAI-2) (Retinoic acid-metabolizing cytochrome)	CYP26B1
Q9NR56	Muscleblind-like protein 1 (Triplet-expansion RNA-binding protein)	MBNL1
Q9NR55	Basic leucine zipper transcriptional factor ATF-like 3 (B-ATF-3) (21 kDa small nuclear factor isolated from T-cells) (Jun dimerization protein p21SNFT)	BATF3
Q9NR50	Translation initiation factor eIF2B subunit gamma (eIF2B GDP-GTP exchange factor subunit gamma)	EIF2B3
Q9NR45	Sialic acid synthase (N-acetylneuraminate synthase) (EC 2.5.1.56) (N-acetylneuraminate-9-phosphate synthase) (EC 2.5.1.57) (N-acetylneuraminic acid phosphate synthase) (N-acetylneuraminic acid synthase)	NANS
Q9NR28	Diablo IAP-binding mitochondrial protein (Diablo homolog, mitochondrial) (Direct IAP-binding protein with low pI) (Second mitochondria-derived activator of caspase) (Smac) [Cleaved into: Diablo IAP-binding mitochondrial protein, cleaved form]	DIABLO
Q9NR23	Growth/differentiation factor 3 (GDF-3)	GDF3
Q9NR21	Protein mono-ADP-ribosyltransferase PARP11 (EC 2.4.2.-) (ADP-ribosyltransferase diphtheria toxin-like 11) (ARTD11) (Poly [ADP-ribose] polymerase 11) (PARP-11)	PARP11
Q9NR20	Dual specificity tyrosine-phosphorylation-regulated kinase 4 (EC 2.7.12.1)	DYRK4
Q9NR19	Acetyl-coenzyme A synthetase, cytoplasmic (EC 6.2.1.1) (Acetate--CoA ligase) (Acetyl-CoA synthetase) (ACS) (AceCS) (Acetyl-CoA synthetase 1) (AceCS1) (Acyl-CoA synthetase short-chain family member 2) (Acyl-activating enzyme) (Propionate--CoA ligase) (EC 6.2.1.17)	ACSS2
Q9NR12	PDZ and LIM domain protein 7 (LIM mineralization protein) (LMP) (Protein enigma)	PDLIM7
Q9NQZ6	Zinc finger C4H2 domain-containing protein (Hepatocellular carcinoma-associated antigen 127)	ZC4H2
Q9NQZ3	Deleted in azoospermia protein 1	DAZ1
Q9NQW7	Xaa-Pro aminopeptidase 1 (EC 3.4.11.9) (Aminoacylproline aminopeptidase) (Cytosolic aminopeptidase P) (Soluble aminopeptidase P) (sAmp) (X-Pro aminopeptidase 1) (X-prolyl aminopeptidase 1, soluble)	XPNPEP1
Q9NQW6	Anillin	ANLN
Q9NQV5	PR domain-containing protein 11 (EC 2.1.1.-)	PRDM11
Q9NQU5	Serine/threonine-protein kinase PAK 6 (EC 2.7.11.1) (PAK-5) (p21-activated kinase 6) (PAK-6)	PAK6
Q9NQT8	Kinesin-like protein KIF13B (Kinesin-like protein GAKIN)	KIF13B
Q9NQT6	Fascin-3 (Testis fascin)	FSCN3
Q9NQT5	Exosome complex component RRP40 (Exosome component 3) (Ribosomal RNA-processing protein 40) (p10)	EXOSC3
Q9NQT4	Exosome complex component RRP46 (Chronic myelogenous leukemia tumor antigen 28) (Exosome component 5) (Ribosomal RNA-processing protein 46) (p12B)	EXOSC5
Q9NQS7	Inner centromere protein	INCENP
Q9NQR1	N-lysine methyltransferase KMT5A (EC 2.1.1.-) (H4-K20-HMTase KMT5A) (Histone-lysine N-methyltransferase KMT5A) (EC 2.1.1.361) (Lysine N-methyltransferase 5A) (Lysine-specific methylase 5A) (PR/SET domain-containing protein 07) (PR-Set7) (PR/SET07) (SET domain-containing protein 8)	KMT5A
Q9NQP4	Prefoldin subunit 4 (Protein C-1)	PFDN4
Q9NQM4	Dynein axonemal assembly factor 6 (PIH1 domain-containing protein 3) (Sarcoma antigen NY-SAR-97)	DNAAF6
Q9NQL2	Ras-related GTP-binding protein D (Rag D) (RagD) (EC 3.6.5.-)	RRAGD
Q9NQI0	Probable ATP-dependent RNA helicase DDX4 (EC 3.6.4.13) (DEAD box protein 4) (Vasa homolog)	DDX4
Q9NQH7	Xaa-Pro aminopeptidase 3 (X-Pro aminopeptidase 3) (EC 3.4.11.9) (Aminopeptidase P3) (APP3)	XPNPEP3
Q9NQE9	Adenosine 5'-monophosphoramidase HINT3 (EC 3.9.1.-) (Histidine triad nucleotide-binding protein 3) (HINT-3)	HINT3
Q9NQC8	Intraflagellar transport protein 46 homolog	IFT46
Q9NQA3	WAS protein family homolog 6 (Protein FAM39A)	WASH6P
Q9NQ94	APOBEC1 complementation factor (APOBEC1-stimulating protein)	A1CF
Q9NQ89	Ferry endosomal RAB5 effector complex subunit 3 (Fy-3)	FERRY3
Q9NQ88	Fructose-2,6-bisphosphatase TIGAR (EC 3.1.3.46) (TP53-induced glycolysis and apoptosis regulator) (TP53-induced glycolysis regulatory phosphatase)	TIGAR
Q9NQ87	Hairy/enhancer-of-split related with YRPW motif-like protein (hHeyL) (Class B basic helix-loop-helix protein 33) (bHLHb33) (Hairy-related transcription factor 3) (HRT-3) (hHRT3)	HEYL
Q9NQ66	1-phosphatidylinositol 4,5-bisphosphate phosphodiesterase beta-1 (EC 3.1.4.11) (PLC-154) (Phosphoinositide phospholipase C-beta-1) (Phospholipase C-I) (PLC-I) (Phospholipase C-beta-1) (PLC-beta-1)	PLCB1
Q9NQ48	Leucine zipper transcription factor-like protein 1	LZTFL1
Q9NPJ8	NTF2-related export protein 2 (Protein p15-2)	NXT2
Q9NPJ4	Proline-rich nuclear receptor coactivator 2	PNRC2
Q9NPJ3	Acyl-coenzyme A thioesterase 13 (Acyl-CoA thioesterase 13) (EC 3.1.2.-) (Hotdog-fold thioesterase superfamily member 2) (Palmitoyl-CoA hydrolase) (EC 3.1.2.2) (Thioesterase superfamily member 2) (THEM2) [Cleaved into: Acyl-coenzyme A thioesterase 13, N-terminally processed]	ACOT13
Q9NPJ1	Molecular chaperone MKKS (Bardet-Biedl syndrome 6 protein) (McKusick-Kaufman/Bardet-Biedl syndromes putative chaperonin)	MKKS
Q9NPI8	Fanconi anemia group F protein (Protein FACF)	FANCF
Q9NPI1	Bromodomain-containing protein 7 (75 kDa bromodomain protein) (Protein CELTIX-1)	BRD7
Q9NPH2	Inositol-3-phosphate synthase 1 (IPS 1) (EC 5.5.1.4) (Myo-inositol 1-phosphate synthase) (MI-1-P synthase) (MIP synthase) (hIPS) (Myo-inositol 1-phosphate synthase A1) (hINO1)	ISYNA1
Q9NPH0	Lysophosphatidic acid phosphatase type 6 (EC 3.1.3.2) (Acid phosphatase 6, lysophosphatidic) (Acid phosphatase-like protein 1) (PACPL1)	ACP6
Q9NPG2	Neuroglobin (Nitrite reductase) (EC 1.7.-.-)	NGB
Q9NPF5	DNA methyltransferase 1-associated protein 1 (DNMAP1) (DNMT1-associated protein 1)	DMAP1
Q9NPF4	tRNA N6-adenosine threonylcarbamoyltransferase (EC 2.3.1.234) (N6-L-threonylcarbamoyladenine synthase) (t(6)A synthase) (O-sialoglycoprotein endopeptidase) (hOSGEP) (t(6)A37 threonylcarbamoyladenosine biosynthesis protein OSGEP) (tRNA threonylcarbamoyladenosine biosynthesis protein OSGEP)	OSGEP
Q9NPE6	Sperm-associated antigen 4 protein (Outer dense fiber-associated protein SPAG4) (SUN domain-containing protein 4)	SPAG4
Q9NPD3	Exosome complex component RRP41 (Exosome component 4) (Ribosomal RNA-processing protein 41) (p12A)	EXOSC4
Q9NPB8	Glycerophosphocholine phosphodiesterase GPCPD1 (EC 3.1.4.2) (Glycerophosphodiester phosphodiesterase 5)	GPCPD1
Q9NPA3	Mid1-interacting protein 1 (Gastrulation-specific G12-like protein) (Mid1-interacting G12-like protein) (Protein STRAIT11499) (Spot 14-related protein) (S14R) (Spot 14-R)	MID1IP1
Q9NP86	Calcium-binding protein 5 (CaBP5)	CABP5
Q9NP81	Serine--tRNA ligase, mitochondrial (EC 6.1.1.11) (SerRSmt) (Seryl-tRNA synthetase) (SerRS) (Seryl-tRNA(Ser/Sec) synthetase)	SARS2
Q9NP79	Vacuolar protein sorting-associated protein VTA1 homolog (Dopamine-responsive gene 1 protein) (DRG-1) (LYST-interacting protein 5) (LIP5) (SKD1-binding protein 1) (SBP1)	VTA1
Q9NP77	RNA polymerase II subunit A C-terminal domain phosphatase SSU72 (CTD phosphatase SSU72) (EC 3.1.3.16)	SSU72
Q9NP71	Carbohydrate-responsive element-binding protein (ChREBP) (Class D basic helix-loop-helix protein 14) (bHLHd14) (MLX interactor) (MLX-interacting protein-like) (WS basic-helix-loop-helix leucine zipper protein) (WS-bHLH) (Williams-Beuren syndrome chromosomal region 14 protein)	MLXIPL
Q9NP56	3',5'-cyclic-AMP phosphodiesterase 7B (EC 3.1.4.53) (cAMP-specific phosphodiesterase 7B)	PDE7B
Q9NP31	SH2 domain-containing protein 2A (SH2 domain-containing adapter protein) (T cell-specific adapter protein) (TSAd) (VEGF receptor-associated protein)	SH2D2A
Q9NNZ6	Protamine-3 (Sperm protamine P3)	PRM3
Q9NNW7	Thioredoxin reductase 2, mitochondrial (EC 1.8.1.9) (Selenoprotein Z) (SelZ) (TR-beta) (Thioredoxin reductase TR3)	TXNRD2
Q9HD40	O-phosphoseryl-tRNA(Sec) selenium transferase (EC 2.9.1.2) (Liver-pancreas antigen) (LP) (SLA-p35) (SLA/LP autoantigen) (Selenocysteine synthase) (Sec synthase) (Selenocysteinyl-tRNA(Sec) synthase) (Sep-tRNA:Sec-tRNA synthase) (SepSecS) (Soluble liver antigen) (SLA) (UGA suppressor tRNA-associated protein) (tRNA(Ser/Sec)-associated antigenic protein)	SEPSECS
Q9HCU9	Breast cancer metastasis-suppressor 1	BRMS1
Q9HCS5	Band 4.1-like protein 4A (Erythrocyte membrane protein band 4.1-like 4A) (Protein NBL4)	EPB41L4A
Q9HCS4	Transcription factor 7-like 1 (HMG box transcription factor 3) (TCF-3)	TCF7L1
Q9HCS2	Cytochrome P450 4F12 (EC 1.14.14.1) (CYPIVF12)	CYP4F12
Q9HCR9	Dual 3',5'-cyclic-AMP and -GMP phosphodiesterase 11A (EC 3.1.4.35) (EC 3.1.4.53) (cAMP and cGMP phosphodiesterase 11A)	PDE11A
Q9HCN4	GPN-loop GTPase 1 (EC 3.6.5.-) (MBD2-interacting protein) (MBDin) (RNAPII-associated protein 4) (XPA-binding protein 1)	GPN1
Q9HCM9	E3 ubiquitin-protein ligase TRIM39 (EC 2.3.2.27) (RING finger protein 23) (RING-type E3 ubiquitin transferase TRIM39) (Testis-abundant finger protein) (Tripartite motif-containing protein 39)	TRIM39
Q9HCJ3	Ribonucleoprotein PTB-binding 2 (Protein raver-2)	RAVER2
Q9HCJ0	Trinucleotide repeat-containing gene 6C protein	TNRC6C
Q9HCH0	Nck-associated protein 5-like (NCKAP5-like) (Centrosomal protein of 169 kDa) (Cep169)	NCKAP5L
Q9HCG8	Pre-mRNA-splicing factor CWC22 homolog (Nucampholin homolog) (fSAPb)	CWC22
Q9HCE6	Rho guanine nucleotide exchange factor 10-like protein (GrinchGEF)	ARHGEF10L
Q9HCE1	Helicase MOV-10 (EC 3.6.4.13) (Armitage homolog) (Moloney leukemia virus 10 protein)	MOV10
Q9HCE0	Ectopic P granules protein 5 homolog	EPG5
Q9HCC9	Lateral signaling target protein 2 homolog (hLst2) (Zinc finger FYVE domain-containing protein 28)	ZFYVE28
Q9HCC0	Methylcrotonoyl-CoA carboxylase beta chain, mitochondrial (MCCase subunit beta) (EC 6.4.1.4) (3-methylcrotonyl-CoA carboxylase 2) (3-methylcrotonyl-CoA carboxylase non-biotin-containing subunit) (3-methylcrotonyl-CoA:carbon dioxide ligase subunit beta)	MCCC2
Q9HC98	Serine/threonine-protein kinase Nek6 (EC 2.7.11.34) (Never in mitosis A-related kinase 6) (NimA-related protein kinase 6) (Protein kinase SID6-1512)	NEK6
Q9HC78	Zinc finger and BTB domain-containing protein 20 (Dendritic-derived BTB/POZ zinc finger protein) (Zinc finger protein 288)	ZBTB20
Q9HC77	Centromere protein J (CENP-J) (Centrosomal P4.1-associated protein) (LAG-3-associated protein) (LYST-interacting protein 1)	CENPJ
Q9HC62	Sentrin-specific protease 2 (EC 3.4.22.-) (Axam2) (SMT3-specific isopeptidase 2) (Smt3ip2) (Sentrin/SUMO-specific protease SENP2)	SENP2
Q9HC16	DNA dC->dU-editing enzyme APOBEC-3G (EC 3.5.4.38) (APOBEC-related cytidine deaminase) (APOBEC-related protein) (ARCD) (APOBEC-related protein 9) (ARP-9) (CEM-15) (CEM15) (Deoxycytidine deaminase) (A3G)	APOBEC3G
Q9HBZ2	Aryl hydrocarbon receptor nuclear translocator 2 (ARNT protein 2) (Class E basic helix-loop-helix protein 1) (bHLHe1)	ARNT2
Q9HBY8	Serine/threonine-protein kinase Sgk2 (EC 2.7.11.1) (Serum/glucocorticoid-regulated kinase 2)	SGK2
Q9HBM1	Kinetochore protein Spc25 (hSpc25)	SPC25
Q9HBL8	NmrA-like family domain-containing protein 1	NMRAL1
Q9HBK9	Arsenite methyltransferase (EC 2.1.1.137) (Methylarsonite methyltransferase) (S-adenosyl-L-methionine:arsenic(III) methyltransferase)	AS3MT
Q9HBJ7	Ubiquitin carboxyl-terminal hydrolase 29 (EC 3.4.19.12) (Deubiquitinating enzyme 29) (Ubiquitin thioesterase 29) (Ubiquitin-specific-processing protease 29)	USP29
Q9HBH9	MAP kinase-interacting serine/threonine-protein kinase 2 (EC 2.7.11.1) (MAP kinase signal-integrating kinase 2) (MAPK signal-integrating kinase 2) (Mnk2)	MKNK2
Q9HBH7	Protein BEX1 (Brain-expressed X-linked protein 1)	BEX1
Q9HB96	Fanconi anemia group E protein (Protein FACE)	FANCE
Q9HB90	Ras-related GTP-binding protein C (Rag C) (RagC) (EC 3.6.5.-) (GTPase-interacting protein 2) (TIB929)	RRAGC
Q9HB75	p53-induced death domain-containing protein 1 (EC 3.4.21.-) (Leucine-rich repeat and death domain-containing protein) [Cleaved into: PIDD-N	PIDD1
Q9HB71	Calcyclin-binding protein (CacyBP) (hCacyBP) (S100A6-binding protein) (Siah-interacting protein)	CACYBP
Q9HB65	RNA polymerase II elongation factor ELL3	ELL3
Q9HB40	Retinoid-inducible serine carboxypeptidase (EC 3.4.16.-) (Serine carboxypeptidase 1)	SCPEP1
Q9HB20	Pleckstrin homology domain-containing family A member 3 (PH domain-containing family A member 3) (Phosphatidylinositol-four-phosphate adapter protein 1) (FAPP-1) (Phosphoinositol 4-phosphate adapter protein 1)	PLEKHA3
Q9HB07	MYG1 exonuclease (EC 3.1.-.-)	MYG1
Q9HAZ2	Histone-lysine N-methyltransferase PRDM16 (EC 2.1.1.367) (PR domain zinc finger protein 16) (PR domain-containing protein 16) (Transcription factor MEL1) (MDS1/EVI1-like gene 1)	PRDM16
Q9HAY6	Beta,beta-carotene 15,15'-dioxygenase (EC 1.13.11.63) (Beta-carotene dioxygenase 1) (Beta-carotene oxygenase 1)	BCO1
Q9HAV4	Exportin-5 (Exp5) (Ran-binding protein 21)	XPO5
Q9HAV0	Guanine nucleotide-binding protein subunit beta-4 (Transducin beta chain 4)	GNB4
Q9HAU6	Putative translationally-controlled tumor protein-like protein TPT1P8 (Putative apoptosis inhibitor FKSG2)	TPT1P8
Q9HAU5	Regulator of nonsense transcripts 2 (Up-frameshift suppressor 2 homolog) (hUpf2)	UPF2
Q9HAT8	E3 ubiquitin-protein ligase pellino homolog 2 (Pellino-2) (EC 2.3.2.27) (RING-type E3 ubiquitin transferase pellino homolog 2)	PELI2
Q9HAT0	Ropporin-1A (Cancer/testis antigen 91) (CT91) (Rhophilin-associated protein 1A)	ROPN1
Q9HAS0	Protein Njmu-R1	C17orf75
Q9HAQ2	Kinesin-like protein KIF9	KIF9
Q9HAE3	Calaxin (EF-hand calcium-binding domain-containing protein 1)	CLXN
Q9HAD4	WD repeat-containing protein 41	WDR41
Q9HAB8	Phosphopantothenate--cysteine ligase (EC 6.3.2.51) (Phosphopantothenoylcysteine synthetase) (PPC synthetase)	PPCS
Q9HA92	Radical S-adenosyl methionine domain-containing protein 1, mitochondrial (Putative heme chaperone)	RSAD1
Q9HA77	Probable cysteine--tRNA ligase, mitochondrial (EC 6.1.1.16) (Cysteinyl-tRNA synthetase) (CysRS)	CARS2
Q9HA65	TBC1 domain family member 17	TBC1D17
Q9HA64	Ketosamine-3-kinase (EC 2.7.1.172) (Fructosamine-3-kinase-related protein) (FN3K-RP) (FN3K-related protein) (Protein-psicosamine 3-kinase FN3KRP) (EC 2.7.1.-)	FN3KRP
Q9HA47	Uridine-cytidine kinase 1 (UCK 1) (EC 2.7.1.48) (Cytidine monophosphokinase 1) (Uridine monophosphokinase 1)	UCK1
Q9H9Z2	Protein lin-28 homolog A (Lin-28A) (Zinc finger CCHC domain-containing protein 1)	LIN28A
Q9H9Y6	DNA-directed RNA polymerase I subunit RPA2 (RNA polymerase I subunit 2) (EC 2.7.7.6) (DNA-directed RNA polymerase I 135 kDa polypeptide) (RPA135)	POLR1B
Q9H9Y4	GPN-loop GTPase 2 (ATP-binding domain 1 family member B)	GPN2
Q9H9V9	2-oxoglutarate and iron-dependent oxygenase JMJD4 (EC 1.14.11.-) (JmjC domain-containing protein 4) (Jumonji domain-containing protein 4) (Lysyl-hydroxylase JMJD4)	JMJD4
Q9H9T3	Elongator complex protein 3 (hELP3) (EC 2.3.1.311) (tRNA uridine(34) acetyltransferase)	ELP3
Q9H9S5	Ribitol 5-phosphate transferase FKRP (EC 2.7.8.-) (Fukutin-related protein) (Ribitol-5-phosphate transferase)	FKRP
Q9H9S4	Calcium-binding protein 39-like (Antigen MLAA-34) (MO25beta) (Mo25-like protein)	CAB39L
Q9H9R9	Dysbindin domain-containing protein 1	DBNDD1
Q9H9Q2	COP9 signalosome complex subunit 7b (SGN7b) (Signalosome subunit 7b) (JAB1-containing signalosome subunit 7b)	COPS7B
Q9H9P5	Putative E3 ubiquitin-protein ligase UNKL (EC 2.3.2.-) (RING finger protein unkempt-like) (Zinc finger CCCH domain-containing protein 5-like)	UNKL
Q9H9P2	Chondrolectin (Transmembrane protein MT75)	CHODL
Q9H9J4	Ubiquitin carboxyl-terminal hydrolase 42 (EC 3.4.19.12) (Deubiquitinating enzyme 42) (Ubiquitin thioesterase 42) (Ubiquitin-specific-processing protease 42)	USP42
Q9H9F9	Actin-related protein 5 (hARP5) (Sarcoma antigen NY-SAR-16)	ACTR5
Q9H9E3	Conserved oligomeric Golgi complex subunit 4 (COG complex subunit 4) (Component of oligomeric Golgi complex 4)	COG4
Q9H9C1	Spermatogenesis-defective protein 39 homolog (hSPE-39) (VPS33B-interacting protein in apical-basolateral polarity regulator) (VPS33B-interacting protein in polarity and apical restriction)	VIPAS39
Q9H999	Pantothenate kinase 3 (hPanK3) (EC 2.7.1.33) (Pantothenic acid kinase 3)	PANK3
Q9H974	Queuine tRNA-ribosyltransferase accessory subunit 2 (Queuine tRNA-ribosyltransferase domain-containing protein 1)	QTRT2
Q9H900	Protein zwilch homolog (hZwilch)	ZWILCH
Q9H8X2	Inositol-pentakisphosphate 2-kinase (EC 2.7.1.158) (IPK1 homolog) (Inositol-1,3,4,5,6-pentakisphosphate 2-kinase) (Ins(1,3,4,5,6)P5 2-kinase) (InsP5 2-kinase)	IPPK
Q9H8W5	E3 ubiquitin-protein ligase TRIM45 (EC 2.3.2.27) (RING finger protein 99)	TRIM45
Q9H8V3	Protein ECT2 (Epithelial cell-transforming sequence 2 oncogene)	ECT2
Q9H8S9	MOB kinase activator 1A (Mob1 alpha) (Mob1A) (Mob1 homolog 1B) (Mps one binder kinase activator-like 1B)	MOB1A
Q9H8S5	Cyclin-P (Cyclin N-terminal domain-containing protein 2)	CCNP
Q9H8N7	Zinc finger protein 395 (HD-regulating factor 2) (HDRF-2) (Huntington disease gene regulatory region-binding protein 2) (HD gene regulatory region-binding protein 2) (HDBP-2) (Papillomavirus regulatory factor 1) (PRF-1) (Papillomavirus-binding factor)	ZNF395
Q9H8K7	ATPase PAAT (EC 3.6.1.-) (Protein associated with ABC transporters) (PAAT)	PAAT
Q9H8E8	Cysteine-rich protein 2-binding protein (CSRP2-binding protein) (ADA2A-containing complex subunit 2) (ATAC2) (CRP2-binding partner) (CRP2BP) (Lysine acetyltransferase 14)	KAT14
Q9H892	Tetratricopeptide repeat protein 12 (TPR repeat protein 12)	TTC12
Q9H871	E3 ubiquitin-protein transferase RMND5A (EC 2.3.2.27) (P44CTLH) (Protein RMD5 homolog A)	RMND5A
Q9H869	YY1-associated protein 1 (Hepatocellular carcinoma susceptibility protein) (Hepatocellular carcinoma-associated protein 2)	YY1AP1
Q9H867	Protein N-lysine methyltransferase METTL21D (EC 2.1.1.-) (Methyltransferase-like protein 21D) (VCP lysine methyltransferase) (VCP-KMT) (Valosin-containing protein lysine methyltransferase)	VCPKMT
Q9H853	Putative tubulin-like protein alpha-4B (EC 3.6.5.-) (Alpha-tubulin 4B)	TUBA4B
Q9H840	Gem-associated protein 7 (Gemin-7) (SIP3)	GEMIN7
Q9H832	Ubiquitin-conjugating enzyme E2 Z (EC 2.3.2.23) (E2 ubiquitin-conjugating enzyme Z) (Uba6-specific E2 conjugating enzyme 1) (Use1) (Ubiquitin carrier protein Z) (Ubiquitin-protein ligase Z)	UBE2Z
Q9H816	5' exonuclease Apollo (EC 3.1.-.-) (Beta-lactamase DCLRE1B) (EC 3.5.2.6) (DNA cross-link repair 1B protein) (SNM1 homolog B) (SNMIB) (hSNM1B)	DCLRE1B
Q9H814	Phosphorylated adapter RNA export protein (RNA U small nuclear RNA export adapter protein)	PHAX
Q9H808	Transducin-like enhancer protein 6	TLE6
Q9H7U1	Serine-rich coiled-coil domain-containing protein 2 (Coiled-coil serine-rich protein 2) (Protein GCAP14 homolog)	CCSER2
Q9H7T9	Aurora kinase A- and ninein-interacting protein (AIBp)	AUNIP
Q9H7S9	Zinc finger protein 703 (Zinc finger elbow-related proline domain protein 1)	ZNF703
Q9H7P9	Pleckstrin homology domain-containing family G member 2 (PH domain-containing family G member 2)	PLEKHG2
Q9H7L9	Sin3 histone deacetylase corepressor complex component SDS3 (45 kDa Sin3-associated polypeptide) (Suppressor of defective silencing 3 protein homolog)	SUDS3
Q9H7E2	Tudor domain-containing protein 3	TDRD3
Q9H7D7	WD repeat-containing protein 26 (CUL4- and DDB1-associated WDR protein 2) (Myocardial ischemic preconditioning up-regulated protein 2)	WDR26
Q9H7C9	Mth938 domain-containing protein (Adipogenesis associated Mth938 domain-containing protein)	AAMDC
Q9H7C4	Syncoilin (Syncoilin intermediate filament 1) (Syncoilin-1)	SYNC
Q9H7B4	Histone-lysine N-methyltransferase SMYD3 (EC 2.1.1.354) (SET and MYND domain-containing protein 3) (Zinc finger MYND domain-containing protein 1)	SMYD3
Q9H792	Inactive tyrosine-protein kinase PEAK1 (Pseudopodium-enriched atypical kinase 1) (Sugen kinase 269) (Tyrosine-protein kinase SgK269)	PEAK1
Q9H790	Exonuclease V (Exo V) (hExo5) (EC 3.1.-.-) (Defects in morphology protein 1 homolog)	EXO5
Q9H788	SH2 domain-containing protein 4A (Protein SH(2)A) (Protein phosphatase 1 regulatory subunit 38)	SH2D4A
Q9H777	Zinc phosphodiesterase ELAC protein 1 (EC 3.1.26.11) (Deleted in Ma29) (ElaC homolog protein 1) (Ribonuclease Z 1) (RNase Z 1) (tRNA 3 endonuclease 1) (tRNase Z 1)	ELAC1
Q9H773	dCTP pyrophosphatase 1 (EC 3.6.1.12) (Deoxycytidine-triphosphatase 1) (dCTPase 1) (RS21C6) (XTP3-transactivated gene A protein)	DCTPP1
Q9H765	Ankyrin repeat and SOCS box protein 8 (ASB-8)	ASB8
Q9H6Z9	Prolyl hydroxylase EGLN3 (EC 1.14.11.-) (Egl nine homolog 3) (EC 1.14.11.29) (HPH-1) (Hypoxia-inducible factor prolyl hydroxylase 3) (HIF-PH3) (HIF-prolyl hydroxylase 3) (HPH-3) (Prolyl hydroxylase domain-containing protein 3) (PHD3)	EGLN3
Q9H6Z4	Ran-binding protein 3 (RanBP3)	RANBP3
Q9H6Y2	WD repeat-containing protein 55	WDR55
Q9H6U6	BCAS3 microtubule associated cell migration factor (Breast carcinoma-amplified sequence 3) (GAOB1)	BCAS3
Q9H6T3	RNA polymerase II-associated protein 3	RPAP3
Q9H6S1	5-azacytidine-induced protein 2 (NF-kappa-B-activating kinase-associated protein 1) (Nak-associated protein 1) (Nap1) (TILP)	AZI2
Q9H6R0	ATP-dependent RNA helicase DHX33 (EC 3.6.4.13) (DEAH box protein 33)	DHX33
Q9H6P5	Threonine aspartase 1 (Taspase-1) (EC 3.4.25.-) [Cleaved into: Threonine aspartase subunit alpha	TASP1
Q9H6K1	Protein ILRUN (Inflammation and lipid regulator with UBA-like and NBR1-like domains protein)	ILRUN
Q9H6J7	Centriolar satellite-associated tubulin polyglutamylase complex regulator 1	CSTPP1
Q9H6E5	Speckle targeted PIP5K1A-regulated poly(A) polymerase (Star-PAP) (EC 2.7.7.19) (RNA-binding motif protein 21) (RNA-binding protein 21) (U6 snRNA-specific terminal uridylyltransferase 1) (U6-TUTase) (EC 2.7.7.52)	TUT1
Q9H6D7	HAUS augmin-like complex subunit 4	HAUS4
Q9H6A0	DENN domain-containing protein 2D	DENND2D
Q9H694	Protein bicaudal C homolog 1 (Bic-C)	BICC1
Q9H672	Ankyrin repeat and SOCS box protein 7 (ASB-7)	ASB7
Q9H5X1	Cytosolic iron-sulfur assembly component 2A (MIP18 family protein FAM96A)	CIAO2A
Q9H5V9	STING ER exit protein (STEEP)	STEEP1
Q9H5U6	rRNA N6-adenosine-methyltransferase ZCCHC4 (EC 2.1.1.-) (Zinc finger CCHC domain-containing protein 4)	ZCCHC4
Q9H5N1	Rab GTPase-binding effector protein 2 (Rabaptin-5beta)	RABEP2
Q9H5J8	TATA box-binding protein-associated factor RNA polymerase I subunit D (RNA polymerase I-specific TBP-associated factor 41 kDa) (TAFI41) (TATA box-binding protein-associated factor 1D) (TBP-associated factor 1D) (Transcription initiation factor SL1/TIF-IB subunit D)	TAF1D
Q9H596	Dual specificity protein phosphatase 21 (EC 3.1.3.16) (EC 3.1.3.48) (Low molecular weight dual specificity phosphatase 21) (LMW-DSP21)	DUSP21
Q9H579	Protein MROH8 (Maestro heat-like repeat-containing protein family member 8)	MROH8
Q9H511	Kelch-like protein 31 (BTB and kelch domain-containing protein 6) (Kelch repeat and BTB domain-containing protein 1) (Kelch-like protein KLHL)	KLHL31
Q9H503	Barrier-to-autointegration factor-like protein (BAF-L) (Barrier-to-autointegration factor 2)	BANF2
Q9H4Y5	Glutathione S-transferase omega-2 (GSTO-2) (EC 2.5.1.18) (Glutathione S-transferase omega 2-2) (GSTO 2-2) (Glutathione-dependent dehydroascorbate reductase) (EC 1.8.5.1) (Monomethylarsonic acid reductase) (MMA(V) reductase) (EC 1.20.4.2)	GSTO2
Q9H4X1	Regulator of cell cycle RGCC (Response gene to complement 32 protein) (RGC-32)	RGCC
Q9H4P4	E3 ubiquitin-protein ligase NRDP1 (EC 2.3.2.27) (RING finger protein 41) (RING-type E3 ubiquitin transferase NRDP1)	RNF41
Q9H4M3	F-box only protein 44 (F-box protein FBX30) (F-box/G-domain protein 3)	FBXO44
Q9H4L4	Sentrin-specific protease 3 (EC 3.4.22.-) (SUMO-1-specific protease 3) (Sentrin/SUMO-specific protease SENP3)	SENP3
Q9H4D5	Nuclear RNA export factor 3 (TAP-like protein 3) (TAPL-3)	NXF3
Q9H4B7	Tubulin beta-1 chain	TUBB1
Q9H4B6	Protein salvador homolog 1 (45 kDa WW domain protein) (hWW45)	SAV1
Q9H4B4	Serine/threonine-protein kinase PLK3 (EC 2.7.11.21) (Cytokine-inducible serine/threonine-protein kinase) (FGF-inducible kinase) (Polo-like kinase 3) (PLK-3) (Proliferation-related kinase)	PLK3
Q9H4A5	Golgi phosphoprotein 3-like (GPP34-related protein)	GOLPH3L
Q9H492	Microtubule-associated proteins 1A/1B light chain 3A (Autophagy-related protein LC3 A) (Autophagy-related ubiquitin-like modifier LC3 A) (MAP1 light chain 3-like protein 1) (MAP1A/MAP1B light chain 3 A) (MAP1A/MAP1B LC3 A) (Microtubule-associated protein 1 light chain 3 alpha)	MAP1LC3A
Q9H479	Fructosamine-3-kinase (EC 2.7.1.171) (Protein-psicosamine 3-kinase FN3K) (Protein-ribulosamine 3-kinase FN3K) (EC 2.7.1.172)	FN3K
Q9H477	Ribokinase (RK) (EC 2.7.1.15)	RBKS
Q9H469	F-box/LRR-repeat protein 15 (F-box only protein 37)	FBXL15
Q9H467	CUE domain-containing protein 2	CUEDC2
Q9H446	RWD domain-containing protein 1 (DRG family-regulatory protein 2)	RWDD1
Q9H425	Uncharacterized protein C1orf198	C1orf198
Q9H3Y6	Tyrosine-protein kinase Srms (EC 2.7.10.2)	SRMS
Q9H3U1	Protein unc-45 homolog A (Unc-45A) (GCUNC-45) (Smooth muscle cell-associated protein 1) (SMAP-1)	UNC45A
Q9H3S7	Tyrosine-protein phosphatase non-receptor type 23 (EC 3.1.3.48) (His domain-containing protein tyrosine phosphatase) (HD-PTP) (Protein tyrosine phosphatase TD14) (PTP-TD14)	PTPN23
Q9H3S4	Thiamin pyrophosphokinase 1 (hTPK1) (EC 2.7.6.2) (Placental protein 20) (PP20) (Thiamine pyrophosphokinase 1)	TPK1
Q9H3R5	Centromere protein H (CENP-H) (Interphase centromere complex protein 35)	CENPH
Q9H3P2	Negative elongation factor A (NELF-A) (Wolf-Hirschhorn syndrome candidate 2 protein)	NELFA
Q9H3M9	Ataxin-3-like protein (EC 3.4.19.12) (Machado-Joseph disease protein 1-like)	ATXN3L
Q9H3M7	Thioredoxin-interacting protein (Thioredoxin-binding protein 2) (Vitamin D3 up-regulated protein 1)	TXNIP
Q9H3L0	Cobalamin trafficking protein CblD (CblD) (Methylmalonic aciduria and homocystinuria type D protein, mitochondrial)	MMADHC
Q9H3K6	BolA-like protein 2	BOLA2
Q9H3F6	BTB/POZ domain-containing adapter for CUL3-mediated RhoA degradation protein 3 (hBACURD3) (BTB/POZ domain-containing protein KCTD10) (Potassium channel tetramerization domain-containing protein 10)	KCTD10
Q9H3D4	Tumor protein 63 (p63) (Chronic ulcerative stomatitis protein) (CUSP) (Keratinocyte transcription factor KET) (Transformation-related protein 63) (TP63) (Tumor protein p73-like) (p73L) (p40) (p51)	TP63
Q9H3C7	Gametogenetin-binding protein 2 (Laryngeal carcinoma-related protein 1) (Protein ZNF403)	GGNBP2
Q9H361	Polyadenylate-binding protein 3 (PABP-3) (Poly(A)-binding protein 3) (Testis-specific poly(A)-binding protein)	PABPC3
Q9H347	Ubiquilin-3	UBQLN3
Q9H2X6	Homeodomain-interacting protein kinase 2 (hHIPk2) (EC 2.7.11.1)	HIPK2
Q9H2U1	ATP-dependent DNA/RNA helicase DHX36 (EC 3.6.4.12) (EC 3.6.4.13) (DEAD/H box polypeptide 36) (DEAH-box protein 36) (G4-resolvase-1) (G4R1) (MLE-like protein 1) (RNA helicase associated with AU-rich element protein)	DHX36
Q9H2T7	Ran-binding protein 17	RANBP17
Q9H2S5	RING finger protein 39 (Protein HZFw)	RNF39
Q9H2P9	Diphthine methyl ester synthase (EC 2.1.1.314) (Diphthamide biosynthesis methyltransferase)	DPH5
Q9H2M3	S-methylmethionine--homocysteine S-methyltransferase BHMT2 (SMM-hcy methyltransferase) (EC 2.1.1.10) (Betaine--homocysteine S-methyltransferase 2)	BHMT2
Q9H2K2	Poly [ADP-ribose] polymerase tankyrase-2 (EC 2.4.2.30) (ADP-ribosyltransferase diphtheria toxin-like 6) (ARTD6) (Poly [ADP-ribose] polymerase 5B) (Protein poly-ADP-ribosyltransferase tankyrase-2) (EC 2.4.2.-) (TNKS-2) (TRF1-interacting ankyrin-related ADP-ribose polymerase 2) (Tankyrase II) (Tankyrase-2) (TANK2) (Tankyrase-like protein) (Tankyrase-related protein)	TNKS2
Q9H2J4	Phosducin-like protein 3 (HTPHLP) (PhPL3) (Viral IAP-associated factor 1) (VIAF-1)	PDCL3
Q9H2H0	CXXC-type zinc finger protein 4 (Inhibition of the Dvl and axin complex protein)	CXXC4
Q9H2G9	Golgin-45 (Basic leucine zipper nuclear factor 1) (JEM-1) (p45 basic leucine-zipper nuclear factor)	BLZF1
Q9H2G4	Testis-specific Y-encoded-like protein 2 (TSPY-like protein 2) (Cell division autoantigen 1) (Cutaneous T-cell lymphoma-associated antigen se20-4) (CTCL-associated antigen se20-4) (Differentially-expressed nucleolar TGF-beta1 target protein) (Nuclear protein of 79 kDa) (NP79)	TSPYL2
Q9H2G2	STE20-like serine/threonine-protein kinase (STE20-like kinase) (hSLK) (EC 2.7.11.1) (CTCL tumor antigen se20-9) (STE20-related serine/threonine-protein kinase) (STE20-related kinase) (Serine/threonine-protein kinase 2)	SLK
Q9H2F9	Coiled-coil domain-containing protein 68 (Cutaneous T-cell lymphoma-associated antigen se57-1) (CTCL-associated antigen se57-1)	CCDC68
Q9H2F5	Enhancer of polycomb homolog 1	EPC1
Q9H2D6	TRIO and F-actin-binding protein (Protein Tara) (TRF1-associated protein of 68 kDa) (Trio-associated repeat on actin)	TRIOBP
Q9H2C0	Gigaxonin (Kelch-like protein 16)	GAN
Q9H2A2	2-aminomuconic semialdehyde dehydrogenase (EC 1.2.1.32) (Aldehyde dehydrogenase 12) (Aldehyde dehydrogenase family 8 member A1)	ALDH8A1
Q9H299	SH3 domain-binding glutamic acid-rich-like protein 3 (SH3 domain-binding protein 1) (SH3BP-1) (TNF inhibitory protein B1) (TIP-B1)	SH3BGRL3
Q9H267	Vacuolar protein sorting-associated protein 33B (hVPS33B)	VPS33B
Q9H239	Matrix metalloproteinase-28 (MMP-28) (EC 3.4.24.-) (Epilysin)	MMP28
Q9H227	Cytosolic beta-glucosidase (EC 3.2.1.21) (Cytosolic beta-glucosidase-like protein 1) (Cytosolic galactosylceramidase) (EC 3.2.1.46) (Cytosolic glucosylceramidase) (EC 3.2.1.45) (Cytosolic glycosylceramidase) (Cytosolic GCase) (Glucosidase beta acid 3) (Glucosylceramidase beta 3) (Klotho-related protein) (KLrP)	GBA3
Q9H1Z8	Augurin (Esophageal cancer-related gene 4 protein) (ECRG4)	ECRG4
Q9H1R3	Myosin light chain kinase 2, skeletal/cardiac muscle (MLCK2) (EC 2.7.11.18)	MYLK2
Q9H1K1	Iron-sulfur cluster assembly enzyme ISCU (NifU-like N-terminal domain-containing protein) (NifU-like protein)	ISCU
Q9H1J1	Regulator of nonsense transcripts 3A (Nonsense mRNA reducing factor 3A) (Up-frameshift suppressor 3 homolog A) (hUpf3)	UPF3A
Q9H1E3	Nuclear ubiquitous casein and cyclin-dependent kinase substrate 1 (P1)	NUCKS1
Q9H1D9	DNA-directed RNA polymerase III subunit RPC6 (RNA polymerase III subunit C6) (DNA-directed RNA polymerase III subunit F) (RNA polymerase III 39 kDa subunit) (RPC39)	POLR3F
Q9H1B4	Nuclear RNA export factor 5 (TAP-like protein 1) (TAPL-1)	NXF5
Q9H1A4	Anaphase-promoting complex subunit 1 (APC1) (Cyclosome subunit 1) (Mitotic checkpoint regulator) (Testis-specific gene 24 protein)	ANAPC1
Q9H171	Z-DNA-binding protein 1 (DNA-dependent activator of IFN-regulatory factors) (DAI) (Tumor stroma and activated macrophage protein DLM-1)	ZBP1
Q9H169	Stathmin-4 (Stathmin-like protein B3) (RB3)	STMN4
Q9H165	B-cell lymphoma/leukemia 11A (BCL-11A) (B-cell CLL/lymphoma 11A) (COUP-TF-interacting protein 1) (Ecotropic viral integration site 9 protein homolog) (EVI-9) (Zinc finger protein 856)	BCL11A
Q9H116	GDNF-inducible zinc finger protein 1 (Zinc finger and BTB domain-containing protein 23) (Zinc finger protein 336)	GZF1
Q9H0Z9	RNA-binding protein 38 (CLL-associated antigen KW-5) (HSRNASEB) (RNA-binding motif protein 38) (RNA-binding region-containing protein 1) (ssDNA-binding protein SEB4)	RBM38
Q9H0Y0	Ubiquitin-like-conjugating enzyme ATG10 (EC 2.3.2.-) (Autophagy-related protein 10) (APG10-like)	ATG10
Q9H0X6	RING finger protein 208	RNF208
Q9H0W8	Nonsense-mediated mRNA decay factor SMG9	SMG9
Q9H0U4	Ras-related protein Rab-1B (EC 3.6.5.2)	RAB1B
Q9H0R8	Gamma-aminobutyric acid receptor-associated protein-like 1 (Early estrogen-regulated protein) (GABA(A) receptor-associated protein-like 1) (Glandular epithelial cell protein 1) (GEC-1)	GABARAPL1
Q9H0R5	Guanylate-binding protein 3 (EC 3.6.5.-) (GTP-binding protein 3) (GBP-3) (Guanine nucleotide-binding protein 3)	GBP3
Q9H0P0	Cytosolic 5'-nucleotidase 3A (EC 3.1.3.5) (7-methylguanosine phosphate-specific 5'-nucleotidase) (7-methylguanosine nucleotidase) (EC 3.1.3.91) (Cytosolic 5'-nucleotidase 3) (Cytosolic 5'-nucleotidase III) (cN-III) (Pyrimidine 5'-nucleotidase 1) (P5'N-1) (P5N-1) (PN-I) (Uridine 5'-monophosphate hydrolase 1) (p36)	NT5C3A
Q9H0N0	Ras-related protein Rab-6C (Rab6-like protein WTH3)	RAB6C
Q9H0K1	Serine/threonine-protein kinase SIK2 (EC 2.7.11.1) (Qin-induced kinase) (Salt-inducible kinase 2) (SIK-2) (Serine/threonine-protein kinase SNF1-like kinase 2)	SIK2
Q9H0J4	Glutamine-rich protein 2	QRICH2
Q9H0I9	Transketolase-like protein 2 (EC 2.2.1.1)	TKTL2
Q9H0H5	Rac GTPase-activating protein 1 (Male germ cell RacGap) (MgcRacGAP) (Protein CYK4 homolog) (CYK4) (HsCYK-4)	RACGAP1
Q9H0H3	Kelch-like protein 25 (Ectoderm-neural cortex protein 2) (ENC-2)	KLHL25
Q9H0F6	Sharpin (Shank-associated RH domain-interacting protein) (Shank-interacting protein-like 1) (hSIPL1)	SHARPIN
Q9H0E7	Ubiquitin carboxyl-terminal hydrolase 44 (EC 3.4.19.12) (Deubiquitinating enzyme 44) (Ubiquitin thioesterase 44) (Ubiquitin-specific-processing protease 44)	USP44
Q9H0C8	Integrin-linked kinase-associated serine/threonine phosphatase 2C (ILKAP) (EC 3.1.3.16)	ILKAP
Q9H0C5	BTB/POZ domain-containing protein 1 (Hepatitis C virus NS5A-transactivated protein 8) (HCV NS5A-transactivated protein 8)	BTBD1
Q9H0A6	RING finger protein 32	RNF32
Q9H095	Dynein regulatory complex protein 9 (IQ domain-containing protein G)	IQCG
Q9H094	Neuroblastoma breakpoint family member 3 (Protein AE2) (Protein SHIIIa4)	NBPF3
Q9H093	NUAK family SNF1-like kinase 2 (EC 2.7.11.1) (Omphalocele kinase 2) (SNF1/AMP kinase-related kinase) (SNARK)	NUAK2
Q9H091	Zinc finger MYND domain-containing protein 15	ZMYND15
Q9H081	Protein MIS12 homolog	MIS12
Q9H079	KATNB1-like protein 1 (Katanin p80 subunit B-like 1)	KATNBL1
Q9H078	Mitochondrial disaggregase (EC 3.6.1.-) (Suppressor of potassium transport defect 3) [Cleaved into: Mitochondrial disaggregase, cleaved form]	CLPB
Q9H074	Polyadenylate-binding protein-interacting protein 1 (PABP-interacting protein 1) (PAIP-1) (Poly(A)-binding protein-interacting protein 1)	PAIP1
Q9H069	Dynein regulatory complex subunit 3 (Leucine-rich repeat-containing protein 48)	DRC3
Q9H063	Repressor of RNA polymerase III transcription MAF1 homolog	MAF1
Q9H009	Nascent polypeptide-associated complex subunit alpha-2 (Alpha-NAC-like) (Hom s 2.01) (Nascent polypeptide-associated complex subunit alpha-like) (NAC-alpha-like)	NACA2
Q9H008	Phospholysine phosphohistidine inorganic pyrophosphate phosphatase (hLHPP) (EC 3.1.3.-) (EC 3.6.1.1)	LHPP
Q9H000	E3 ubiquitin-protein ligase makorin-2 (EC 2.3.2.27) (RING finger protein 62) (RING-type E3 ubiquitin transferase makorin-2)	MKRN2
Q9GZZ9	Ubiquitin-like modifier-activating enzyme 5 (Ubiquitin-activating enzyme 5) (ThiFP1) (UFM1-activating enzyme) (Ubiquitin-activating enzyme E1 domain-containing protein 1)	UBA5
Q9GZZ1	N-alpha-acetyltransferase 50 (hNaa50p) (EC 2.3.1.258) (N-acetyltransferase 13) (N-acetyltransferase 5) (hNAT5) (N-acetyltransferase san homolog) (hSAN) (N-epsilon-acetyltransferase 50) (EC 2.3.1.-) (NatE catalytic subunit)	NAA50
Q9GZY4	Cytochrome c oxidase assembly factor 1 homolog (Mitochondrial translation regulation assembly intermediate of cytochrome c oxidase protein of 15 kDa)	COA1
Q9GZY1	Prostate and breast cancer overexpressed gene 1 protein (Protein UROC28) (UC28)	PBOV1
Q9GZY0	Nuclear RNA export factor 2 (Cancer/testis antigen 39) (CT39) (TAP-like protein 2) (TAPL-2)	NXF2
Q9GZX7	Single-stranded DNA cytosine deaminase (EC 3.5.4.38) (Activation-induced cytidine deaminase) (AID) (Cytidine aminohydrolase)	AICDA
Q9GZV4	Eukaryotic translation initiation factor 5A-2 (eIF-5A-2) (eIF-5A2) (Eukaryotic initiation factor 5A isoform 2)	EIF5A2
Q9GZV1	Ankyrin repeat domain-containing protein 2 (Skeletal muscle ankyrin repeat protein) (hArpp)	ANKRD2
Q9GZT9	Egl nine homolog 1 (EC 1.14.11.29) (Hypoxia-inducible factor prolyl hydroxylase 2) (HIF-PH2) (HIF-prolyl hydroxylase 2) (HPH-2) (Prolyl hydroxylase domain-containing protein 2) (PHD2) (SM-20)	EGLN1
Q9GZT8	NIF3-like protein 1 (Amyotrophic lateral sclerosis 2 chromosomal region candidate gene 1 protein)	NIF3L1
Q9GZT4	Serine racemase (EC 5.1.1.18) (D-serine ammonia-lyase) (D-serine dehydratase) (EC 4.3.1.18) (L-serine ammonia-lyase) (L-serine dehydratase) (EC 4.3.1.17)	SRR
Q9GZS3	Superkiller complex protein 8 (Ski8) (Meiotic recombination REC14 protein homolog) (WD repeat-containing protein 61) [Cleaved into: Superkiller complex protein 8, N-terminally processed (WD repeat-containing protein 61, N-terminally processed)]	SKIC8
Q9GZR1	Sentrin-specific protease 6 (EC 3.4.22.-) (SUMO-1-specific protease 1) (Sentrin/SUMO-specific protease SENP6)	SENP6
Q9GZQ8	Microtubule-associated proteins 1A/1B light chain 3B (Autophagy-related protein LC3 B) (Autophagy-related ubiquitin-like modifier LC3 B) (MAP1 light chain 3-like protein 2) (MAP1A/MAP1B light chain 3 B) (MAP1A/MAP1B LC3 B) (Microtubule-associated protein 1 light chain 3 beta)	MAP1LC3B
Q9GZQ3	COMM domain-containing protein 5 (Hypertension-related calcium-regulated gene protein) (HCaRG)	COMMD5
Q9GZP4	PITH domain-containing protein 1	PITHD1
Q9GZN1	Actin-related protein 6 (hArp6) (hARPX)	ACTR6
Q9GZM8	Nuclear distribution protein nudE-like 1 (Protein Nudel) (Mitosin-associated protein 1)	NDEL1
Q9C0K7	STE20-related kinase adapter protein beta (STRAD beta) (Amyotrophic lateral sclerosis 2 chromosomal region candidate gene 2 protein) (CALS-21) (ILP-interacting protein) (Pseudokinase ALS2CR2)	STRADB
Q9C0H9	SRC kinase signaling inhibitor 1 (SNAP-25-interacting protein) (SNIP) (p130Cas-associated protein) (p140Cap)	SRCIN1
Q9C0H6	Kelch-like protein 4	KLHL4
Q9C0H5	Rho GTPase-activating protein 39	ARHGAP39
Q9C0F3	Zinc finger protein 436	ZNF436
Q9C0F1	Centrosomal protein of 44 kDa (Cep44) (HBV PreS1-transactivated protein 3) (PS1TP3)	CEP44
Q9C0E2	Exportin-4 (Exp4)	XPO4
Q9C0D3	Protein zyg-11 homolog B	ZYG11B
Q9C0D0	Phosphatase and actin regulator 1	PHACTR1
Q9C0C9	(E3-independent) E2 ubiquitin-conjugating enzyme (EC 2.3.2.24) (E2/E3 hybrid ubiquitin-protein ligase UBE2O) (Ubiquitin carrier protein O) (Ubiquitin-conjugating enzyme E2 O) (Ubiquitin-conjugating enzyme E2 of 230 kDa) (Ubiquitin-conjugating enzyme E2-230K) (Ubiquitin-protein ligase O)	UBE2O
Q9C0C7	Activating molecule in BECN1-regulated autophagy protein 1 (DDB1- and CUL4-associated factor 3)	AMBRA1
Q9C0C6	CLOCK-interacting pacemaker (CLOCK-interacting circadian protein)	CIPC
Q9C0B9	Zinc finger CCHC domain-containing protein 2	ZCCHC2
Q9C0B2	Cilia- and flagella-associated protein 74	CFAP74
Q9C0B0	RING finger protein unkempt homolog (Zinc finger CCCH domain-containing protein 5)	UNK
Q9C099	Leucine-rich repeat and coiled-coil domain-containing protein 1 (Centrosomal leucine-rich repeat and coiled-coil domain-containing protein)	LRRCC1
Q9C098	Serine/threonine-protein kinase DCLK3 (EC 2.7.11.1) (Doublecortin domain-containing protein 3C) (Doublecortin-like and CAM kinase-like 3) (Doublecortin-like kinase 3)	DCLK3
Q9C075	Keratin, type I cytoskeletal 23 (Cytokeratin-23) (CK-23) (Keratin-23) (K23)	KRT23
Q9C040	Tripartite motif-containing protein 2 (EC 2.3.2.27) (E3 ubiquitin-protein ligase TRIM2) (RING finger protein 86) (RING-type E3 ubiquitin transferase TRIM2)	TRIM2
Q9C035	Tripartite motif-containing protein 5 (EC 2.3.2.27) (RING finger protein 88) (RING-type E3 ubiquitin transferase TRIM5)	TRIM5
Q9C030	Tripartite motif-containing protein 6 (EC 2.3.2.27) (RING finger protein 89) (RING-type E3 ubiquitin transferase TRIM6)	TRIM6
Q9C029	E3 ubiquitin-protein ligase TRIM7 (EC 2.3.2.27) (Glycogenin-interacting protein) (RING finger protein 90) (Tripartite motif-containing protein 7)	TRIM7
Q9C026	E3 ubiquitin-protein ligase TRIM9 (EC 2.3.2.27) (RING finger protein 91) (RING-type E3 ubiquitin transferase TRIM9) (Tripartite motif-containing protein 9)	TRIM9
Q9C019	E3 ubiquitin-protein ligase TRIM15 (EC 2.3.2.27) (RING finger protein 93) (Zinc finger protein 178) (Zinc finger protein B7)	TRIM15
Q9C010	cAMP-dependent protein kinase inhibitor beta (PKI-beta)	PKIB
Q9C004	Protein sprouty homolog 4 (Spry-4)	SPRY4
Q9C000	NACHT, LRR and PYD domains-containing protein 1 (EC 3.4.-.-) (EC 3.6.4.-) (Caspase recruitment domain-containing protein 7) (Death effector filament-forming ced-4-like apoptosis protein) (Nucleotide-binding domain and caspase recruitment domain) [Cleaved into: NACHT, LRR and PYD domains-containing protein 1, C-terminus (NLRP1-CT)	NLRP1
Q9BZY9	E3 ubiquitin-protein ligase TRIM31 (EC 2.3.2.27) (Tripartite motif-containing protein 31)	TRIM31
Q9BZX4	Ropporin-1B (Rhophilin-associated protein 1B)	ROPN1B
Q9BZX2	Uridine-cytidine kinase 2 (UCK 2) (EC 2.7.1.48) (Cytidine monophosphokinase 2) (Testis-specific protein TSA903) (Uridine monophosphokinase 2)	UCK2
Q9BZW7	Testis-specific gene 10 protein (Testis development protein NYD-SP7)	TSGA10
Q9BZS1	Forkhead box protein P3 (Scurfin) [Cleaved into: Forkhead box protein P3, C-terminally processed	FOXP3
Q9BZR9	E3 ubiquitin-protein ligase TRIM8 (EC 2.3.2.27) (Glioblastoma-expressed RING finger protein) (RING finger protein 27) (RING-type E3 ubiquitin transferase TRIM8) (Tripartite motif-containing protein 8)	TRIM8
Q9BZQ4	Nicotinamide/nicotinic acid mononucleotide adenylyltransferase 2 (NMN/NaMN adenylyltransferase 2) (EC 2.7.7.1) (EC 2.7.7.18) (Nicotinamide mononucleotide adenylyltransferase 2) (NMN adenylyltransferase 2) (Nicotinate-nucleotide adenylyltransferase 2) (NaMN adenylyltransferase 2)	NMNAT2
Q9BZQ2	Testicular spindle-associated protein SHCBP1L (SHC SH2 domain-binding protein 1-like protein)	SHCBP1L
Q9BZM3	GS homeobox 2 (Genetic-screened homeobox 2) (Homeobox protein GSH-2)	GSX2
Q9BZL4	Protein phosphatase 1 regulatory subunit 12C (Protein phosphatase 1 myosin-binding subunit of 85 kDa) (Protein phosphatase 1 myosin-binding subunit p85)	PPP1R12C
Q9BZL1	Ubiquitin-like protein 5	UBL5
Q9BZK3	Putative nascent polypeptide-associated complex subunit alpha-like protein (Alpha-NAC pseudogene 1) (NAC-alpha pseudogene 1) (NACA family member 4, pseudogene)	NACA4P
Q9BZI7	Regulator of nonsense transcripts 3B (Nonsense mRNA reducing factor 3B) (Up-frameshift suppressor 3 homolog B) (hUpf3B) (Up-frameshift suppressor 3 homolog on chromosome X) (hUpf3p-X)	UPF3B
Q9BZG8	2-(3-amino-3-carboxypropyl)histidine synthase subunit 1 (EC 2.5.1.108) (Diphthamide biosynthesis protein 1) (Diphtheria toxin resistance protein 1) (Ovarian cancer-associated gene 1 protein) (S-adenosyl-L-methionine:L-histidine 3-amino-3-carboxypropyltransferase 1)	DPH1
Q9BZE2	tRNA pseudouridine(38/39) synthase (EC 5.4.99.45) (tRNA pseudouridine synthase 3) (tRNA pseudouridylate synthase 3) (tRNA-uridine isomerase 3)	PUS3
Q9BZE0	Zinc finger protein GLIS2 (GLI-similar 2) (Neuronal Krueppel-like protein)	GLIS2
Q9BZC1	CUGBP Elav-like family member 4 (CELF-4) (Bruno-like protein 4) (CUG-BP- and ETR-3-like factor 4) (RNA-binding protein BRUNOL-4)	CELF4
Q9BZ23	Pantothenate kinase 2, mitochondrial (hPanK2) (EC 2.7.1.33) (Pantothenic acid kinase 2) [Cleaved into: Pantothenate kinase 2, mitochondrial intermediate form (iPanK2)	PANK2
Q9BYZ2	L-lactate dehydrogenase A-like 6B (EC 1.1.1.27)	LDHAL6B
Q9BYX4	Interferon-induced helicase C domain-containing protein 1 (EC 3.6.4.13) (Clinically amyopathic dermatomyositis autoantigen 140 kDa) (CADM-140 autoantigen) (Helicase with 2 CARD domains) (Helicard) (Interferon-induced with helicase C domain protein 1) (Melanoma differentiation-associated protein 5) (MDA-5) (Murabutide down-regulated protein) (RIG-I-like receptor 2) (RLR-2) (RNA helicase-DEAD box p…	IFIH1
Q9BYW2	Histone-lysine N-methyltransferase SETD2 (EC 2.1.1.359) (HIF-1) (Huntingtin yeast partner B) (Huntingtin-interacting protein 1) (HIP-1) (Huntingtin-interacting protein B) (Lysine N-methyltransferase 3A) (Protein-lysine N-methyltransferase SETD2) (EC 2.1.1.-) (SET domain-containing protein 2) (hSET2) (p231HBP)	SETD2
Q9BYV9	Transcription regulator protein BACH2 (BTB and CNC homolog 2)	BACH2
Q9BYV6	Tripartite motif-containing protein 55 (EC 2.3.2.27) (Muscle-specific RING finger protein 2) (MuRF-2) (MuRF2) (RING finger protein 29)	TRIM55
Q9BYV2	Tripartite motif-containing protein 54 (Muscle-specific RING finger protein) (MuRF) (Muscle-specific RING finger protein 3) (MuRF-3) (MuRF3) (RING finger protein 30)	TRIM54
Q9BYU5	Keratin-associated protein 2-1 (High sulfur keratin-associated protein 2.1) (Keratin-associated protein 2.1)	KRTAP2-1
Q9BYT5	Keratin-associated protein 2-2 (High sulfur keratin-associated protein 2.2) (Keratin-associated protein 2.2)	KRTAP2-2
Q9BYT3	Serine/threonine-protein kinase 33 (EC 2.7.11.1)	STK33
Q9BYS1	Keratin-associated protein 1-5 (High sulfur keratin-associated protein 1.5) (Keratin-associated protein 1.5)	KRTAP1-5
Q9BYR9	Keratin-associated protein 2-4 (High sulfur keratin-associated protein 2.4) (Keratin-associated protein 2.4)	KRTAP2-4
Q9BYR8	Keratin-associated protein 3-1 (High sulfur keratin-associated protein 3.1) (Keratin-associated protein 3.1)	KRTAP3-1
Q9BYR7	Keratin-associated protein 3-2 (High sulfur keratin-associated protein 3.2) (Keratin-associated protein 3.2)	KRTAP3-2
Q9BYR6	Keratin-associated protein 3-3 (High sulfur keratin-associated protein 3.3) (Keratin-associated protein 3.3)	KRTAP3-3
Q9BYR5	Keratin-associated protein 4-2 (Keratin-associated protein 4.2) (Ultrahigh sulfur keratin-associated protein 4.2)	KRTAP4-2
Q9BYR4	Keratin-associated protein 4-3 (Keratin-associated protein 4.3) (Ultrahigh sulfur keratin-associated protein 4.3)	KRTAP4-3
Q9BYR3	Keratin-associated protein 4-4 (Keratin-associated protein 4-13) (Keratin-associated protein 4.13) (Keratin-associated protein 4.4) (Ultrahigh sulfur keratin-associated protein 4.13) (Ultrahigh sulfur keratin-associated protein 4.4)	KRTAP4-4
Q9BYR2	Keratin-associated protein 4-5 (Keratin-associated protein 4.5) (Ultrahigh sulfur keratin-associated protein 4.5)	KRTAP4-5
Q9BYR0	Keratin-associated protein 4-7 (Keratin-associated protein 4.7) (Ultrahigh sulfur keratin-associated protein 4.7)	KRTAP4-7
Q9BYQ9	Keratin-associated protein 4-8 (Keratin-associated protein 4.8) (Ultrahigh sulfur keratin-associated protein 4.8)	KRTAP4-8
Q9BYQ8	Keratin-associated protein 4-9 (Keratin-associated protein 4.9) (Ultrahigh sulfur keratin-associated protein 4.9)	KRTAP4-9
Q9BYQ7	Keratin-associated protein 4-1 (Keratin-associated protein 4-10) (Keratin-associated protein 4.1) (Keratin-associated protein 4.10) (Ultrahigh sulfur keratin-associated protein 4.10)	KRTAP4-1
Q9BYQ6	Keratin-associated protein 4-11 (Keratin-associated protein 4-14) (Keratin-associated protein 4.11) (Keratin-associated protein 4.14) (Ultrahigh sulfur keratin-associated protein 4.14)	KRTAP4-11
Q9BYQ5	Keratin-associated protein 4-6 (Keratin-associated protein 4-15) (Keratin-associated protein 4.15) (Keratin-associated protein 4.6) (Ultrahigh sulfur keratin-associated protein 4.15)	KRTAP4-6
Q9BYQ4	Keratin-associated protein 9-2 (Keratin-associated protein 9.2) (Ultrahigh sulfur keratin-associated protein 9.2)	KRTAP9-2
Q9BYQ3	Keratin-associated protein 9-3 (Keratin-associated protein 9.3) (Ultrahigh sulfur keratin-associated protein 9.3)	KRTAP9-3
Q9BYQ2	Keratin-associated protein 9-4 (Keratin-associated protein 9.4) (Ultrahigh sulfur keratin-associated protein 9.4)	KRTAP9-4
Q9BYQ0	Keratin-associated protein 9-8 (Keratin-associated protein 9.8) (Ultrahigh sulfur keratin-associated protein 9.8)	KRTAP9-8
Q9BYP9	Keratin-associated protein 9-9 (Keratin-associated protein 9-5) (Keratin-associated protein 9.5) (Keratin-associated protein 9.9) (Ultrahigh sulfur keratin-associated protein 9.9)	KRTAP9-9
Q9BYP8	Keratin-associated protein 17-1 (Keratin-associated protein 16.1)	KRTAP17-1
Q9BYP7	Serine/threonine-protein kinase WNK3 (EC 2.7.11.1) (Protein kinase lysine-deficient 3) (Protein kinase with no lysine 3)	WNK3
Q9BYN0	Sulfiredoxin-1 (EC 1.8.98.2)	SRXN1
Q9BYM8	RanBP-type and C3HC4-type zinc finger-containing protein 1 (EC 2.3.2.31) (HBV-associated factor 4) (Heme-oxidized IRP2 ubiquitin ligase 1) (HOIL-1) (Hepatitis B virus X-associated protein 4) (RING finger protein 54) (RING-type E3 ubiquitin transferase HOIL-1) (Ubiquitin-conjugating enzyme 7-interacting protein 3)	RBCK1
Q9BYJ9	YTH domain-containing family protein 1 (DF1) (Dermatomyositis associated with cancer putative autoantigen 1) (DACA-1)	YTHDF1
Q9BYJ4	E3 ubiquitin-protein ligase TRIM34 (EC 2.3.2.27) (Interferon-responsive finger protein 1) (RING finger protein 21)	TRIM34
Q9BYJ1	Hydroperoxide isomerase ALOXE3 (Epidermis-type lipoxygenase 3) (Epidermal LOX-3) (e-LOX-3) (eLOX-3) (Hydroperoxy dehydratase ALOXE3) (Hydroperoxy icosatetraenoate dehydratase) (EC 4.2.1.152) (Hydroperoxy icosatetraenoate isomerase) (EC 5.4.4.7)	ALOXE3
Q9BYG7	Protein maestro (Male-specific transcription in the developing reproductive organs) (Protein B29)	MRO
Q9BYG3	MKI67 FHA domain-interacting nucleolar phosphoprotein (Nucleolar phosphoprotein Nopp34) (Nucleolar protein interacting with the FHA domain of pKI-67) (hNIFK)	NIFK
Q9BYE4	Small proline-rich protein 2G (SPR-2G)	SPRR2G
Q9BYE3	Late cornified envelope protein 3D (Late envelope protein 16) (Small proline-rich-like epidermal differentiation complex protein 6A) (Small proline-rich-like epidermal differentiation complex protein 6B)	LCE3D
Q9BYD9	Actin-related protein T3 (ARP-T3) (Actin-related protein M1)	ACTRT3
Q9BYD5	Cornifelin	CNFN
Q9BYB4	Guanine nucleotide-binding protein subunit beta-like protein 1 (G protein subunit beta-like protein 1) (DGCRK3) (WD repeat-containing protein 14) (WD40 repeat-containing protein deleted in VCFS) (WDVCF)	GNB1L
Q9BY84	Dual specificity protein phosphatase 16 (EC 3.1.3.16) (EC 3.1.3.48) (Mitogen-activated protein kinase phosphatase 7) (MAP kinase phosphatase 7) (MKP-7)	DUSP16
Q9BY77	Polymerase delta-interacting protein 3 (46 kDa DNA polymerase delta interaction protein) (p46) (S6K1 Aly/REF-like target) (SKAR)	POLDIP3
Q9BY60	Gamma-aminobutyric acid receptor-associated protein-like 3 (GABA(A) receptor-associated protein-like 3)	GABARAPL3
Q9BY49	Peroxisomal trans-2-enoyl-CoA reductase (TERP) (EC 1.3.1.38) (2,4-dienoyl-CoA reductase-related protein) (DCR-RP) (HPDHase) (Short chain dehydrogenase/reductase family 29C member 1) (pVI-ARL)	PECR
Q9BY44	Eukaryotic translation initiation factor 2A (eIF-2A) (65 kDa eukaryotic translation initiation factor 2A) [Cleaved into: Eukaryotic translation initiation factor 2A, N-terminally processed]	EIF2A
Q9BY41	Histone deacetylase 8 (HD8) (EC 3.5.1.98) (Protein deacetylase HDAC8) (EC 3.5.1.-) (Protein decrotonylase HDAC8) (EC 3.5.1.-)	HDAC8
Q9BY32	Inosine triphosphate pyrophosphatase (ITPase) (Inosine triphosphatase) (EC 3.6.1.9) (Non-canonical purine NTP pyrophosphatase) (Non-standard purine NTP pyrophosphatase) (Nucleoside-triphosphate diphosphatase) (Nucleoside-triphosphate pyrophosphatase) (NTPase) (Putative oncogene protein hlc14-06-p)	ITPA
Q9BY12	S phase cyclin A-associated protein in the endoplasmic reticulum (S phase cyclin A-associated protein in the ER) (Zinc finger protein 291)	SCAPER
Q9BXY8	Protein BEX2 (Brain-expressed X-linked protein 2) (hBex2)	BEX2
Q9BXW9	Fanconi anemia group D2 protein (Protein FACD2)	FANCD2
Q9BXW4	Microtubule-associated proteins 1A/1B light chain 3C (Autophagy-related protein LC3 C) (Autophagy-related ubiquitin-like modifier LC3 C) (MAP1 light chain 3-like protein 3) (MAP1A/MAP1B light chain 3 C) (MAP1A/MAP1B LC3 C) (Microtubule-associated protein 1 light chain 3 gamma)	MAP1LC3C
Q9BXV9	EKC/KEOPS complex subunit GON7	GON7
Q9BXU8	Ferritin heavy polypeptide-like 17 (Cancer/testis antigen 38) (CT38)	FTHL17
Q9BXU7	Ubiquitin carboxyl-terminal hydrolase 26 (EC 3.4.19.12) (Deubiquitinating enzyme 26) (Ubiquitin thioesterase 26) (Ubiquitin-specific-processing protease 26)	USP26
Q9BXT8	RING finger protein 17 (Tudor domain-containing protein 4)	RNF17
Q9BXT6	RNA helicase Mov10l1 (EC 3.6.4.13) (Moloney leukemia virus 10-like protein 1) (MOV10-like protein 1)	MOV10L1
Q9BXT5	Testis-expressed protein 15 (Cancer/testis antigen 42) (CT42)	TEX15
Q9BXT4	Tudor domain-containing protein 1 (Cancer/testis antigen 41.1) (CT41.1)	TDRD1
Q9BXS6	Nucleolar and spindle-associated protein 1 (NuSAP)	NUSAP1
Q9BXS1	Isopentenyl-diphosphate delta-isomerase 2 (EC 5.3.3.2) (Isopentenyl pyrophosphate isomerase 2) (IPP isomerase 2) (IPPI2)	IDI2
Q9BXR0	Queuine tRNA-ribosyltransferase catalytic subunit 1 (EC 2.4.2.64) (Guanine insertion enzyme) (tRNA-guanine transglycosylase)	QTRT1
Q9BXP5	Serrate RNA effector molecule homolog (Arsenite-resistance protein 2)	SRRT
Q9BXN6	Sperm protein associated with the nucleus on the X chromosome D (Cancer/testis antigen 11.4) (CT11.4) (Nuclear-associated protein SPAN-Xd) (SPANX-D) (SPANX family member D)	SPANXD
Q9BXI3	Cytosolic 5'-nucleotidase 1A (cN1A) (EC 3.1.3.5) (EC 3.1.3.89) (EC 3.1.3.99) (5'-deoxynucleotidase) (Cytosolic 5'-nucleotidase IA) (cN-I) (cN-IA)	NT5C1A
Q9BXH1	Bcl-2-binding component 3, isoforms 1/2 (JFY-1) (p53 up-regulated modulator of apoptosis)	BBC3
Q9BXG8	Spermatogenic leucine zipper protein 1 (Testis-specific protein 1) (Testis-specific protein NYD-TSP1)	SPZ1
Q9BXD5	N-acetylneuraminate lyase (NALase) (EC 4.1.3.3) (N-acetylneuraminate pyruvate-lyase) (N-acetylneuraminic acid aldolase) (Sialate lyase) (Sialate-pyruvate lyase) (Sialic acid aldolase) (Sialic acid lyase)	NPL
Q9BXA6	Testis-specific serine/threonine-protein kinase 6 (TSK-6) (TSSK-6) (Testis-specific kinase 6) (EC 2.7.11.1) (Cancer/testis antigen 72) (CT72) (Serine/threonine-protein kinase SSTK) (Small serine/threonine kinase)	TSSK6
Q9BX70	BTB/POZ domain-containing protein 2	BTBD2
Q9BX68	Adenosine 5'-monophosphoramidase HINT2 (EC 3.9.1.-) (HINT-3) (HIT-17kDa) (Histidine triad nucleotide-binding protein 2, mitochondrial) (HINT-2) (PKCI-1-related HIT protein)	HINT2
Q9BX63	Fanconi anemia group J protein (EC 3.6.4.12) (BRCA1-associated C-terminal helicase 1) (BRCA1-interacting protein C-terminal helicase 1) (BRCA1-interacting protein 1)	BRIP1
Q9BX46	RNA-binding protein 24 (RNA-binding motif protein 24) (RNA-binding region-containing protein 6)	RBM24
Q9BWV3	Cytidine and dCMP deaminase domain-containing protein 1 (EC 3.5.4.5) (Cytidine deaminase) (Testis development protein NYD-SP15)	CDADC1
Q9BWU1	Cyclin-dependent kinase 19 (EC 2.7.11.22) (CDC2-related protein kinase 6) (Cell division cycle 2-like protein kinase 6) (Cell division protein kinase 19) (Cyclin-dependent kinase 11) (Death-preventing kinase)	CDK19
Q9BWT7	Caspase recruitment domain-containing protein 10 (CARD-containing MAGUK protein 3) (Carma 3)	CARD10
Q9BWT1	Cell division cycle-associated protein 7 (Protein JPO1)	CDCA7
Q9BWK5	Cell cycle regulator of non-homologous end joining (Cell cycle regulator of NHEJ) (Modulator of retrovirus infection homolog)	CYREN
Q9BWF3	RNA-binding protein 4 (Lark homolog) (hLark) (RNA-binding motif protein 4) (RNA-binding motif protein 4a)	RBM4
Q9BWD1	Acetyl-CoA acetyltransferase, cytosolic (EC 2.3.1.9) (Acetyl-CoA transferase-like protein) (Cytosolic acetoacetyl-CoA thiolase)	ACAT2
Q9BWC9	Coiled-coil domain-containing protein 106	CCDC106
Q9BW83	Intraflagellar transport protein 27 homolog (Putative GTP-binding protein RAY-like) (Rab-like protein 4)	IFT27
Q9BW62	Katanin p60 ATPase-containing subunit A-like 1 (Katanin p60 subunit A-like 1) (EC 5.6.1.1) (p60 katanin-like 1)	KATNAL1
Q9BW30	Tubulin polymerization-promoting protein family member 3 (TPPP/p20)	TPPP3
Q9BVW5	TIMELESS-interacting protein	TIPIN
Q9BVV6	Protein TALPID3	KIAA0586
Q9BVS4	Serine/threonine-protein kinase RIO2 (EC 2.7.11.1) (RIO kinase 2)	RIOK2
Q9BVR0	Putative HERC2-like protein 3	HERC2P3
Q9BVQ7	ATPase family gene 2 protein homolog B (EC 3.6.4.10) (AFG2 AAA ATPase homolog B) (Ribosome biogenesis protein SPATA5L1) (Spermatogenesis-associated protein 5-like protein 1)	AFG2B
Q9BVN2	AP-4 complex accessory subunit RUSC1 (New molecule containing SH3 at the carboxy-terminus) (Nesca) (RUN and SH3 domain-containing protein 1)	RUSC1
Q9BVM4	Gamma-glutamylaminecyclotransferase (GGACT) (EC 4.3.2.8) (AIG2-like domain-containing protein 1) (Gamma-glutamylamine cyclotransferase)	GGACT
Q9BVJ7	Dual specificity protein phosphatase 23 (EC 3.1.3.16) (EC 3.1.3.48) (Low molecular mass dual specificity phosphatase 3) (LDP-3) (VH1-like phosphatase Z)	DUSP23
Q9BVJ6	U3 small nucleolar RNA-associated protein 14 homolog A (Antigen NY-CO-16) (Serologically defined colon cancer antigen 16)	UTP14A
Q9BVI0	PHD finger protein 20 (Glioma-expressed antigen 2) (Hepatocellular carcinoma-associated antigen 58) (Novel zinc finger protein) (Transcription factor TZP)	PHF20
Q9BVG4	Protein PBDC1 (Polysaccharide biosynthesis domain-containing protein 1)	PBDC1
Q9BVG3	E3 ubiquitin-protein ligase TRIM62 (EC 2.3.2.27) (Tripartite motif-containing protein 62)	TRIM62
Q9BVC5	Ashwin	C2orf49
Q9BVC4	Target of rapamycin complex subunit LST8 (TORC subunit LST8) (G protein beta subunit-like) (Gable) (Protein GbetaL) (Mammalian lethal with SEC13 protein 8) (mLST8)	MLST8
Q9BVA1	Tubulin beta-2B chain	TUBB2B
Q9BV99	Leucine-rich repeat-containing protein 61	LRRC61
Q9BV90	U11/U12 small nuclear ribonucleoprotein 25 kDa protein (U11/U12 snRNP 25 kDa protein) (U11/U12-25K) (Minus-99 protein)	SNRNP25
Q9BV86	N-terminal Xaa-Pro-Lys N-methyltransferase 1 (EC 2.1.1.244) (Alpha N-terminal protein methyltransferase 1A) (Methyltransferase-like protein 11A) (N-terminal RCC1 methyltransferase) (X-Pro-Lys N-terminal protein methyltransferase 1A) (NTM1A) [Cleaved into: N-terminal Xaa-Pro-Lys N-methyltransferase 1, N-terminally processed]	NTMT1
Q9BV73	Centrosome-associated protein CEP250 (250 kDa centrosomal protein) (Cep250) (Centrosomal Nek2-associated protein 1) (C-Nap1) (Centrosomal protein 2)	CEP250
Q9BV68	E3 ubiquitin-protein ligase RNF126 (EC 2.3.2.27) (RING finger protein 126)	RNF126
Q9BV47	Dual specificity protein phosphatase 26 (EC 3.1.3.16) (EC 3.1.3.48) (Dual specificity phosphatase SKRP3) (Low-molecular-mass dual-specificity phosphatase 4) (DSP-4) (LDP-4) (Mitogen-activated protein kinase phosphatase 8) (MAP kinase phosphatase 8) (MKP-8) (Novel amplified gene in thyroid anaplastic cancer)	DUSP26
Q9BV44	tRNA (guanine(6)-N2)-methyltransferase THUMP3 (EC 2.1.1.256) (THUMP domain-containing protein 3)	THUMPD3
Q9BV20	Methylthioribose-1-phosphate isomerase (M1Pi) (MTR-1-P isomerase) (EC 5.3.1.23) (Mediator of RhoA-dependent invasion) (S-methyl-5-thioribose-1-phosphate isomerase) (Translation initiation factor eIF-2B subunit alpha/beta/delta-like protein)	MRI1
Q9BUX1	Glutathione-specific gamma-glutamylcyclotransferase 1 (Gamma-GCG 1) (EC 4.3.2.7) (Blocks Notch protein) (Botch) (Cation transport regulator-like protein 1)	CHAC1
Q9BUW7	Bublin coiled-coil protein (UPF0184 protein C9orf16)	BBLN
Q9BUT9	MAPK regulated corepressor interacting protein 2 (Protein FAM195A)	MCRIP2
Q9BUT1	Dehydrogenase/reductase SDR family member 6 (EC 1.1.1.-) ((R)-beta-hydroxybutyrate dehydrogenase) (3-hydroxybutyrate dehydrogenase type 2) (EC 1.1.1.30) (4-oxo-L-proline reductase) (EC 1.1.1.104) (Oxidoreductase UCPA) (Short chain dehydrogenase/reductase family 15C member 1)	BDH2
Q9BUR4	Telomerase Cajal body protein 1 (WD repeat-containing protein 79) (WD40 repeat-containing protein antisense to TP53 gene) (WRAP53beta)	WRAP53
Q9BUN5	Coiled-coil domain-containing protein 28B	CCDC28B
Q9BUL5	PHD finger protein 23 (PDH-containing protein JUNE-1)	PHF23
Q9BUK6	Protein misato homolog 1	MSTO1
Q9BUI4	DNA-directed RNA polymerase III subunit RPC3 (RNA polymerase III subunit C3) (DNA-directed RNA polymerase III subunit C) (RNA polymerase III 62 kDa subunit) (RPC62)	POLR3C
Q9BUH6	Protein PAXX (Paralog of XRCC4 and XLF) (XRCC4-like small protein)	PAXX
Q9BUF5	Tubulin beta-6 chain (Tubulin beta class V)	TUBB6
Q9BUE6	Iron-sulfur cluster assembly 1 homolog, mitochondrial (HESB-like domain-containing protein 2) (Iron-sulfur assembly protein IscA) (hIscA)	ISCA1
Q9BUB5	MAP kinase-interacting serine/threonine-protein kinase 1 (EC 2.7.11.1) (MAP kinase signal-integrating kinase 1) (MAPK signal-integrating kinase 1) (Mnk1)	MKNK1
Q9BUA6	Myosin regulatory light chain 10 (Myosin light chain 2, lymphocyte-specific) (Precursor lymphocyte-specific regulatory light chain)	MYL10
Q9BU89	Deoxyhypusine hydroxylase (hDOHH) (EC 1.14.99.29) (Deoxyhypusine dioxygenase) (Deoxyhypusine monooxygenase) (HEAT-like repeat-containing protein 1)	DOHH
Q9BU64	Centromere protein O (CENP-O) (Interphase centromere complex protein 36)	CENPO
Q9BU20	Ciliogenesis and planar polarity effector 2 (REM2- and Rab-like small GTPase 1)	CPLANE2
Q9BU02	Thiamine-triphosphatase (ThTPase) (EC 3.6.1.28)	THTPA
Q9BTZ2	Dehydrogenase/reductase SDR family member 4 (EC 1.1.1.184) (NADPH-dependent carbonyl reductase) (CR) (NADPH-dependent retinol dehydrogenase/reductase) (NRDR) (humNRDR) (Peroxisomal short-chain alcohol dehydrogenase) (PSCD) (SCAD-SRL) (Short chain dehydrogenase/reductase family 25C member 2) (Protein SDR25C2) (Short-chain dehydrogenase/reductase family member 4)	DHRS4
Q9BTW9	Tubulin-specific chaperone D (Beta-tubulin cofactor D) (tfcD) (SSD-1) (Tubulin-folding cofactor D)	TBCD
Q9BTV6	Diphthine methyltransferase (EC 3.1.1.97) (Diphthamide biosynthesis protein 7) (WD repeat-containing protein 85)	DPH7
Q9BTV5	Fibronectin type III and SPRY domain-containing protein 1 (MID1-related protein 1) (Microtubule-associated protein GLFND)	FSD1
Q9BTT6	Leucine-rich repeat-containing protein 1 (LANO adapter protein) (LAP and no PDZ protein)	LRRC1
Q9BTP7	Fanconi anemia core complex-associated protein 24 (Fanconi anemia-associated protein of 24 kDa)	FAAP24
Q9BTM9	Ubiquitin-related modifier 1	URM1
Q9BTL4	Immediate early response gene 2 protein (Protein ETR101)	IER2
Q9BTE7	DCN1-like protein 5 (DCNL5) (DCUN1 domain-containing protein 5) (Defective in cullin neddylation protein 1-like protein 5) (Squamous cell carcinoma-related oncogene 5)	DCUN1D5
Q9BTE6	Alanyl-tRNA editing protein Aarsd1 (Alanyl-tRNA synthetase domain-containing protein 1)	AARSD1
Q9BTE3	Mini-chromosome maintenance complex-binding protein (MCM-BP) (MCM-binding protein)	MCMBP
Q9BTE1	Dynactin subunit 5 (Dynactin subunit p25)	DCTN5
Q9BTD8	RNA-binding protein 42 (RNA-binding motif protein 42)	RBM42
Q9BTC8	Metastasis-associated protein MTA3	MTA3
Q9BTC0	Death-inducer obliterator 1 (DIO-1) (hDido1) (Death-associated transcription factor 1) (DATF-1)	DIDO1
Q9BT81	Transcription factor SOX-7	SOX7
Q9BT78	COP9 signalosome complex subunit 4 (SGN4) (Signalosome subunit 4) (JAB1-containing signalosome subunit 4)	COPS4
Q9BT56	Spexin (NPQ) (Neuropeptide Q) (Spexin hormone) [Cleaved into: Spexin-1	SPX
Q9BT43	DNA-directed RNA polymerase III subunit RPC7-like (RNA polymerase III subunit C7-like) (DNA-directed RNA polymerase III subunit G-like) (RNA polymerase III 32 kDa beta subunit) (RPC32-beta)	POLR3GL
Q9BT25	HAUS augmin-like complex subunit 8 (HEC1/NDC80-interacting centrosome-associated protein 1) (Sarcoma antigen NY-SAR-48)	HAUS8
Q9BT04	Protein fuzzy homolog	FUZ
Q9BSY9	Deubiquitinase DESI2 (EC 3.4.19.12) (Desumoylating isopeptidase 2) (DeSI-2) (PPPDE peptidase domain-containing protein 1) (Palmitoyl protein thioesterase DESI2) (EC 3.1.2.22) (Protein FAM152A) (S-depalmitoylase DESI2)	DESI2
Q9BSU3	N-alpha-acetyltransferase 11 (EC 2.3.1.255) (N-terminal acetyltransferase complex ARD1 subunit homolog B) (hARD2) (NatA catalytic subunit Naa11)	NAA11
Q9BST9	Rhotekin	RTKN
Q9BSQ5	Cerebral cavernous malformations 2 protein (Malcavernin)	CCM2
Q9BSK4	Protein fem-1 homolog A (FEM1a) (FEM1-alpha) (Prostaglandin E receptor 4-associated protein)	FEM1A
Q9BSJ1	Tripartite motif-containing protein 51 (SPRY domain-containing protein 5)	TRIM51
Q9BSH4	Translational activator of cytochrome c oxidase 1 (Coiled-coil domain-containing protein 44) (Translational activator of mitochondrially-encoded cytochrome c oxidase I)	TACO1
Q9BSF8	BTB/POZ domain-containing protein 10 (Glucose metabolism-related protein 1)	BTBD10
Q9BSB4	Autophagy-related protein 101	ATG101
Q9BS40	Latexin (Endogenous carboxypeptidase inhibitor) (ECI) (Protein MUM) (Tissue carboxypeptidase inhibitor) (TCI)	LXN
Q9BS16	Centromere protein K (CENP-K) (Interphase centromere complex protein 37) (Protein AF-5alpha) (p33)	CENPK
Q9BRZ2	E3 ubiquitin-protein ligase TRIM56 (EC 2.3.2.27) (RING finger protein 109) (Tripartite motif-containing protein 56)	TRIM56
Q9BRX2	Protein pelota homolog (hPelota) (Protein Dom34 homolog)	PELO
Q9BRV8	Suppressor of IKBKE 1 (Suppressor of IKK-epsilon)	SIKE1
Q9BRT9	DNA replication complex GINS protein SLD5 (GINS complex subunit 4) [Cleaved into: DNA replication complex GINS protein SLD5, N-terminally processed]	GINS4
Q9BRT8	Zinc-regulated GTPase metalloprotein activator 1A (EC 3.6.5.-) (Cobalamin synthase W domain-containing protein 1) (COBW domain-containing protein 1) (NPC-A-6 COBW domain-containing protein 1) (NPC-A-6)	ZNG1A
Q9BRS8	La-related protein 6 (Acheron) (Achn) (La ribonucleoprotein domain family member 6)	LARP6
Q9BRS2	Serine/threonine-protein kinase RIO1 (EC 2.7.11.1) (EC 3.6.3.-) (RIO kinase 1)	RIOK1
Q9BRR0	Zinc finger protein with KRAB and SCAN domains 3 (Zinc finger and SCAN domain-containing protein 13) (Zinc finger protein 306) (Zinc finger protein 309) (Zinc finger protein 47 homolog) (Zf47) (Zfp-47)	ZKSCAN3
Q9BRQ6	MICOS complex subunit MIC25 (Coiled-coil-helix cristae morphology protein 1) (Coiled-coil-helix-coiled-coil-helix domain-containing protein 6)	CHCHD6
Q9BRQ4	Cilia- and flagella-associated protein 300	CFAP300
Q9BRP8	Partner of Y14 and mago (PYM homolog 1 exon junction complex-associated factor) (Protein wibg homolog)	PYM1
Q9BRP7	Ferredoxin-fold anticodon-binding domain-containing protein 1 (FDX-ACDB domain-containing protein 1)	FDXACB1
Q9BRL6	Serine/arginine-rich splicing factor 8 (Pre-mRNA-splicing factor SRP46) (Splicing factor SRp46) (Splicing factor, arginine/serine-rich 2B)	SRSF8
Q9BRG1	Vacuolar protein-sorting-associated protein 25 (hVps25) (Dermal papilla-derived protein 9) (ELL-associated protein of 20 kDa) (ESCRT-II complex subunit VPS25)	VPS25
Q9BRA2	Thioredoxin domain-containing protein 17 (14 kDa thioredoxin-related protein) (TRP14) (Protein 42-9-9) (Thioredoxin-like protein 5)	TXNDC17
Q9BRA0	N-alpha-acetyltransferase 38, NatC auxiliary subunit (LSM domain-containing protein 1) (Phosphonoformate immuno-associated protein 2)	NAA38
Q9BR61	Acyl-CoA-binding domain-containing protein 6	ACBD6
Q9BR09	Neuralized-like protein 2	NEURL2
Q9BR01	Sulfotransferase 4A1 (ST4A1) (EC 2.8.2.-) (Brain sulfotransferase-like protein) (hBR-STL) (hBR-STL-1) (Nervous system sulfotransferase) (NST)	SULT4A1
Q9BQY9	Dysbindin domain-containing protein 2 (Casein kinase-1 binding protein) (CK1BP) (HSMNP1)	DBNDD2
Q9BQS6	Heat shock protein beta-9 (HspB9) (Cancer/testis antigen 51) (CT51) (Heat shock protein family B member 9)	HSPB9
Q9BQL6	Fermitin family homolog 1 (Kindlerin) (Kindlin syndrome protein) (Kindlin-1) (Unc-112-related protein 1)	FERMT1
Q9BQI9	Nuclear receptor-interacting protein 2	NRIP2
Q9BQI6	SMC5-SMC6 complex localization factor protein 1 (Ankyrin repeat domain-containing protein 32) (BRCT domain-containing protein 1) (Smc5/6 localization factor 1)	SLF1
Q9BQI3	Eukaryotic translation initiation factor 2-alpha kinase 1 (EC 2.7.11.1) (Heme-controlled repressor) (HCR) (Heme-regulated eukaryotic initiation factor eIF-2-alpha kinase) (Heme-regulated inhibitor) (hHRI) (Hemin-sensitive initiation factor 2-alpha kinase)	EIF2AK1
Q9BQI0	Allograft inflammatory factor 1-like (Ionized calcium-binding adapter molecule 2)	AIF1L
Q9BQG2	NAD-capped RNA hydrolase NUDT12 (DeNADding enzyme NUDT12) (EC 3.6.1.-) (NADH pyrophosphatase NUDT12) (EC 3.6.1.22) (Nucleoside diphosphate-linked moiety X motif 12) (Nudix motif 12)	NUDT12
Q9BQF6	Sentrin-specific protease 7 (EC 3.4.22.-) (SUMO-1-specific protease 2) (Sentrin/SUMO-specific protease SENP7)	SENP7
Q9BQE3	Tubulin alpha-1C chain (EC 3.6.5.-) (Alpha-tubulin 6) (Tubulin alpha-6 chain) [Cleaved into: Detyrosinated tubulin alpha-1C chain]	TUBA1C
Q9BQC3	2-(3-amino-3-carboxypropyl)histidine synthase subunit 2 (Diphthamide biosynthesis protein 2) (Diphtheria toxin resistance protein 2) (S-adenosyl-L-methionine:L-histidine 3-amino-3-carboxypropyltransferase 2)	DPH2
Q9BQA1	Methylosome protein WDR77 (Androgen receptor cofactor p44) (Methylosome protein 50) (MEP-50) (WD repeat-containing protein 77) (p44/Mep50)	WDR77
Q9BQ95	Evolutionarily conserved signaling intermediate in Toll pathway, mitochondrial (Protein SITPEC)	ECSIT
Q9BQ90	Kelch domain-containing protein 3 (Testis intracellular mediator protein)	KLHDC3
Q9BQ89	Protein FAM110A	FAM110A
Q9BQ70	Ribosome quality control complex subunit TCF25 (Nuclear localized protein 1) (Transcription factor 25) (TCF-25)	TCF25
Q9BQ67	Glutamate-rich WD repeat-containing protein 1	GRWD1
Q9BQ66	Keratin-associated protein 4-12 (Keratin-associated protein 4.12) (Ultrahigh sulfur keratin-associated protein 4.12)	KRTAP4-12
Q9BQ52	Zinc phosphodiesterase ELAC protein 2 (EC 3.1.26.11) (ElaC homolog protein 2) (Heredity prostate cancer protein 2) (Ribonuclease Z 2) (RNase Z 2) (tRNA 3 endonuclease 2) (tRNase Z 2)	ELAC2
Q9BQ50	Three prime repair exonuclease 2 (EC 3.1.11.2) (3'-5' exonuclease TREX2)	TREX2
[truncated: 3,949 more rows]

## Sheet: All_data
Uniprot ID	Gene symbol	Protein name	Unique peptides	Igk+hv1/Igk-hv1 (127N:128N)	Igk+hv2/Igk-hv2 (127C:128C)	Igk+hv1/WT (127N:126)	Igk+hv2/WT (127C:126)	Igk-hv1/WT (128N:126)	Igk-hv2/WT (128C:126)	Igk+hv1/NES (127N:129N)	Igk+hv2/NES (127C:129N)
[truncated: 4,035 more rows]

[truncated: 3 more sheets: Rep1_cell surface_proteome, Rep2_cell surface_proteome, Final_cell surface_proteome]
