# Supplementary material for: Photoactivated SOPP3 enables APEX2-mediated proximity labeling with high spatio-temporal resolution in live cells
Source: Cell Res. 2024 Dec 10;35(2):149–52. doi: 10.1038/s41422-024-01061-9 (PMC11770099; doi:10.1038/s41422-024-01061-9)
Supplement: Supplementary file 9 — Supplementary information, Table S6 [file 41422_2024_1061_MOESM9_ESM.xlsx]

## Sheet: TP_protein
UniProt ID

## Sheet: FP_protein
UniProt ID

## Sheet: All_data
Uniprot ID

## Sheet: Rep1_ER_proteome
Uniprot ID

## Sheet: Rep2_ER_proteome
Uniprot ID

## Sheet: Final_ER_proteome
Uniprot ID
